# Supplementary material for: How do you build a nectar spur? A transcriptomic comparison of nectar spur development in Linaria vulgaris and gibba development in Antirrhinum majus
Source: Front Plant Sci. 2023 Jun 23;14:1190373. doi: 10.3389/fpls.2023.1190373 (PMC10328749; doi:10.3389/fpls.2023.1190373)
Supplement: Supplementary file 1 [file DataSheet_1.csv]

uniprot_id	corset_id	cluster_id	annotation
PPAF2_IPOBA	Cluster-5787.0	7	Serine endopeptidase which; by cleaving prophenoloxidase activating factor PPAF2; is required for the activation of the prophenoloxidase cascade probably following the recognition of pathogen-derived products.
POLC2_TOBAC	Cluster-38783.0	4	NA
GRXC1_ORYSJ|GRXC3_ORYSJ	Cluster-42018.0	5	Has a glutathione-disulfide oxidoreductase activity in the presence of NADPH and glutathione reductase. Reduces low molecular weight disulfides and proteins.|Has a glutathione-disulfide oxidoreductase activity in the presence of NADPH and glutathione reductase. Reduces low molecular weight disulfides and proteins.
AB19B_ARATH	Cluster-23418.0	5	Auxin efflux transporter that acts as a negative regulator of light signaling to promote hypocotyl elongation. Mediates the accumulation of chlorophyll and anthocyanin; as well as the expression of genes in response to light. Participates in auxin efflux and thus regulates the polar auxin basipetal transport (from auxin-producing leaves to auxin-sensitive tissues; and from root tips to root elong…
PP142_ARATH	Cluster-39637.0	5	NA
VINSY_RAUSE	Cluster-47119.0	4	Acetyltransferase that catalyzes the formation of vinorine; a precursor of the antiarrhythmic monoterpenoid indole alkaloid ajmaline. Acts on gardneral; but not on polyneuridine aldehyde or N-methylgardneral.
MYSP1_DROME	Cluster-1620.0	2	Paramyosin is a major structural component of many thick filaments isolated from invertebrate muscles.
DTX33_ARATH	Cluster-55790.0	1	NA
ASOL_TOBAC	Cluster-54043.0	4	Probable oxidoreductase that may be involved in pollen tube growth.
ASOL_TOBAC	Cluster-23541.0	4	Probable oxidoreductase that may be involved in pollen tube growth.
EF4L3_ARATH	Cluster-57257.0	1	Component of the central CCA1/LHY-TOC1 feedback loop in the circadian clock that promotes clock accuracy and is required for sustained rhythms in the absence of daily light/dark cycles.
FAFL_ARATH	Cluster-43632.0	4	Ubiquitin C-terminal hydrolase involved in development and the imd/NF-kappa-B (IMD) signaling cascade (PubMed:23919485; PubMed:1295747). Required for eye and embryo development; and plays a role in compound eye assembly and oogenesis respectively (PubMed:1295747). In the larval eye disks; cells outside the assembling facets require this protein for short-range cell interactions that prevent the m…
AAE_RAUSE|GDL74_ARATH	Cluster-34056.0	2	Deacetylates 17-O-acetylajmaline and 17-O-acetylnorajmaline; but is inactive toward other acetylated alkaloids.|
RH20_ORYSJ	Cluster-44984.0	5	ATP-dependent RNA helicase involved nonsense-mediated mRNA decay and ribosome biogenesis through rRNA processing.
CYSK1_BRAJU|CYSK_SOLTU	Cluster-3606.0	2	Catalyzes the formation of cysteine and acetate from O-acetylserine and hydrogen sulfide (PubMed:24100226; PubMed:22405203). By metabolizing hydrogen sulfide produced by cysl-2-mediated cyanide assimilation; mediates resistance to P.aeruginosa infection (PubMed:21840852). Mediates survival in high levels of hydrogen sulfide (PubMed:22405203). By sequestering egl-9; which in turn promotes hif-1-me…
WRK35_ARATH|WRK14_ARATH	Cluster-24620.0	5	Transcription factor. Interacts specifically with the W box (5'-(T)TGAC[CT]-3'); a frequently occurring elicitor-responsive cis-acting element.|Transcription factor. Interacts specifically with the W box (5'-(T)TGAC[CT]-3'); a frequently occurring elicitor-responsive cis-acting element.
FAH2_ARATH|FAH1_ARATH	Cluster-32499.0	4	Fatty acid 2-hydroxylase involved in the alpha-hydroxylation of the long-chain fatty acid (LCFA) palmitic acid. Probably involved in the resistance response to oxidative stress.|Fatty acid 2-hydroxylase involved in the alpha-hydroxylation of sphingolipid-associated very long-chain fatty acids (VLCFA). Probably involved in the resistance response to oxidative stress.
AG_SOLLC	Cluster-43693.0	5	Probable transcription factor involved in regulating genes that determines stamen and carpel development in wild-type flowers.
NPY1_ARATH	Cluster-46509.0	2	May act as a substrate-specific adapter of an E3 ubiquitin-protein ligase complex (CUL3-RBX1-BTB) which mediates the ubiquitination and subsequent proteasomal degradation of target proteins (By similarity). Coregulates with PID the auxin-mediated plant organogenesis. Regulates cotyledon development through control of PIN1 polarity. May play an essential role in root gravitropic responses.
CALS5_ARATH	Cluster-17076.1	4	Required for the formation of the callose wall separating the tetraspores (interstitial wall) and surrounding the pollen mother cells (pheripheral wall). Required for exine formation on pollen wall. May be involved in callose synthesis during pollen tube growth. During plant growth and development; callose is found as a transitory component of the cell plate in dividing cells; is a major componen…
CALS5_ARATH	Cluster-43397.0	4	Required for the formation of the callose wall separating the tetraspores (interstitial wall) and surrounding the pollen mother cells (pheripheral wall). Required for exine formation on pollen wall. May be involved in callose synthesis during pollen tube growth. During plant growth and development; callose is found as a transitory component of the cell plate in dividing cells; is a major componen…
IAMT1_ARATH	Cluster-25630.0	5	Catalyzes the methylation of the free carboxyl end of the plant hormone indole-3-acetic acid (IAA). Converts IAA to IAA methyl ester (MeIAA). Regulates IAA activities by IAA methylation. Methylation of IAA plays an important role in regulating plant development and auxin homeostasis. Required for correct leaf pattern formation. MeIAA seems to be an inactive form of IAA.
MDIS2_ARATH	Cluster-48688.0	4	Involved in the pollen tube perception of the female signal by binding an unidentified female attractant (PubMed:26863186). May be involved in the regulation of root hairs development (PubMed:16367956).
ASMT_ARATH|COMT1_MEDSA	Cluster-534.4	2	Methyltransferase which catalyzes the transfer of a methyl group onto N-acetylserotonin; producing melatonin (N-acetyl-5-methoxytryptamine). Does not seem to possess caffeate O-methyltransferase activity.|Catalyzes the conversion of caffeic acid to ferulic acid and of 5-hydroxyferulic acid to sinapic acid. The resulting products may subsequently be converted to the corresponding alcohols that are…
ATAD1_RAT	Cluster-35333.0	4	ATPase that plays a critical role in regulating the surface expression of AMPA receptors (AMPAR); thereby regulating synaptic plasticity and learning and memory. Required for NMDA-stimulated AMPAR internalization and inhibition of GRIA1 and GRIA2 recycling back to the plasma membrane; these activities are ATPase-dependent.
RPM1_ARATH	Cluster-29959.0	5	NA
PTR53_ARATH|PTR8_ARATH	Cluster-50499.0	5	|Low-affinity nitrate transporter facilitating nitrate loading into root phloem. Not involved in dipeptides transport; but has a weak glucosinolate transport activity.
CWPX_ARATH	Cluster-56265.1	4	NA
PPR6_ARATH	Cluster-31365.0	5	NA
AX10A_SOYBN	Cluster-56647.0	4	Catalyzes the hydrolysis of sphingomyelin. May also act on other phosphatidyl esters. Induces complement-dependent hemolysis and dermonecrosis.
CNGC4_ARATH	Cluster-55291.1	5	Acts as cyclic nucleotide-gated ion channel. Permeable to potassium and sodium in a cyclic nucleotide-dependent fashion (cAMP or cGMP). Might constitute a common downstream component of the signaling pathways leading to hypersensitive response (HR).
DRM1_ARATH	Cluster-46590.0	4	Involved in de novo DNA methylation. Controls asymmetric and CpNpG methylation. Required for FWA gene silencing but not for the maintenance of SUP gene silencing. Functionally redundant to CMT3 to maintain non-CpG methylation. Involved in RNA-directed DNA methylation (RdDM) (PubMed:12121623; PubMed:12151602; PubMed:14680640). Acts as major DNA methyltransferase in the RdDM pathway; and is essenti…
SPSA1_CITUN	Cluster-25475.0	4	Plays a role in photosynthetic sucrose synthesis by catalyzing the rate-limiting step of sucrose biosynthesis from UDP-glucose and fructose- 6-phosphate. Involved in the regulation of carbon partitioning in the leaves of plants. May regulate the synthesis of sucrose and therefore play a major role as a limiting factor in the export of photoassimilates out of the leaf. Plays a role for sucrose ava…
VESTR_MEDSA	Cluster-54919.0	4	Stereospecific enzyme that catalyzes the NADPH-dependent reduction of (3R)-vestitone to (3R;4R)-4'-methoxyisoflavan-2';4;7-triol (DMI). Has no activity with (3S)-vestitone. Catalyzes the penultimate step in the biosynthesis of the phytoalexin medicarpin; and thereby contributes to plant defense reactions.
Y2913_ARATH	Cluster-37414.0	3	NA
LOG1_ARATH|LOG4_ARATH	Cluster-52292.0	2	Cytokinin-activating enzyme working in the direct activation pathway. Phosphoribohydrolase that converts inactive cytokinin nucleotides to the biologically active free-base forms.|Cytokinin-activating enzyme working in the direct activation pathway. Phosphoribohydrolase that converts inactive cytokinin nucleotides to the biologically active free-base forms.
LOGL6_ORYSJ	Cluster-10394.0	2	Cytokinin-activating enzyme working in the direct activation pathway. Phosphoribohydrolase that converts inactive cytokinin nucleotides to the biologically active free-base forms.
BRX_ARATH|BRXL1_ARATH	Cluster-30917.0	2	|May act as a regulator of cell proliferation and elongation in the root.
DTX30_ARATH	Cluster-28594.0	5	Positively mediates root hair elongation.
LOB_ARATH	Cluster-42729.0	5	Not known; ectopic expression of LOB leads to alterations in the size and shape of leaves and floral organs and causes male and female sterility.
AAP3_ARATH	Cluster-41296.0	2	NA
HSL1_ARATH	Cluster-48761.0	3	NA
CDPKB_ARATH	Cluster-55430.0	4	May play a role in signal transduction pathways that involve calcium as a second messenger. Functions as regulator of the calcium-mediated abscisic acid (ABA) signaling pathway. Phosphorylates ABA-responsive transcription factors ABF1 and ABF4 in vitro.
ARAK_ARATH	Cluster-42570.0	1	Arabinose kinase. Involved in the salvage pathway which converts free L-arabinose to UDP-L-arabinose. May play a role in arabinose transport.
TMN7_ARATH	Cluster-56650.0	5	NA
SALAT_PAPSO	Cluster-11218.0	2	Involved in biosynthesis of morphinan-type benzylisoquinoline alkaloids. Catalyzes the conversion of the phenanthrene alkaloid salutaridinol to salutaridinol-7-O-acetate; the immediate precursor of thebaine along the morphine biosynthetic pathway. Conversion of 7-O-acetylsalutaridinol into thebaine is spontaneous.
PSAN_ARATH	Cluster-50906.0	3	NA
AFP3_ARATH	Cluster-47630.0	4	Acts as a negative regulator of abscisic acid (ABA) response and stress responses.
RPT3_ARATH	Cluster-485.1	7	May act as a substrate-specific adapter of an E3 ubiquitin-protein ligase complex (CUL3-RBX1-BTB) which mediates the ubiquitination and subsequent proteasomal degradation of target proteins (By similarity). Signal transducer of the phototropic response and photo-induced movements. Involved in the phot1 pathway under low blue light (LBL) fluence rate and in the phot2 pathway under higher fluence r…
PER55_ARATH|PER51_ARATH	Cluster-35363.0	2	Removal of H(2)O(2); oxidation of toxic reductants; biosynthesis and degradation of lignin; suberization; auxin catabolism; response to environmental stresses such as wounding; pathogen attack and oxidative stress. These functions might be dependent on each isozyme/isoform in each plant tissue.|Removal of H(2)O(2); oxidation of toxic reductants; biosynthesis and degradation of lignin; suberizatio…
AL2C4_ARATH	Cluster-26809.0	3	Involved in ferulic acid and sinapic acid biosynthesis by oxidation of conyferylaldehyde and sinapaldehyde; respectively. Can oxidize L-lactaldehyde. Possesses activity on acetaldehyde and glycolaldehyde in vitro.
KCS6_ARATH	Cluster-41192.0	5	Contributes to cuticular wax and suberin biosynthesis. Involved in both decarbonylation and acyl-reduction wax synthesis pathways. Required for elongation of C24 fatty acids; an essential step of the cuticular wax production (PubMed:10330468; PubMed:11041893). Major condensing enzyme for stem wax and pollen coat lipid biosynthesis (PubMed:12467640).
GH311_ORYSJ|GH39_ARATH	Cluster-49589.0	5	May catalyze the synthesis of indole-3-acetic acid (IAA)-amino acid conjugates; providing a mechanism for the plant to cope with the presence of excess auxin.|Catalyzes the synthesis of indole-3-acetic acid (IAA)-amino acid conjugates; providing a mechanism for the plant to cope with the presence of excess auxin.
EXPA1_ORYSJ|EXP11_ARATH	Cluster-55973.0	4	May cause loosening and extension of plant cell walls by disrupting non-covalent bonding between cellulose microfibrils and matrix glucans. No enzymatic activity has been found. May be required for rapid internodal elongation in deepwater rice during submergence.|Causes loosening and extension of plant cell walls by disrupting non-covalent bonding between cellulose microfibrils and matrix glucans…
STP13_ARATH	Cluster-46843.0	6	Mediates an active uptake of hexoses; probably by sugar/hydrogen symport.
MST4_ORYSJ|STP13_ARATH	Cluster-41385.0	1	|Mediates an active uptake of hexoses; probably by sugar/hydrogen symport.
AMO_ARATH	Cluster-27569.1	5	Involved in the biosynthesis of artemisin. Catalyzes three consecutive oxidations of amorpha-4;11-diene to produce artemisinic acid; but is unable to oxidize germacrene A. No activity with limonene; alpha-pinene; beta-pinene; pinocarveol; (-)-alloisolongifolene; caryophyllene; (-)-alpha-gurjunene; (+)-gamma-gurjunene; (+)-ledene; (+)-beta-selinene and (+)-valencene as substrates.
AMO_ARATH	Cluster-27569.0	5	Involved in the biosynthesis of artemisin. Catalyzes three consecutive oxidations of amorpha-4;11-diene to produce artemisinic acid; but is unable to oxidize germacrene A. No activity with limonene; alpha-pinene; beta-pinene; pinocarveol; (-)-alloisolongifolene; caryophyllene; (-)-alpha-gurjunene; (+)-gamma-gurjunene; (+)-ledene; (+)-beta-selinene and (+)-valencene as substrates.
ZIP1_ARATH	Cluster-16228.0	5	Mediates zinc uptake from the rhizosphere. May also transport copper and cadmium ions.
BBX21_ARATH	Cluster-41962.0	1	Transcription activator that acts as positive regulator of seedling photomorphogenesis (PubMed:17965270). Acts downstream of COP1 and play an important role in early and long-term adjustment of the shade avoidance syndrome (SAS) responses in natural environments (PubMed:21070414).
SMR6_ARATH	Cluster-52262.0	4	Probable cyclin-dependent protein kinase (CDK) inhibitor that functions as a repressor of mitosis in the endoreduplication cell cycle (By similarity). May inhibit CDKA-1/CYCD complexes during S-phase; preventing the re-initiation of DNA replication (PubMed:20706207).
SRG1_ARATH	Cluster-49794.1	5	NA
PXG5_ARATH	Cluster-53037.1	4	Calcium-binding peroxygenase involved in the degradation of storage lipid in oil bodies. May be involved in the interaction between oil bodies and vacuoles during seed germination.
NLP2_ARATH|NLP3_ARATH	Cluster-26289.0	4	Probable transcription factor.|
REXO4_YEAST|REXO4_GIBZE	Cluster-40955.0	2	Exoribonuclease involved in ribosome biosynthesis. Involved in the processing of ITS1; the internal transcribed spacer localized between the 18S and 5.8S rRNAs.|
RIC1_ARATH|RIC7_ARATH	Cluster-46111.0	4	Functions as downstream effector of Rho-related GTP binding proteins of the Rho of Plants" (ROPs) family. Participates in the propagation of ROP GTPase signals in specific cellular responses. Required for cortical microtubule organization. Promotes microtubule bundling and formation of well-ordered microtubule arrays in the neck region of pavement cells. This restricts cell lateral expansion to g…
Y1669_ARATH	Cluster-56819.0	1	NA
RIE1_ARATH	Cluster-48006.0	2	NA
PITC_DICDI	Cluster-40390.0	6	Has phosphatidylinositol transfer activity.
GDL15_ARATH	Cluster-35579.0	4	Involved in the control of the PYK10 complex size and possibly substrate specificity. May be exported from the endoplamic reticulum upon interaction with MVP1.
COX1_HUMAN|NDUS6_PANTR	Cluster-25364.1	3	Cytochrome c oxidase is the component of the respiratory chain that catalyzes the reduction of oxygen to water. Subunits 1-3 form the functional core of the enzyme complex. CO I is the catalytic subunit of the enzyme. Electrons originating in cytochrome c are transferred via the copper A center of subunit 2 and heme A of subunit 1 to the bimetallic center formed by heme A3 and copper B.|Accessory…
EJ2_SOLLC|AGL70_ARATH	Cluster-27128.1	4	MADS-box transcription factor that acts redundantly with J2 to control meristem maturation and inflorescence architecture.|Probable transcription factor involved in the negative regulation of flowering time; probably through the photoperiodic and vernalization pathways; more efficient in cv. Landsberg erecta than in cv. Columbia background. Prevents premature flowering (PubMed:12724541; PubMed:25…
NAT1_ARATH	Cluster-2035.2	2	Non-catalytic component of the NatA N-terminal acetyltransferase; which catalyzes acetylation of proteins beginning with Met-Ser; Met-Gly and Met-Ala. N-acetylation plays a role in normal eukaryotic translation and processing; protect against proteolytic degradation and protein turnover. nat1 anchors ard1 and nat5 to the ribosome and may present the N termini of nascent polypeptides for acetylati…
NUDT1_ARATH|NUDT1_ROSHC	Cluster-35987.0	1	Mediates the hydrolysis of some nucleoside diphosphate derivatives. Its substrate specificity is unclear. In vitro; it can use NTP; dNTP; 8-oxo-GTP; 8-oxo-dGTP; dGTP; dATP; dTTP or dihydroneopterin triphosphate (DHNTP) as substrate. Has some NADH pyrophosphatase activity in vitro; however; such activity may not be relevant in vivo due to the high concentration of manganese used during the experim…
SAU23_ARATH	Cluster-46792.0	4	Functions as positive effectors of cell expansion through modulation of auxin transport.
PER1_SORBI	Cluster-44519.0	4	Removal of H(2)O(2); oxidation of toxic reductants; biosynthesis and degradation of lignin; suberization; auxin catabolism; response to environmental stresses such as wounding; pathogen attack and oxidative stress. These functions might be dependent on each isozyme/isoform in each plant tissue. Has a high preference for hydroxycinnamates as substrates. Substrate preference is ferulic acid > p-cou…
PUMP4_ARATH|TIP11_ARATH	Cluster-31849.21	1	PUMPS are mitochondrial transporter proteins that create proton leaks across the inner mitochondrial membrane; thus uncoupling oxidative phosphorylation. This leads to a decrease in the efficiency of oxidative phosphorylation and an increase in heat production. May be involved in protecting plant cells against oxidative stress damage (By similarity). Recombinant PUMP4; reconstituted into liposome…
AVP1_ARATH	Cluster-41917.1	7	Contributes to the transtonoplast (from cytosol to vacuole lumen) H(+)-electrochemical potential difference. It establishes a proton gradient of similar and often greater magnitude than the H(+)-ATPase on the same membrane. In addition; facilitates auxin transport by modulating apoplastic pH and regulates auxin-mediated developmental processes. Confers tolerance to NaCl and to drought by increasi…
STP10_ARATH	Cluster-55609.1	4	NA
STP10_ARATH	Cluster-55609.0	4	NA
PLT5_ARATH	Cluster-53431.1	4	Plasma membrane broad-spectrum sugar-proton symporter. Mediates the uptake of linear polyols such as sorbitol; xylitol; erythritol or glycerol. Can transport the cyclic polyol myo-inositol and different hexoses; pentoses (including ribose); tetroses and sugar alcohols.
WRKY4_ARATH|WRK58_ARATH	Cluster-46892.0	1	Transcription factor that binds specifically to the W box (5'-(T)TGAC[CT]-3'); a frequently occurring elicitor-responsive cis-acting element. Has a positive role in resistance to necrotrophic pathogens (e.g. Botrytis cinerea); but a negative effect on plant resistance to biotrophic pathogens (e.g. Pseudomonas syringae).|Transcription factor. Interacts specifically with the W box (5'-(T)TGAC[CT]-3…
A70_ARATH	Cluster-36802.0	7	Catalyzes the hydrolysis of sphingomyelin. May also act on other phosphatidyl esters. Induces complement-dependent hemolysis; dermonecrosis; blood vessel permeability and platelet aggregation.
FBD15_ARATH	Cluster-13656.1	6	NA
RCA1_LARTR|RCA2_LARTR	Cluster-55288.0	2	Activation of RuBisCO (ribulose-1;5-bisphosphate carboxylase/oxygenase; EC 4.1.1.39) involves the ATP-dependent carboxylation of the epsilon-amino group of lysine leading to a carbamate structure.|Activation of RuBisCO (ribulose-1;5-bisphosphate carboxylase/oxygenase; EC 4.1.1.39) involves the ATP-dependent carboxylation of the epsilon-amino group of lysine leading to a carbamate structure.
ADF11_ORYSJ	Cluster-50082.2	4	Actin-depolymerizing protein. Severs actin filaments (F-actin) and binds to actin monomers.
P2C52_ARATH	Cluster-52034.0	4	Protein phosphatase that acts as negative regulator of abscisic acid (ABA) signaling. Involved in the regulation of root architecture development and drought resistance. Can dephosphorylate SAPK8 and SAPK10 in vitro. Together with PYL10; SAPK8 and SAPK10; may form an ABA signaling module involved in stress response.
KCS4_ARATH	Cluster-2367.0	2	NA
XTH33_ARATH|DDPS6_ARATH	Cluster-44410.0	4	Catalyzes xyloglucan endohydrolysis (XEH) and/or endotransglycosylation (XET). Cleaves and religates xyloglucan polymers; an essential constituent of the primary cell wall; and thereby participates in cell wall construction of growing tissues.|Catalyzes cis-prenyl chain elongation to produce the polyprenyl backbone of dolichol; a glycosyl carrier-lipid required for the biosynthesis of several cla…
RBS8_NICPL|RBS3B_ARATH	Cluster-22139.0	2	RuBisCO catalyzes two reactions: the carboxylation of D-ribulose 1;5-bisphosphate; the primary event in carbon dioxide fixation; as well as the oxidative fragmentation of the pentose substrate. Both reactions occur simultaneously and in competition at the same active site.|RuBisCO catalyzes two reactions: the carboxylation of D-ribulose 1;5-bisphosphate; the primary event in carbon dioxide fixati…
INV1_DAUCA	Cluster-50614.0	4	NA
PME43_ARATH	Cluster-57052.0	4	Acts in the modification of cell walls via demethylesterification of cell wall pectin.
MAA3_ARATH	Cluster-51311.0	4	NA
DEAHC_ARATH	Cluster-32970.0	5	NA
KNAT2_ARATH|KNAT1_ARATH	Cluster-40815.0	5	May play a role in meristem function; and may be involved in maintaining cells in an undifferentiated; meristematic state. Probably binds to the DNA sequence 5'-TGAC-3'.|
IDD15_ARATH|IDD14_ARATH	Cluster-54469.0	3	Transcription factor involved in inflorescence stems gravitropism; probably by regulating starch accumulation in amyloplasts of graviperceptive cells. Required for stem circumnutation movements. Regulates lateral organ morphogenesis and gravitropic responses (PubMed:24039602). Acts cooperatively with IDD16 to control silique and branche orientation (PubMed:24039602). Involved in the establishment…
MMD1_ARATH	Cluster-27041.0	5	NA
MOB1A_MEDSF	Cluster-15336.0	1	Activator of LATS1/2 in the Hippo signaling pathway which plays a pivotal role in organ size control and tumor suppression by restricting proliferation and promoting apoptosis. The core of this pathway is composed of a kinase cascade wherein STK3/MST2 and STK4/MST1; in complex with its regulatory protein SAV1; phosphorylates and activates LATS1/2 in complex with its regulatory protein MOB1; which…
BSP_BOSSE	Cluster-45067.0	5	Metalloprotease; digests gelatin and azocasein (in vitro).
PMA9_ARATH	Cluster-39840.0	4	The plasma membrane H(+) ATPase of plants and fungi generates a proton gradient that drives the active transport of nutrients by H(+)-symport. The resulting external acidification and/or internal alkinization may mediate growth responses.
PBL3_ARATH	Cluster-28273.0	6	May be involved in plant defense signaling.
U83A1_ARATH	Cluster-50893.0	4	NA
ZDH21_ARATH	Cluster-40750.0	4	Palmitoyl acyltransferase.
U73D1_ARATH	Cluster-40108.0	3	NA
BH025_ARATH	Cluster-42560.0	5	NA
BLH4_ARATH|BLH3_ARATH	Cluster-49805.0	2	Transcription factor that establishes leaf shape by repressing growth in specific subdomains of the leaf. Negatively regulates knox homeobox gene KNAT1/BP expression.|Transcription factor that is responsive of the nuclear import of SHOOT MERISTEMLESS (STM).
RPT2_ARATH	Cluster-36106.0	1	May act as a substrate-specific adapter of an E3 ubiquitin-protein ligase complex (CUL3-RBX1-BTB) which mediates the ubiquitination and subsequent proteasomal degradation of target proteins (By similarity). Signal transducer of the phototropic response and photo-induced movements. Necessary for root phototropism. Involved in hypocotyl phototropism under high rate but not under low rate light. Reg…
RPT2_ARATH	Cluster-54984.0	4	May act as a substrate-specific adapter of an E3 ubiquitin-protein ligase complex (CUL3-RBX1-BTB) which mediates the ubiquitination and subsequent proteasomal degradation of target proteins (By similarity). Signal transducer of the phototropic response and photo-induced movements. Necessary for root phototropism. Involved in hypocotyl phototropism under high rate but not under low rate light. Reg…
RIN4_ARATH	Cluster-37749.0	7	Essential regulator of plant defense; which plays a central role in resistance in case of infection by a pathogen. It is a common target for both type III avirulence proteins from P.syringae (AvrB; AvrRpm1 and AvrRpt2) and for the plant Resistance (R) proteins RPM1 and RPS2. In strains carrying the appropriate R gene for avirulence proteins of the pathogen; its association with avirulence protein…
PME53_ARATH	Cluster-48545.0	5	Acts in the modification of cell walls via demethylesterification of cell wall pectin.
NLTP6_AMBAR	Cluster-57679.1	5	Plant non-specific lipid-transfer proteins transfer phospholipids as well as galactolipids across membranes. May play a role in wax or cutin deposition in the cell walls of expanding epidermal cells and certain secretory tissues.
SAU72_ARATH	Cluster-43657.0	3	Plays a role in the regulation of cell expansion; root meristem patterning and auxin transport.
CCD32_ARATH|CCD33_ARATH	Cluster-22719.2	2	|
AB13B_ARATH	Cluster-30768.0	1	NA
GRF1_ARATH	Cluster-44775.0	2	Transcription activator that plays a role in the regulation of cell expansion in leaf and cotyledons tissues. Component of a network formed by miR396; the GRFs and their interacting factors (GIFs) acting in the regulation of meristem function; at least partially through the control of cell proliferation. microRNA396-GRF1/GRF3 regulatory module acts as a developmental regulator in the reprogrammin…
CHSY_ANTMA	Cluster-6599.8	2	The primary product of this enzyme is 4;2';4';6'-tetrahydroxychalcone (also termed naringenin-chalcone or chalcone) which can under specific conditions spontaneously isomerize into naringenin.
PME28_ARATH	Cluster-44845.0	4	Acts in the modification of cell walls via demethylesterification of cell wall pectin.
RNHX1_ARATH	Cluster-12689.1	6	Endonuclease that specifically degrades the RNA of RNA-DNA hybrids.
PLY56_SOLLC|PLY59_SOLLC	Cluster-40296.0	4	|Might be needed during pollen development and tube growth.
MY106_ARATH|MYB16_ARATH	Cluster-21713.0	2	Functions as a repressor of epidermal cell outgrowth and negatively regulate trichome branch formation (PubMed:18805951; PubMed:21070410). Acts as both a positive and negative regulator of cellular outgrowth. Promotes both trichome expansion and branch formation (PubMed:21070410). Coordinately with WIN1/SHN1; participates in the regulation of cuticle biosynthesis and wax accumulation in reproduct…
HSF2_CHICK|HSFA9_ARATH	Cluster-44277.0	6	DNA-binding protein that specifically binds heat shock promoter elements (HSE) and activates transcription. HSF2 shows constitutive DNA binding activity; even without heat shock.|Seed-specific transcriptional regulator that specifically binds DNA sequence 5'-AGAAnnTTCT-3' known as heat shock promoter elements (HSE). Seems to be specialized for the developmental expression of heat shock protein (H…
P2C14_ARATH	Cluster-19489.0	2	Key component and repressor of the abscisic acid (ABA) signaling pathway that regulates numerous ABA responses; such as stomatal closure; seed germination and inhibition of vegetative growth. Confers enhanced sensitivity to drought.
KAT1_ARATH|KAT2_ARATH	Cluster-9088.1	7	Highly selective inward-rectifying potassium channel. This voltage-gated channel could mediate long-term potassium influx into guard cells leading to stomatal opening. Assuming opened or closed conformations in response to the voltage difference across the membrane; the channel is activated by hyperpolarization. The channel activity is enhanced upon external acidification. Also permeable to ammon…
CCD51_ORYSJ	Cluster-30892.0	2	NA
Y1130_ARATH|Y1133_ARATH	Cluster-15561.0	7	|
GIL1_ARATH	Cluster-55645.1	1	Required for red (R) and far red (FR) light-induced and phytochrome-mediated deregulation of negative gravitropism leading to randomization of hypocotyl growth orientation.
GIL1_ARATH	Cluster-55645.0	1	Required for red (R) and far red (FR) light-induced and phytochrome-mediated deregulation of negative gravitropism leading to randomization of hypocotyl growth orientation.
STEP1_ARATH	Cluster-38109.0	2	NA
GLR36_ARATH	Cluster-31147.0	1	Glutamate-gated receptor that probably acts as non-selective cation channel. Mediates leaf-to-leaf wound signaling. May be involved in light-signal transduction and calcium homeostasis via the regulation of calcium influx into cells.
GLR36_ARATH|GLR33_ARATH	Cluster-24906.0	1	Glutamate-gated receptor that probably acts as non-selective cation channel. Mediates leaf-to-leaf wound signaling. May be involved in light-signal transduction and calcium homeostasis via the regulation of calcium influx into cells.|Glutamate-gated receptor that probably acts as non-selective cation channel; at least in roots and hypocotyls. Can be triggered by Ala; Asn; Cys; Glu; Gly; Ser and g…
RUBR_PYRFU	Cluster-48303.0	1	Rubredoxin is a small nonheme; iron protein lacking acid-labile sulfide. Its single Fe; chelated to 4 Cys; functions as an electron acceptor and may also stabilize the conformation of the molecule.
RUBR_PYRFU	Cluster-48303.1	2	Rubredoxin is a small nonheme; iron protein lacking acid-labile sulfide. Its single Fe; chelated to 4 Cys; functions as an electron acceptor and may also stabilize the conformation of the molecule.
EPHA_MYCTU|HYES_HUMAN	Cluster-45272.0	2	Could be involved in detoxification of extraneous host-cell epoxides. Catalyzes the hydrolysis of epoxide-containing substrates.|Bifunctional enzyme (PubMed:12574510). The C-terminal domain has epoxide hydrolase activity and acts on epoxides (alkene oxides; oxiranes) and arene oxides (PubMed:12869654; PubMed:12574510; PubMed:22798687). Plays a role in xenobiotic metabolism by degrading potentiall…
HQGT_RAUSE	Cluster-55152.0	4	Broad spectrum multifunctional glucosyltransferase. In addition to hydroquinone it accept at least 45 natural and synthetic phenols as well as two cinnamyl alcohols as substrates. Hydroquinone was however the best substrate. In contrast to this broad acceptor substrate specificity; only pyrimidine nucleotide activated glucose is tolerated as a donor substrate.
ACT11_SOLTU	Cluster-35132.0	4	Actins are highly conserved proteins that are involved in various types of cell motility and are ubiquitously expressed in all eukaryotic cells. Essential component of cell cytoskeleton; plays an important role in cytoplasmic streaming; cell shape determination; cell division; organelle movement and extension growth.
COMT1_CATRO|COMT1_POPTM	Cluster-52592.0	4	Catalyzes the conversion of caffeic acid to ferulic acid and of 5-hydroxyferulic acid to sinapic acid. The resulting products may subsequently be converted to the corresponding alcohols that are incorporated into lignins.|
FB119_ARATH	Cluster-50292.0	3	NA
Y1465_ARATH	Cluster-25369.0	5	NA
CSE_ARATH	Cluster-37521.0	5	Esterase involved in the biosynthesis of lignin. Hydrolyzes caffeoylshikimate into caffeate and shikimate. Together with 4-coumarate--CoA ligase (4CL); acts on an alternative reaction for the formation of caffeoyl-CoA and bypasses the second reaction of shikimate O-hydroxycinnamoyltransferase (HST). Accepts also 4-coumaroylshikimate as substrate; but with lower activity. According to PubMed:20345…
SLAH3_ARATH	Cluster-52749.0	5	Slow; weak voltage-dependent S-type anion efflux channel involved in maintenance of anion homeostasis (PubMed:18305482). Binds to the highly selective inward-rectifying potassium channel KAT1 and inhibits its activity. Functions as an essential negative regulator of inward potassium channels in guard cells. Essential for the efficient stomatal closure and opening in guard cells (PubMed:27002025).
CY12_SOLTU	Cluster-31926.0	3	This is the heme-containing component of the cytochrome b-c1 complex; which accepts electrons from Rieske protein and transfers electrons to cytochrome c in the mitochondrial respiratory chain.
HOX27_ORYSI|HAT22_ARATH	Cluster-48228.0	2	Probable transcription factor.|Probable transcription factor.
GDL57_ARATH	Cluster-41778.0	5	NA
DRL4_ARATH	Cluster-52993.1	5	Potential disease resistance protein.
GAOX2_ARATH	Cluster-55069.0	4	Key oxidase enzyme in the biosynthesis of gibberellin that catalyzes the conversion of GA12 and GA53 to GA9 and GA20 respectively; via a three-step oxidation at C-20 of the GA skeleton. GA53 is less effectively oxidized than GA12; and GA25 is also formed as a minor product. Involved in the promotion of the floral transition; fertility and silique elongation; but plays only a minor role in elongat…
NLTL5_ARATH	Cluster-36357.0	7	NA
Y5625_ARATH	Cluster-29506.0	5	NA
NAC31_ARATH	Cluster-2400.0	2	Transcription activator. Involved in molecular mechanisms regulating shoot apical meristem (SAM) formation during embryogenesis and organ separation. Required for axillary meristem initiation and separation of the meristem from the main stem. May act as an inhibitor of cell division.
ATC1_DROME|ATC1_ANOGA	Cluster-22560.0	2	This magnesium-dependent enzyme catalyzes the hydrolysis of ATP coupled with the transport of calcium.|This magnesium-dependent enzyme catalyzes the hydrolysis of ATP coupled with the transport of calcium.
HIP32_ARATH	Cluster-55647.7	5	Heavy-metal-binding protein.
STP14_ARATH	Cluster-44754.0	7	Mediates an active uptake of hexoses; probably by sugar/hydrogen symport.
TCP9_ARATH	Cluster-39966.0	4	Component of the chaperonin-containing T-complex (TRiC); a molecular chaperone complex that assists the folding of proteins upon ATP hydrolysis.
TBB1_AVESA|TBB2_ELEIN	Cluster-35944.0	3	Tubulin is the major constituent of microtubules. It binds two moles of GTP; one at an exchangeable site on the beta chain and one at a non-exchangeable site on the alpha chain.|Tubulin is the major constituent of microtubules. It binds two moles of GTP; one at an exchangeable site on the beta chain and one at a non-exchangeable site on the alpha chain.
SWET7_ARATH|SWET5_ARATH	Cluster-57115.1	4	Mediates both low-affinity uptake and efflux of sugar across the plasma membrane.|Mediates both low-affinity uptake and efflux of sugar across the plasma membrane (By similarity). May play roles in nurturing the male gametophyte (PubMed:25988582).
SWET5_ORYSJ|SWET7_ARATH	Cluster-57115.0	4	Mediates both low-affinity uptake and efflux of sugar across the plasma membrane (By similarity). Can transport galactose. Prevents growth but promotes senescence (PubMed:25988582; PubMed:24709840). Involved in regulating the crosstalk between sugar and auxin. Regulates negatively the auxin signaling pathway and translocation (PubMed:24709840).|Mediates both low-affinity uptake and efflux of suga…
SWET5_ORYSJ	Cluster-57115.2	6	Mediates both low-affinity uptake and efflux of sugar across the plasma membrane (By similarity). Can transport galactose. Prevents growth but promotes senescence (PubMed:25988582; PubMed:24709840). Involved in regulating the crosstalk between sugar and auxin. Regulates negatively the auxin signaling pathway and translocation (PubMed:24709840).
LDOX_PETHY	Cluster-52599.0	3	Oxidation of leucoanthocyanidins into anthocyanidins.
SK_SOLLC|SK1_ARATH	Cluster-56889.0	2	Catalyzes the specific phosphorylation of the 3-hydroxyl group of shikimic acid using ATP as a cosubstrate.|Catalyzes the specific phosphorylation of the 3-hydroxyl group of shikimic acid using ATP as a cosubstrate.
Y3209_ORYSJ	Cluster-23948.0	4	NA
TGT3B_ARATH	Cluster-36796.0	1	Probable transcription factor that may play a role in the induction of CAM4 in response to pathogen and salt.
ALD1_ARATH|TCP20_ARATH	Cluster-50537.0	5	Aminotransferase involved in local and systemic acquired resistance (SAR) to the bacterial pathogen P.syringae. Required for salicylic acid (SA) and camalexin accumulation upon pathogen infection. Possesses aminotransferase activity in vitro and may generate amino-acid-derived defense signals in vivo. May be involved in ethylene-induced senescence signaling. Involved in the biosynthesis of pipeco…
SMR13_ARATH	Cluster-32934.0	5	Probable cyclin-dependent protein kinase (CDK) inhibitor that functions as a repressor of mitosis in the endoreduplication cell cycle.
PRPX_HORVU	Cluster-49569.0	1	NA
XTH15_ARATH	Cluster-33811.0	4	Catalyzes xyloglucan endohydrolysis (XEH) and/or endotransglycosylation (XET). Cleaves and religates xyloglucan polymers; an essential constituent of the primary cell wall; and thereby participates in cell wall construction of growing tissues. Has a high XET activity; but little or no XEH activity in vitro. Acceptor preferences are XXXGol > XLLGol = XLFGol > XXLGol > XXFGol.
GLGL1_ARATH	Cluster-31567.0	2	This protein plays a role in synthesis of starch. It catalyzes the synthesis of the activated glycosyl donor; ADP-glucose from Glc-1-P and ATP.
C83B1_ARATH	Cluster-28269.0	5	Involved in the metabolism of aromatic oximes. Catalyzes the oxime metabolizing step in indole glucosinolate biosynthesis by converting indole-3-acetaldoxime into indole-3-S-alkyl-thiohydroximate. Probably required for glucosinolate activation in response to pathogens. Functions in auxin homeostasis because indole-3-acetaldoxime also serves as a precursor for auxin biosynthesis. Specifically meta…
PME41_ARATH|PME7_ARATH	Cluster-37255.0	2	Acts in the modification of cell walls via demethylesterification of cell wall pectin.|Acts in the modification of cell walls via demethylesterification of cell wall pectin.
PME2_CITSI|PME17_ARATH	Cluster-33843.0	5	Acts in the modification of cell walls via demethylesterification of cell wall pectin.|Acts in the modification of cell walls via demethylesterification of cell wall pectin.
PP143_ARATH	Cluster-57135.0	2	NA
IQD14_ARATH|IQD31_ARATH	Cluster-46461.0	4	|Guanine nucleotide exchange factor for ARF1 and ARF6 (PubMed:24058294). Guanine nucleotide exchange factor activity is enhanced by lipid binding (PubMed:24058294). Accelerates GTP binding by ARFs of all three classes. Guanine nucleotide exchange protein for ARF6; mediating internalisation of beta-1 integrin.
4CGT_ANTMA	Cluster-36083.3	1	Glycosyltransferase involved in the biosynthesis of aurones; plant flavonoids that provide yellow coloration to flowers.
4CGT_ANTMA	Cluster-36083.18	1	Glycosyltransferase involved in the biosynthesis of aurones; plant flavonoids that provide yellow coloration to flowers.
GDIR_ARATH	Cluster-54030.0	5	Regulates the GDP/GTP exchange reaction of the Rho proteins by inhibiting the dissociation of GDP from them; and the subsequent binding of GTP to them.
NUDT8_ARATH	Cluster-54850.0	5	Probably mediates the hydrolysis of some nucleoside diphosphate derivatives (By similarity). May be involved in plant immunity and act as a positive regulator of defense response through salicylic acid (SA) signaling (PubMed:25436909).
AIR3_ARATH	Cluster-35366.0	5	Serine protease. Has a substrate preference for the hydrophobic residues Phe and Ala and the basic residue Asp in the P1 position; and for Asp; Leu or Ala in the P1' position. May play a role in the degradation of structural proteins in the extracellular matrix of cells located above sites of lateral root formation and thus facilitate lateral root emergence.
GUN17_ARATH	Cluster-38603.8	5	Involved in active uptake of glycerol driven by electrogenic proton symport.
BBE18_ARATH|CBDAS_CANSA	Cluster-2971.24	3	|Catalyzes the stereoselective oxidative cyclization of the monoterpene moiety in cannabigerolic acid (CBGA); producing cannabidiolate (CBDA); the major cannabioid in fiber-type Cannabis plants. Can also use cannabinerolic acid as substrate; but not cannabigerol or cannabinerol.
RLA0_SOYBN|RPB1_MOUSE	Cluster-10846.1	2	Ribosomal protein P0 is the functional equivalent of E.coli protein L10.|DNA-dependent RNA polymerase catalyzes the transcription of DNA into RNA using the four ribonucleoside triphosphates as substrates. Largest and catalytic component of RNA polymerase II which synthesizes mRNA precursors and many functional non-coding RNAs. Forms the polymerase active center together with the second largest su…
GGT_QUERO|CGT_FRAAN	Cluster-51035.0	2	|Broad spectrum multifunctional glucosyltransferase. Catalyzes the formation of cinnamic acid and p-coumaric acid glucose esters during fruit ripening. Accepted substrates range from derivatives of cinnamic acid and benzoic acid to heterocyclic and aliphatic compounds; resulting in the formation of O- and S-glucose esters and O-glucosides. May also be involved in detoxification of xenobiotics.
FLUG_EMENI	Cluster-27961.0	1	May function as a GSI-related enzyme in synthesizing a small diffusible factor that acts as an extracellular signal directing asexual sporulation and perhaps other aspects of colony growth. May be involved in brlA activation (an early transcriptional regulator for conidiation specific gene).
U7A15_MALDO	Cluster-29300.0	1	Glycosyltransferase that possesses chalcone and flavonol 2'-O-glycosyltransferase activity. Converts phloretin to phlorizin (phloretin 2'-O-glucoside); a potent antioxidant. Possesses glycosyltransferase activity toward; naringenin; naringenin chalcone; eriodictyol; eriodictyol chalcone; apigenin; luteolin; kaempferol; quercetin; isoliquiritigenin; butein and caffeic acid. Can convert phloretin t…
PKS2_RUBID	Cluster-41441.0	2	Probable polyketide synthase (By similarity). May be involved in the process of cell migration.
RHF2A_ARATH|RHF1A_ARATH	Cluster-29116.0	7	E3 ubiquitin-protein ligase involved in the positive regulation of the gametogenesis progression. Required for the degradation of KRP6; a cyclin-dependent kinase inhibitor which accumulates during meiosis and blocks the progression of subsequent mitoses during gametophytes development. Functions in association with RHF1A.|E3 ubiquitin-protein ligase involved in the positive regulation of the game…
NIK1_ARATH|NIK2_ARATH	Cluster-48893.0	6	Involved in defense response to geminivirus and begomovirus infection via regulation of the nuclear trafficking of RPL10A. Phosphorylates RPL10A in vitro (PubMed:15489295; PubMed:18789471; PubMed:19112492; PubMed:19492062; PubMed:25707794). Activation of NIK1 downregulates cytosolic translation (PubMed:25707794).|Involved in defense response to geminivirus infection (By similarity). Phosphorylate…
PTR27_ARATH	Cluster-48575.0	4	NA
FK172_ARATH	Cluster-32729.0	2	PPIases accelerate the folding of proteins. It catalyzes the cis-trans isomerization of proline imidic peptide bonds in oligopeptides.
KRP6_ORYSJ	Cluster-40909.0	4	Binds and inhibits CYCD2-1/CDKA-1 complex kinase activity. May target specifically CDKA-1.
ADS3_ARATH	Cluster-41094.2	6	NA
LOX15_SOLTU	Cluster-56181.4	7	Plant lipoxygenases may be involved in a number of diverse aspects of plant physiology including growth and development; pest resistance; and senescence or responses to wounding. May contribute to cell death during the hypersensitive response (HR) by the massive production of free fatty acid hydroperoxides. Catalyzes the hydroperoxidation of lipids containing a cis;cis-1;4-pentadiene structure.
WOX9_ARATH	Cluster-17577.0	2	Homeodomain transcription factor required for meristem growth and early development (PubMed:15753038). Promotes cell proliferation and prevents premature differentiation in meristematic tissues during postembryonic development (PubMed:15753038). Essential for maintaining tissue growth during embryogenesis (PubMed:17706632). May act by repressing TSS to promote meristematic proliferation (PubMed:2…
ABI5_ARATH	Cluster-51373.0	4	Participates in ABA-regulated gene expression during seed development and subsequent vegetative stage by acting as the major mediator of ABA repression of growth. Binds to the embryo specification element and the ABA-responsive element (ABRE) of the Dc3 gene promoter and to the ABRE of the Em1 and Em6 genes promoters. Can also trans-activate its own promoter; suggesting that it is autoregulated. …
TMN11_ARATH	Cluster-48343.0	5	NA
ROGF3_ARATH|ROGF2_ARATH	Cluster-16591.1	2	Guanine-nucleotide exchange factor (GEF) that acts as an activator of Rop (Rho of plants) GTPases by promoting the exchange of GDP for GTP.|Guanine-nucleotide exchange factor (GEF) that acts as an activator of Rop (Rho of plants) GTPases by promoting the exchange of GDP for GTP.
RADL5_ARATH|RADL6_ARATH	Cluster-32347.0	7	Probable transcription factor.|Probable transcription factor.
PR4_PHAVU	Cluster-25403.0	6	NA
C94A1_VICSA|C86B1_ARATH	Cluster-30150.0	2	Catalyzes the omega-hydroxylation of various fatty acids (FA) from 10 to 18 carbon atoms. The substrate specificity is higher for laurate > palmitate > myristate > linolenate > linoleate > oleate > caprate. May play a minor role in cutin synthesis and could be involved in plant defense.|Involved in very long chain fatty acids (VLCFA) omega-hydroxylation. Required for the synthesis of saturated VL…
BRXL1_ARATH|BRX_ARATH	Cluster-57098.1	1	May act as a regulator of cell proliferation and elongation in the root.|
CLC1_ARATH	Cluster-36123.0	5	Clathrin is the major protein of the polyhedral coat of coated pits and vesicles.
DCAM4_ARATH	Cluster-42795.1	5	NA
GDL61_ARATH	Cluster-56291.9	7	NA
PME62_ARATH	Cluster-2140.0	5	Pectinesterase required for cell type-specific pectin degradation to separate microspores.
1A1C_SOYBN|1A11_CUCPE	Cluster-8233.0	5	Catalyzes the formation of 1-aminocyclopropane-1-carboxylate; a direct precursor of ethylene in higher plants.|Catalyzes the formation of 1-aminocyclopropane-1-carboxylate; a direct precursor of ethylene in higher plants.
TM205_MOUSE	Cluster-40277.0	4	Enzyme catalyzing the degradation of lysoplasmalogen. Lysoplasmalogens are formed by the hydrolysis of the abundant membrane glycerophospholipids plasmalogens. May control the respective levels of plasmalogens and lysoplasmalogens in cells and modulate cell membrane properties.
PSAEA_NICSY|PSAE_SPIOL	Cluster-34944.0	2	Stabilizes the interaction between PsaC and the PSI core; assists the docking of the ferredoxin to PSI and interacts with ferredoxin-NADP oxidoreductase.|Stabilizes the interaction between PsaC and the PSI core; assists the docking of the ferredoxin to PSI and interacts with ferredoxin-NADP oxidoreductase.
NLTP2_SOLLC	Cluster-27544.0	1	Plant non-specific lipid-transfer proteins transfer phospholipids as well as galactolipids across membranes. May play a role in wax or cutin deposition in the cell walls of expanding epidermal cells and certain secretory tissues.
NLTP_VIGUN	Cluster-29917.0	1	Potential lipid transfer protein.
Y3081_ARATH	Cluster-40829.0	5	NA
HSP72_SOLLC|HSP7C_PETHY	Cluster-29880.0	7	|Molecular chaperone implicated in a wide variety of cellular processes; including protection of the proteome from stress; folding and transport of newly synthesized polypeptides; activation of proteolysis of misfolded proteins and the formation and dissociation of protein complexes. Plays a pivotal role in the protein quality control system; ensuring the correct folding of proteins; the re-foldi…
CYCLD_ANTMA	Cluster-53500.0	5	Involved in the dorsovental asymmetry of flowers. Retards growth rate and reduces organ number in the dorsal region of flowers. Binds specifically to the DNA sequence 5'-GGNCCCNC-3'; and is able to bind to the RAD promoter sequence in vivo.
ACCO_ACTDE|ACCO1_PETHY	Cluster-50017.1	5	Serine/threonine-protein kinase with low activity.|
5MAT1_SALSN	Cluster-49321.0	1	Catalyzes the transfer of a malonyl group from malonyl-CoA to the 6'''-hydroxyl group of the 5-glucosyl moiety of anthocyanins. Active towards bisdemalonylsalvianin (pelargonidin 3-O-(6-caffeoyl-beta-D-glucoside) 5-O-beta-D-glucoside) and shisonin; but not towards nodemalonylsalvianin; salvianin; pelargonidin 3;5-diglucoside and delphinidin 3;5-diglucoside.
AB22G_ARATH	Cluster-46779.0	3	NA
AB22G_ARATH	Cluster-29177.0	1	NA
DCTP1_RAT	Cluster-31791.0	5	Hydrolyzes deoxynucleoside triphosphates (dNTPs) to the corresponding nucleoside monophosphates. Has a strong preference for dCTP and its analogs including 5-iodo-dCTP and 5-methyl-dCTP for which it may even have a higher efficiency. May protect DNA or RNA against the incorporation of these genotoxic nucleotide analogs through their catabolism.
GRXC9_ARATH	Cluster-37832.0	6	Has a glutathione-disulfide oxidoreductase activity in the presence of NADPH and glutathione reductase. Reduces low molecular weight disulfides and proteins.
GT14B_ARATH	Cluster-28431.2	5	Beta-glucuronosyltransferase involved in the biosynthesis of type II arabinogalactan (AG). Modifies both the beta-1;6-linked galactan and beta-1;3-linked galactan present in type II AG.
GT14B_ARATH	Cluster-28431.4	6	Beta-glucuronosyltransferase involved in the biosynthesis of type II arabinogalactan (AG). Modifies both the beta-1;6-linked galactan and beta-1;3-linked galactan present in type II AG.
NAC22_ARATH|NAC98_ARATH	Cluster-37391.0	4	Transcriptional activator that mediates auxin signaling to promote lateral root development. Activates the expression of two downstream auxin-responsive genes; DBP and AIR3.|Transcription activator of STM and KNAT6. Involved in molecular mechanisms regulating shoot apical meristem (SAM) formation during embryogenesis and organ separation. Required for the fusion of septa of gynoecia along the len…
AX10A_SOYBN	Cluster-38260.0	4	Catalyzes the hydrolysis of sphingomyelin. May also act on other phosphatidyl esters. Induces complement-dependent hemolysis and dermonecrosis.
AB1K1_ARATH	Cluster-29537.0	2	Kinase that can phosphorylates the tocopherol cyclase VTE1; a key enzyme of tocopherol (vitamin E) metabolism and involved in the recycling of oxidated alpha-tocopherol quinone; possibly stabilizing it at plastoglobules. Regulates also plastoglobule protein composition (PubMed:24267661). Prevents photodamage of chloroplasts under continuous red light; thus working in opposition to ABC1K3 (PubMed:…
IRX9_ARATH	Cluster-57545.0	4	Involved in the synthesis of the hemicellulose glucuronoxylan; a major component of secondary cell walls. Probably involved in the elongation of glucuronoxylan xylosyl backbone.
DMC1_SOYBN	Cluster-39380.0	4	May participate in meiotic recombination.
UCC1_ARATH|CPC_CUCSA	Cluster-40407.0	2	Catalyzes the hydrolysis of unsaturated hyaluronate and chondroitin disaccharides. Also degrades unsaturated heparin disaccharides. Releases 4-deoxy-4;5-didehydro D-glucuronic acid or 4-deoxy-4;5-didehydro L-iduronic acid from chondroitin disaccharides; hyaluronan disaccharides and heparin disaccharides and cleaves both glycosidic (1->3) and (1->4) bonds. Prefers sulfated glycosaminoglycans compa…
UCC1_ARATH|ENL1_ARATH	Cluster-40407.2	2	Catalyzes the hydrolysis of unsaturated hyaluronate and chondroitin disaccharides. Also degrades unsaturated heparin disaccharides. Releases 4-deoxy-4;5-didehydro D-glucuronic acid or 4-deoxy-4;5-didehydro L-iduronic acid from chondroitin disaccharides; hyaluronan disaccharides and heparin disaccharides and cleaves both glycosidic (1->3) and (1->4) bonds. Prefers sulfated glycosaminoglycans compa…
PRP2_ARATH|PRP4_ARATH	Cluster-54587.1	7	This is a copper-containing oxidase that functions in the formation of pigments such as melanins and other polyphenolic compounds. Catalyzes the rate-limiting conversions of tyrosine to DOPA; DOPA to DOPA-quinone and possibly 5;6 dihydroxyindole to indole-5'6 quinone.|Plays role in pre-mRNA splicing as component of the U4/U6-U5 tri-snRNP complex that is involved in spliceosome assembly; and as co…
MACP1_ARATH|SEC14_SCHPO	Cluster-55153.1	1	Negatively controls the salicylic acid (SA)-mediated pathway of programmed cell death in plant immunity.|Required for transport of secretory proteins from the Golgi complex. Catalyzes the transfer of phosphatidylinositol and phosphatidylcholine between membranes in vitro. Essential for viability and secretion.|Has a direct role in controlling cell septation and in forespore membrane formation.
SAU50_ARATH	Cluster-43511.0	4	Effector of hormonal and environmental signals in plant growth.
PLMT_ARATH	Cluster-42085.0	5	Catalyzes the second two steps of the methylation pathway of phosphatidylcholine biosynthesis; the SAM-dependent methylation of phosphatidylmonomethylethanolamine (PMME) to phosphatidyldimethylethanolamine (PDME) and of PDME to phosphatidylcholine (PC).
PME2_CITSI|PME54_ARATH	Cluster-39020.0	1	Acts in the modification of cell walls via demethylesterification of cell wall pectin.|Acts in the modification of cell walls via demethylesterification of cell wall pectin.
CAAT5_ARATH	Cluster-19557.0	2	NA
SY112_ARATH	Cluster-19236.0	2	Vesicle trafficking protein that functions in the secretory pathway.
MIZ1_ARATH	Cluster-45393.0	4	NA
ZPR3_ARATH	Cluster-39607.0	5	Competitive inhibitor of the HD-ZIPIII transcription factors in shoot apical meristem (SAM) development. Acts by forming non-functional heterodimers. Part of a negative feedback loop. Involved in SAM development and lateral organ patterning. Essential for proper functioning of stem cells in the SAM.
EDL16_ARATH|ERDL7_ARATH	Cluster-48767.0	1	Sugar transporter.|Sugar transporter.
AB25G_ARATH	Cluster-32465.0	5	Probably involved in redistribution of internalized aluminum. May mediate vacuolar sequestration of a metal complex.
TAR2_ARATH	Cluster-57369.0	5	Involved in auxin production. Both TAA1 and TAR2 are required for maintaining proper auxin levels in roots; while TAA1; TAR1 and TAR2 are required for proper embryo patterning. Involved in the maintenance of the root stem cell niches.
CDF2_ARATH	Cluster-45946.0	4	Transcription factor that binds specifically to a 5'-AA[AG]G-3' consensus core sequence (By similarity). Regulates a photoperiodic flowering response. Transcriptional repressor of 'CONSTANS' expression. The stability of CDF2 is controlled by 'GIGANTEA' and redundantly by ADO3; ADO2 and/or ADO1.
NRG2_ARATH	Cluster-53700.1	5	Required for nitrate signaling. Regulates expression of the nitrate-responsive genes NIA1; NIR1; NRT2.1 and NPF6.3/NRT1.1.
Y1723_ARATH	Cluster-30975.0	4	NA
5MAT1_SALSN	Cluster-19870.0	2	Catalyzes the transfer of a malonyl group from malonyl-CoA to the 6'''-hydroxyl group of the 5-glucosyl moiety of anthocyanins. Active towards bisdemalonylsalvianin (pelargonidin 3-O-(6-caffeoyl-beta-D-glucoside) 5-O-beta-D-glucoside) and shisonin; but not towards nodemalonylsalvianin; salvianin; pelargonidin 3;5-diglucoside and delphinidin 3;5-diglucoside.
BH144_ARATH|ALL9_OLEEU	Cluster-50881.0	2	|May act as a neurotransmitter or neuromodulator.
C93B1_GLYEC	Cluster-23212.0	2	NA
WRKY7_ARATH	Cluster-36639.2	5	Transcription factor. Interacts specifically with the W box (5'-(T)TGAC[CT]-3'); a frequently occurring elicitor-responsive cis-acting element.
WRKY7_ARATH	Cluster-36639.1	5	Transcription factor. Interacts specifically with the W box (5'-(T)TGAC[CT]-3'); a frequently occurring elicitor-responsive cis-acting element.
MARH8_MOUSE	Cluster-42564.6	4	E3 ubiquitin-protein ligase that mediates ubiquitination of CD86 and MHC class II proteins; such as HLA-DR alpha and beta; and promotes their subsequent endocytosis and sorting to lysosomes via multivesicular bodies. May also promote ubiquitination and endocytosis of TFRC and FAS.
Y4929_FRASN|Y2020_MYCLE	Cluster-44598.0	1	|
PAN_ARATH|TGAL1_ORYSJ	Cluster-30566.1	5	Transcriptional activator involved in the determination of floral organ number. Acts to determine floral organ patterning by establishing floral organ primordia in specific numbers and positions. Plays a role in regulating stem cell fate by directly controlling AG expression. Binds to the 5'-AAGAAT-3' cis-acting element found in AG promoter. Might represent a target for a post-translational modif…
Y1648_ARATH	Cluster-43807.0	7	NA
IDN2_ARATH	Cluster-42185.1	5	NA
GT14A_ARATH|GLFT_PICTO	Cluster-47354.0	4	Beta-glucuronosyltransferase involved in the biosynthesis of type II arabinogalactan (AG). Modifies both the beta-1;6-linked galactan and beta-1;3-linked galactan present in type II AG. Transfers glucuronate to beta-1;6-galactooligosaccharides with degrees of polymerization ranging from 3 to 11. Transfers glucuronate to beta-1;3-galactooligosaccharides with degrees of polymerization ranging from …
FTCD_MOUSE|FTCD_PIG	Cluster-47354.1	4	Folate-dependent enzyme; that displays both transferase and deaminase activity. Serves to channel one-carbon units from formiminoglutamate to the folate pool.|Binds and promotes bundling of vimentin filaments originating from the Golgi.|Folate-dependent enzyme; that displays both transferase and deaminase activity. Serves to channel one-carbon units from formiminoglutamate to the folate pool.|Bin…
AAE_RAUSE	Cluster-35752.0	4	Deacetylates 17-O-acetylajmaline and 17-O-acetylnorajmaline; but is inactive toward other acetylated alkaloids.
AAE_RAUSE	Cluster-35752.2	4	Deacetylates 17-O-acetylajmaline and 17-O-acetylnorajmaline; but is inactive toward other acetylated alkaloids.
AAE_RAUSE	Cluster-31447.0	3	Deacetylates 17-O-acetylajmaline and 17-O-acetylnorajmaline; but is inactive toward other acetylated alkaloids.
SLK1_ARATH|SEUSS_ARATH	Cluster-31074.0	3	Probable transcription regulator that functions in the development of the carpel margin meristem similarly to SEUSS (SEU). In association with SEU; supports organ development from meristematic regions by facilitating auxin response and thus organ initiation; and by sustaining meristematic potential through the maintenance of PHABULOSA expression (PubMed:20007451). DNA-binding adapter subunit of t…
PPA27_ARATH	Cluster-57268.0	1	May dephosphorylate thiamine phosphates.
NLTPC_RICCO	Cluster-22742.0	5	Plant non-specific lipid-transfer proteins transfer phospholipids as well as galactolipids across membranes. May play a role in wax or cutin deposition in the cell walls of expanding epidermal cells and certain secretory tissues.
VILI3_ARATH	Cluster-29342.6	4	Binds actin and actin filament bundles in a Ca(2+)-insensitive manner; but severs actin filaments in a calcium-dependent manner; regardless of the presence or not of VLN1 (AC O81643). Acts redundantly with VLN2 (AC O81644) to generate thick actin filament bundles; to regulate directional organ growth (PubMed:22209875) and in sclerenchyma development (PubMed:22563899).
UGT2_GARJA	Cluster-38028.1	3	Iridoid glucosyltransferase acting on genipin and 7-deoxyloganetin. No activity with 7-deoxyloganetic acid. Involved in geniposide biosynthesis.
UGT2_GARJA	Cluster-38028.0	1	Iridoid glucosyltransferase acting on genipin and 7-deoxyloganetin. No activity with 7-deoxyloganetic acid. Involved in geniposide biosynthesis.
UGT2_GARJA	Cluster-38028.2	1	Iridoid glucosyltransferase acting on genipin and 7-deoxyloganetin. No activity with 7-deoxyloganetic acid. Involved in geniposide biosynthesis.
SERC3_HUMAN|SERC3_PONAB	Cluster-52881.0	3	Restriction factor required to restrict infectivity of lentiviruses; such as HIV-1: acts by inhibiting an early step of viral infection. Impairs the penetration of the viral particle into the cytoplasm (PubMed:26416733; PubMed:26416734).|Restriction factor required to restrict infectivity of gammaretroviruses: acts by inhibiting early step of viral infection and impairing the ability of the viral…
SCP40_ARATH|CBP23_HORVU	Cluster-57552.0	2	Probable carboxypeptidase.|
BBE13_ARATH	Cluster-54899.0	4	Mediates oxidation of cinnamyl alcohol and of p-hydroxylated derivatives of cinnamyl alcohol (i.e. the monolignols p-coumaryl-; coniferyl-; and sinapyl alcohol) to their corresponding aldehydes. Can use cinnamyl alcohol and derivatives; as well as beta-O-glycosylated form of coniferyl alcohol (coniferin) as substrate.
SILD_FORIN	Cluster-29775.2	1	Oxidoreductase involved in lignan biosynthesis. Catalyzes the stereospecific conversion of (-)-secoisolariciresinol to (-)-matairesinol via a lactol intermediate.
ATH1_ARATH	Cluster-38175.3	5	Transcription factor which may be involved in the signal transduction pathway downstream of the COP1 gene. Controls floral competency as a specific activator of FLC expression. Is responsive of the nuclear import of SHOOT MERISTEMLESS (STM).
MYSA_DROME	Cluster-1970.0	2	Muscle contraction.
ACA9_ARATH	Cluster-26967.0	6	This magnesium-dependent enzyme catalyzes the hydrolysis of ATP coupled with the translocation of calcium from the cytosol out of the cell or into organelles.
U76B1_ARATH|U76C3_ARATH	Cluster-29346.0	2	Glycosylates the amino acid-related molecules isoleucic acid (2-hydroxy-3-methylpentanoic acid) and valic acid (2-hydroxy-3-methylbutyric acid). Acts as a negative regulator of salicylic acid (SA)-dependent plant defense in the absence of pathogens and promotes the jasmonate (JA) response. Negatively influences the onset of senescence.|Possesses low quercetin 7-O-glucosyltransferase activity in v…
UFO_ARATH	Cluster-34389.0	5	Component of SCF(ASK-cullin-F-box) E3 ubiquitin ligase complexes; which may mediate the ubiquitination and subsequent proteasomal degradation of target proteins (By similarity). Considered as a meristem identity factor required for normal growth of the young floral meristem. Acts together with LEAFY to positively regulate the B class floral homeotic genes APETALA3 and PISTILLATA. In this way; ope…
CNGC8_ARATH|CNGC7_ARATH	Cluster-44328.0	5	Putative cyclic nucleotide-gated ion channel.|Putative cyclic nucleotide-gated ion channel.
AVT1H_ARATH	Cluster-40652.0	4	NA
PMA8_ARATH	Cluster-43373.1	7	The plasma membrane H(+) ATPase of plants and fungi generates a proton gradient that drives the active transport of nutrients by H(+)-symport. The resulting external acidification and/or internal alkinization may mediate growth responses.
PMA8_ARATH	Cluster-25280.0	4	The plasma membrane H(+) ATPase of plants and fungi generates a proton gradient that drives the active transport of nutrients by H(+)-symport. The resulting external acidification and/or internal alkinization may mediate growth responses.
CHSY_ANTMA|PKS1_RUBID	Cluster-6599.9	2	The primary product of this enzyme is 4;2';4';6'-tetrahydroxychalcone (also termed naringenin-chalcone or chalcone) which can under specific conditions spontaneously isomerize into naringenin.|Polyketide synthase producing naringenin chalcone and slightly p-coumaryltriacetic acid lactone (CTAL). Can use p-coumaryl-CoA as substrate.
BGLC_OLEEU	Cluster-33503.4	2	Major beta-glucosidase activating oleuropein into a potent protein cross-linking agent (PubMed:25697790; PubMed:28483880). No activity with rutin; luteolin or p-nitrophenyl-beta-glucopyranoside as substrates (PubMed:25697790).
BGLC_OLEEU	Cluster-33503.3	3	Major beta-glucosidase activating oleuropein into a potent protein cross-linking agent (PubMed:25697790; PubMed:28483880). No activity with rutin; luteolin or p-nitrophenyl-beta-glucopyranoside as substrates (PubMed:25697790).
APA1_ARATH	Cluster-42491.0	6	Involved in the breakdown of propeptides of storage proteins in protein-storage vacuoles (By similarity). Possesses aspartic protease activity in vitro.
HSBH1_SOYBN|LET6_SOLLC	Cluster-23366.0	5	Possible transcription activator involved in early embryonic development. Probably binds to the DNA sequence 5'-TGAC-3'.|May have a role to play in formative events in ovule and embryo morphogenesis. Probably binds to the DNA sequence 5'-TGAC-3'.
40G3_ORYSJ	Cluster-51740.0	4	Lectin which binds carbohydrates in vitro. Interacts through its lectin domain with glycan structures containing specific motifs.
SNL6_ORYSJ|DFRA_MALDO	Cluster-41096.0	3	Involved in defense response. Required for NPR1/NH1-mediated resistance to the bacterial blight pathogen Xanthomomas oryzae pv. oryzae (Xoo). Required for pathogenesis-related (PR) genes expression. May be involved in lignin biosynthesis.|Bifunctional enzyme involved in flavonoid metabolism. May use dihydroquercetin; dihydrokaempferol; eriodictyol; garbanzol (5-deoxydihydrokaempferol); dihydrofis…
BON3_ARATH	Cluster-30219.0	5	Negative regulator of cell death and defense responses. Repress a number of R genes and may have effects in promoting growth and development. May function in membrane trafficking and in fusion of vesicles with plasma membrane.
UBC29_ARATH|UBC5A_ORYSJ	Cluster-34959.0	4	Accepts the ubiquitin from the E1 complex and catalyzes its covalent attachment to other proteins.|E2 conjugating enzyme that associates with the E3 ubiquitin-protein ligase EL5 to mediates ubiquitination of target proteins.
GATL4_ARATH	Cluster-38849.0	5	May be involved in pectin and/or xylans biosynthesis in cell walls.
EDR2_ARATH	Cluster-53689.0	4	Negative regulator of the salicylic acid- (SA-) mediated resistance to pathogens; including the biotrophic powdery mildew pathogens Golovinomyces cichoracearum and Blumeria graminis; and the downy mildew pathogen Hyaloperonospora parasitica; probably by limiting the initiation of cell death and the establishment of the hypersensitive response (HR). Prevents ethylene-induced senescence. Binds to p…
LRL12_ARATH	Cluster-26714.0	6	NA
CLSY3_ARATH|CLSY4_ARATH	Cluster-20696.0	5	Probable chromatin remodeling factor.|Probable chromatin remodeling factor.
E70A1_ARATH	Cluster-33191.0	5	Component of the exocyst complex involved in the docking of exocytic vesicles with fusion sites on the plasma membrane during regulated or polarized secretion. Involved in polarized cell growth and organ morphogenesis. Involved in polarized cell growth and organ morphogenesis. During cytokinesis; involved in cell plate initiation; cell plate maturation and formation of new primary cell wall. Part…
C3H18_ARATH	Cluster-32879.0	6	NA
MLO1_ARATH	Cluster-30347.0	4	May be involved in modulation of pathogen defense and leaf cell death. Activity seems to be regulated by Ca(2+)-dependent calmodulin binding and seems not to require heterotrimeric G proteins.
CM1_ARATH|Y5332_ARATH	Cluster-56416.0	1	|
PLY15_ARATH	Cluster-32677.1	5	NA
FLZ6_ARATH	Cluster-40629.0	5	May act as an adapter to facilitate the interaction of SnRK1 complex with effector proteins; conferring tissue- and stimulus-type specific differences in the SnRK1 regulation pathway (PubMed:24600465). Negatively regulates KIN10 leading to a repression of the SnRK1 signaling pathway (PubMed:29406622).
IQM4_ARATH	Cluster-52880.0	3	May be involved in biotic and abiotic stress responses.
BOR4_ARATH	Cluster-44926.0	5	Efflux-type boron transporter polarly localized in roots. Boron is essential for maintaining the integrity of plants cell walls.
TET15_ARATH	Cluster-7912.0	7	May be involved in the regulation of cell differentiation.
PFPB_RICCO	Cluster-43721.0	7	Catalytic subunit of pyrophosphate--fructose 6-phosphate 1-phosphotransferase. Catalyzes the phosphorylation of D-fructose 6-phosphate; the first committing step of glycolysis. Uses inorganic phosphate (PPi) as phosphoryl donor instead of ATP like common ATP-dependent phosphofructokinases (ATP-PFKs); which renders the reaction reversible; and can thus function both in glycolysis and gluconeogenes…
C3H49_ARATH	Cluster-26022.0	2	NA
CAR4_ARATH	Cluster-40110.0	1	Mediates the transient calcium-dependent interaction of PYR/PYL/RCAR abscisic acid (ABA) receptors with the plasma membrane and thus regulates ABA sensitivity (PubMed:26719420; PubMed:25465408). Stimulates the GTPase/ATPase activities of YchF1; and regulates its subcellular localization. Promotes tolerance towards salinity stress by limiting the accumulation of reactive oxygen species (ROS) (PubM…
PLY21_ARATH	Cluster-57729.1	4	NA
PALY_DIGLA	Cluster-49355.0	3	This is a key enzyme of plant metabolism catalyzing the first reaction in the biosynthesis from L-phenylalanine of a wide variety of natural products based on the phenylpropane skeleton.
TL16_ARATH	Cluster-39696.0	2	NA
GAE2_ARATH	Cluster-25172.0	4	Involved in the synthesis of the negatively charged monosaccharide that forms the backbone of pectic cell wall components.
4CLL7_ARATH	Cluster-56228.0	4	NA
SSL10_ARATH	Cluster-51369.0	1	Catalyzes the stereospecific condensation of tryptamine with secologanin to form strictosidine; the key intermediate of indole alkaloid biosynthesis.
HIP8_ARATH|HIP7_ARATH	Cluster-55693.0	5	Heavy-metal-binding protein.|
MES8_ARATH|PNAE_RAUSE	Cluster-55837.0	2	Methylesterase shown to have carboxylesterase activity in vitro.|
VESTR_MEDSA	Cluster-26767.0	4	Stereospecific enzyme that catalyzes the NADPH-dependent reduction of (3R)-vestitone to (3R;4R)-4'-methoxyisoflavan-2';4;7-triol (DMI). Has no activity with (3S)-vestitone. Catalyzes the penultimate step in the biosynthesis of the phytoalexin medicarpin; and thereby contributes to plant defense reactions.
CA4_ARATH|AGL65_ARATH	Cluster-44352.0	2	The light-harvesting complex (LHC) functions as a light receptor; it captures and delivers excitation energy to photosystems with which it is closely associated.|Probable transcription factor that forms a heterodimer with the MADS-box protein AGL104 and is involved in the regulation of pollen maturation at the late stages of pollen development and pollen tube growth.
FBL4_ARATH	Cluster-44414.0	3	NA
GRXC8_ARATH	Cluster-50370.0	5	Has a glutathione-disulfide oxidoreductase activity in the presence of NADPH and glutathione reductase. Reduces low molecular weight disulfides and proteins (By similarity). Involved in flower development.
IBL1_ARATH	Cluster-45227.0	4	Functions redundandly with IBH1/BHLH158 in a regulation node known as the incoherent feed-forward loop (FFL). Acts as transcriptional repressor that negatively regulates cell and organ elongation in response to gibberellin (GA) and brassinosteroid (BR) signaling.
NPC3_ARATH|ATL51_ARATH	Cluster-46295.0	4	Possesses specific phosphatase activity toward lysophosphatidic acid (LPA) in vitro. Does not show phospholipase C activity. May play a role in signal transduction and storage lipid synthesis. May be involved in brassinolide-mediated signaling in root development.|
EPFL2_ARATH	Cluster-49670.0	2	Controls stomatal patterning.
GDPD1_ARATH|GDPD2_ARATH	Cluster-51722.0	2	|Has glycerophosphoinositol inositolphosphodiesterase activity and specifically hydrolyzes glycerophosphoinositol; with no activity for other substrates such as glycerophosphoinositol 4-phosphate; glycerophosphocholine; glycerophosphoethanolamine; and glycerophosphoserine. Accelerates the program of osteoblast differentiation and growth. May play a role in remodeling of the actin cytoskeleton.
TPRL2_ERYCB	Cluster-17130.2	2	Has no tropinone reductase activity.
ALDH_CRAPL|AL3H1_ARATH	Cluster-56548.0	4	|
ALDH_CRAPL	Cluster-55543.0	5	NA
JUGN4_JUGNI|11SB_CUCMA	Cluster-47812.0	4	Seed storage protein.|This is a seed storage protein.
RAD_ANTMA	Cluster-49142.0	5	Involved in the dorsovental asymmetry of flowers. Promotes dorsal identity.
NAC98_ARATH	Cluster-39422.0	5	Transcription activator of STM and KNAT6. Involved in molecular mechanisms regulating shoot apical meristem (SAM) formation during embryogenesis and organ separation. Required for the fusion of septa of gynoecia along the length of the ovaries. Activates the shoot formation in callus in a STM-dependent manner. Controls leaf margin development and required for leaf serration. Involved in axillary …
DSP1_ARATH	Cluster-36938.0	5	Possesses phosphotyrosine phosphatase activity in vitro. Hydrolyzes para-nitrophenyl phosphate in vitro (PubMed:21409566; PubMed:18433060). Hydrolyzes O-methylfluorescein phosphate in vitro (PubMed:21409566). Hydrolyzes polyphosphate and ATP in vitro (PubMed:18433060). Dephosphorylates the phosphoinositides PI(3;4;5)P3; PI(3;5)P2; but not PI(3)P; PI(3;4)P2 or PI(4;5)P2 (PubMed:17976645).
DTX54_ARATH	Cluster-23325.0	2	NA
USPAL_ARATH	Cluster-32634.0	4	Required for resistance to DNA-damaging agents.
U89B2_STERE	Cluster-50239.1	3	May glycosylate diterpenes or flavonols in leaves.
C75A2_SOLME|C75A3_PETHY	Cluster-18047.0	2	|Catalyzes the 3'5'-hydroxylation of naringenin and eriodictyol to form 5;7;3;'4';5'-pentahydroxyflavanone and 3';5'-hydroxylation of dihydrokaempferol and dihydroquercetin to form dihydromyricetin.
UBC5_ARATH	Cluster-51719.0	1	Accepts the ubiquitin from the E1 complex and catalyzes its covalent attachment to other proteins.
NFD4_ARATH	Cluster-50624.0	1	Required for karyogamy during female gametophyte development; when the two polar nuclei fuse to form the diploid central cell nucleus (PubMed:16698901).
LET12_SOLLC|KNAT4_ARATH	Cluster-31843.0	7	May have a role to play in formative events in ovule and embryo morphogenesis.|
KNAT7_ARATH	Cluster-50439.0	4	May be involved in secondary cell wall biosynthesis.
HIP23_ARATH	Cluster-36133.0	4	Heavy-metal-binding protein.
14KD_DAUCA	Cluster-43063.0	5	NA
MY1R1_SOLTU	Cluster-45460.0	3	Binds selectively to the DNA sequence 5'-[GA]GATAA-3' and may act as a transcription factor involved in the regulation of drought-responsive genes. Enhances stomatal closure in response to abscisic acid (ABA). Confers drought and salt tolerance.
GDL15_ARATH	Cluster-53093.0	4	Involved in the control of the PYK10 complex size and possibly substrate specificity. May be exported from the endoplamic reticulum upon interaction with MVP1.
GLO1_ARATH|GOX_SPIOL	Cluster-47497.0	2	Photorespiratory enzyme that can exert a strong regulation over photosynthesis; possibly through a feed-back inhibition on Rubisco activase. Not required for oxalate accumulation.|
86A22_PETHY	Cluster-42792.0	4	Fatty acyl-CoA omega-hydroxylase essential for the production of omega-hydroxy fatty acids and the biosynthesis of triacylglycerol-/diacylglycerol-based estolide polyesters in the stigma. Substrate preference is 16:0-CoA > 18:1-CoA > 18:0-CoA.
KCS2_ARATH	Cluster-41554.0	2	NA
NO93_SOYBN	Cluster-42860.1	4	Exhibits cGTPase activity; binds and hydrolyzes specifically GTP (PubMed:18801746). May participate in ribosome assembly and stability and thus regulates protein synthesis in chloroplasts. The GTPase activity requires MgCl(2)and the presence of either KCl or (NH(4))(2)SO(4). Involved in the post-transcriptional regulation of the methylerythritol phosphate (MEP) pathway. Involved in chlorophyll-a …
MYB73_ARATH	Cluster-48682.0	7	Transcription factor that functions in salt stress response. Acts as negative regulator of NHX7/SOS1 and CBL4/SOS3 induction in response to salt stress (PubMed:23809151). In response to auxin; activates the transcription of the auxin-responsive gene IAA19. The IAA19 transcription activation by MYB73 is enhanced by direct interaction between MYB73 and PYL8 (PubMed:24894996).
GH36_ARATH	Cluster-37957.0	7	Catalyzes the synthesis of indole-3-acetic acid (IAA)-amino acid conjugates; providing a mechanism for the plant to cope with the presence of excess auxin. Strongly reactive with Glu; Gln; Trp; Asp; Ala; Leu; Phe; Gly; Tyr; Met; Ile and Val. Little or no product formation with His; Ser; Thr; Arg; Lys; or Cys. Also active on pyruvic and butyric acid analogs of IAA; PAA and the synthetic auxin naph…
MAOC_ORYSJ	Cluster-53904.0	1	The chloroplastic ME isoform decarboxylates malate shuttled from neighboring mesophyll cells. The CO(2) released is then refixed by ribulose-bisphosphate carboxylase. This pathway eliminates the photorespiratory loss of CO(2) that occurs in most plants.
PRE1_ARATH	Cluster-45896.0	7	Atypical and probable non DNA-binding bHLH transcription factor that integrates multiple signaling pathways to regulate cell elongation and plant development. Binds IBH1; forming a pair of antagonistic bHLH transcription factors that function downstream of BZR1 to mediate brassinosteroid regulation of cell elongation. Regulates light responses by binding and inhibiting the activity of the bHLH tr…
AGO1A_ORYSJ|AGO5_ARATH	Cluster-51608.0	4	Probably involved in the RNA silencing pathway. May bind to short RNAs such as microRNAs (miRNAs) or short interfering RNAs (siRNAs); and represses the translation of mRNAs which are complementary to them.|Involved in RNA-mediated post-transcriptional gene silencing (PTGS). Main component of the RNA-induced silencing complex (RISC) that binds to a short guide RNA such as a microRNA (miRNA) or sma…
WRK44_ARATH|WRK46_HORVU	Cluster-35127.0	2	Transcription factor. Interacts specifically with the W box (5'-(T)TGAC[CT]-3'); a frequently occurring elicitor-responsive cis-acting element. Regulates trichome development; production of mucilage and tannin in seed coats; and maybe root hair development.|Transcription factor involved in starch synthesis (PubMed:12953112). Acts as a transcriptional activator in sugar signaling (PubMed:16167901)…
SUI11_ARATH	Cluster-55048.1	4	Probably involved in translation.
PRK1_ARATH	Cluster-37947.0	7	Receptor-like kinase involved in the control of pollen germination and pollen tube polar growth (PubMed:23024212).
PRK1_PETIN	Cluster-43032.0	4	Dual-specificity kinase with both serine/threonine and tyrosine kinase activities (PubMed:8038606). Required for postmeiotic development of microspores (Ref.2). Involved in embryo sac development at the late stages of megagametogenesis (Ref.3). Involved in the phosphorylation of KIP1 (PubMed:11500547).
MTP4_ORYSJ|MTPC3_ARATH	Cluster-52306.0	4	Involved in sequestration of excess metal in the cytoplasm into vacuoles to maintain metal homeostasis.|Involved in sequestration of excess metal in the cytoplasm into vacuoles to maintain metal homeostasis.
BGL44_ARATH	Cluster-47285.0	5	NA
R144B_HUMAN	Cluster-54765.0	7	E3 ubiquitin-protein ligase which accepts ubiquitin from E2 ubiquitin-conjugating enzymes UBE2L3 and UBE2L6 in the form of a thioester and then directly transfers the ubiquitin to targeted substrates such as LCMT2; thereby promoting their degradation. Induces apoptosis via a p53/TP53-dependent but caspase-independent mechanism. However; its overexpression also produces a decrease of the ubiquitin…
PUM4_ARATH	Cluster-54624.2	4	Sequence-specific RNA-binding protein that regulates translation and mRNA stability by binding the 3'-UTR of target mRNAs. Binds the APUM-binding elements (APBEs) in the 3'-UTR mRNA sequence of CLV1; PNH; WUS and FAS2.
EPFL6_ARATH	Cluster-21948.0	2	Acts primarily as positive regulator of inflorescence growth. Endodermal expression is sufficient for proper inflorescence architecture (PubMed:22474391). Redundantly involved with EPFL4 in procambial development regulation. Acts also as tissue-specific regulator of epidermal pattern. Controls stomatal patterning by repressing stomatal production. TMM (AC Q9SSD1) functions to dampen or block CHAL…
C90D1_ARATH	Cluster-38192.0	7	Involved in brassinosteroid (BR) biosynthesis (PubMed:15703058; PubMed:17138693). May convert teasterone to 3-dehydroteasterone; or 6-deoxoteasterone to 3-dehydro-6-deoxoteasterone (PubMed:15703058). C-23 hydroxylase that converts directly (22S;24R)-22-hydroxy-5-alpha-ergostan-3-one and 3-epi-6-deoxocathasterone to 3-dehydro-6-deoxoteasterone and 6-deoxotyphasterol; respectively (PubMed:17138693)…
C90B1_ARATH	Cluster-51276.0	4	Catalyzes the C22-alpha-hydroxylation step in brassinosteroids biosynthesis. Converts campestanol to 6-deoxocathasterone and 6-oxocampestanol to cathasterone.
NIP1_NICAL	Cluster-2800.0	7	Aquaporins facilitate the transport of water and small neutral solutes across cell membranes.
MAVI_CUCPE	Cluster-53750.0	4	Required for innate immune defense against viruses. Acts downstream of DHX33; DDX58/RIG-I and IFIH1/MDA5; which detect intracellular dsRNA produced during viral replication; to coordinate pathways leading to the activation of NF-kappa-B; IRF3 and IRF7; and to the subsequent induction of antiviral cytokines such as IFN-beta and RANTES (CCL5). Peroxisomal and mitochondrial MAVS act sequentially to …
SRS1_ARATH|SHI_ARATH	Cluster-32251.0	5	Transcription activator that binds DNA on 5'-ACTCTAC-3' and promotes auxin homeostasis-regulating gene expression (e.g. YUC genes); as well as genes affecting stamen development; cell expansion and timing of flowering. Synergistically with other SHI-related proteins; regulates gynoecium; stamen and leaf development in a dose-dependent manner; controlling apical-basal patterning. Promotes style an…
WTR13_ARATH|WTR14_ARATH	Cluster-44468.0	4	|
PTR9_ARATH|PTR11_ARATH	Cluster-45875.0	2	Endopeptidase that degrades small peptides of less than 7 kDa; such as glucagon and insulin.|
FLZ6_ARATH|FLZ5_ARATH	Cluster-56041.0	5	May act as an adapter to facilitate the interaction of SnRK1 complex with effector proteins; conferring tissue- and stimulus-type specific differences in the SnRK1 regulation pathway (PubMed:24600465). Negatively regulates KIN10 leading to a repression of the SnRK1 signaling pathway (PubMed:29406622).|May act as an adapter to facilitate the interaction of SnRK1 complex with effector proteins; con…
BH091_ARATH	Cluster-44397.0	5	NA
IQD1_ARATH|IQD14_ARATH	Cluster-37054.0	4	Modulates expression of glucosinolate pathway genes. May associate with nucleic acids and regulate gene expression at the transcriptional or post-transcriptional level (PubMed:15960618; PubMed:23204523). Recruits KLCR1 and calmodulin proteins to microtubules; thus being a potential scaffold in cellular signaling and trafficking (PubMed:23204523).|
DOF17_ARATH	Cluster-50757.0	5	Transcription factor that binds specifically to a 5'-AA[AG]G-3' consensus core sequence.
MYB78_ARATH|MYB2_ORYSJ	Cluster-46243.0	5	Transcription factor involved in the negative regulation of flavonol biosynthesis. Represses the early phenylpropanoid genes; phenylalanine ammonia-lyase (PAL); cinnamate 4-hydroxylase (C4H) and 4-coumarate-CoA ligase (4CL); as well as the flavonoid-specific genes; flavonoid 3'-hydroxylase (F3'H) and dihydroflavonol 4-reductase (DFR) (PubMed:24319076). Plays a role in seed germination inhibition.…
WRK65_ARATH|WRK35_ARATH	Cluster-38945.0	2	Transcription factor. Interacts specifically with the W box (5'-(T)TGAC[CT]-3'); a frequently occurring elicitor-responsive cis-acting element.|Transcription factor. Interacts specifically with the W box (5'-(T)TGAC[CT]-3'); a frequently occurring elicitor-responsive cis-acting element.
Y2608_ARATH	Cluster-43800.0	7	NA
Y5576_ARATH	Cluster-32593.0	4	NA
PNSL2_ARATH	Cluster-44547.0	2	NDH shuttles electrons from NAD(P)H:plastoquinone; via FMN and iron-sulfur (Fe-S) centers; to quinones in the photosynthetic chain and possibly in a chloroplast respiratory chain. The immediate electron acceptor for the enzyme in this species is believed to be plastoquinone. Couples the redox reaction to proton translocation; and thus conserves the redox energy in a proton gradient (Probable). Re…
SNP30_ARATH	Cluster-30365.0	4	Vesicle trafficking protein that functions in the secretory pathway.
PIN2_ARATH	Cluster-30434.0	5	Acts as a component of the auxin efflux carrier. Seems to be involved in the root-specific auxin transport; and mediates the root gravitropism. Its particular localization suggest a role in the translocation of auxin towards the elongation zone.
PIN1C_ORYSJ	Cluster-44852.0	6	May act as a component of the auxin efflux carrier.
SPCH_ARATH	Cluster-2206.0	5	Transcription factor acting as an integration node for stomata and brassinosteroid (BR) signaling pathways to control stomatal initiation and development (PubMed:22466366; PubMed:28507175). Activates transcription when in the presence of SCRM/ICE1 (PubMed:28507175). Functions as a dimer with SCRM or SCRM2 during stomatal initiation (PubMed:18641265). Required for the initiation; the spacing and t…
BH051_ARATH	Cluster-55174.0	1	Transcription factor that plays a positive role in salt stress tolerance. Interacts with TIFY11A/JAZ9 and binds to the promoter of some potassium ion transporter genes to regulate potassium homeostasis during salt stress.
VQ31_ARATH|CDA7L_HUMAN	Cluster-765.0	2	May modulate WRKY transcription factor activities.|Plays a role in transcriptional regulation as a repressor that inhibits monoamine oxidase A (MAOA) activity and gene expression by binding to the promoter. Plays an important oncogenic role in mediating the full transforming effect of MYC in medulloblastoma cells. Involved in apoptotic signaling pathways; May act downstream of P38-kinase and BCL-…
CP122_ARATH	Cluster-28508.2	2	Acts as a linker essential in the assembly of a core complex of PRK/GAPDH. Coordinates the reversible inactivation of chloroplast enzymes GAPDH and PRK during darkness in photosynthetic tissues.
AKT1_ARATH	Cluster-48236.1	6	Highly selective inward-rectifying potassium channel that mediate potassium uptake by plant roots in response to low K(+) conditions; by a calcium-; CBL-; and CIPK-dependent pathway. Positively regulated by phosphorylation by CIPK23. Negatively regulated by a kinase-independent regulatory mechanism involving a competing direct binding of CBL10. Involved in the stomatal regulation by monitoring th…
KCS2_ARATH|KCS11_ARATH	Cluster-54693.2	2	|Active on both saturated and mono-unsaturated acyl chains C16 to C20.
KCS11_ARATH	Cluster-54693.0	2	Active on both saturated and mono-unsaturated acyl chains C16 to C20.
RHA2B_ARATH	Cluster-46242.1	1	E3 ubiquitin-protein ligase involved in the positive regulation of abscisic acid (ABA) signaling and responses to salt and osmotic stresses during seed germination and early seedling development. Acts additively with RHA2A in regulating ABA signaling and drought response. Possesses E3 ubiquitin ligase activity in vitro.
PIN2_ARATH	Cluster-56100.0	4	Acts as a component of the auxin efflux carrier. Seems to be involved in the root-specific auxin transport; and mediates the root gravitropism. Its particular localization suggest a role in the translocation of auxin towards the elongation zone.
PIN2_ORYSJ	Cluster-31000.0	5	NA
PIN1C_ORYSJ|PINI_ARATH	Cluster-41687.1	5	May act as a component of the auxin efflux carrier.|Acts as a component of the auxin efflux carrier. Seems to be involved in the basipetal auxin transport. Mediates the formation of auxin gradient which is required to ensure correct organogenesis. Coordinated polar localization of PIN1 is directly regulated by the vesicle trafficking process and apical-basal PIN1 polarity also depends on the phos…
NLTP_PINTA|NLTP8_HORVU	Cluster-3083.6	3	Plant non-specific lipid-transfer proteins transfer phospholipids as well as galactolipids across membranes. May play a role in wax or cutin deposition in the cell walls of expanding epidermal cells and certain secretory tissues.|Plant non-specific lipid-transfer proteins transfer phospholipids as well as galactolipids across membranes. May play a role in wax or cutin deposition in the cell walls…
NLTP_PINTA|NLTP8_HORVU	Cluster-3083.7	2	Plant non-specific lipid-transfer proteins transfer phospholipids as well as galactolipids across membranes. May play a role in wax or cutin deposition in the cell walls of expanding epidermal cells and certain secretory tissues.|Plant non-specific lipid-transfer proteins transfer phospholipids as well as galactolipids across membranes. May play a role in wax or cutin deposition in the cell walls…
MYBP_MAIZE	Cluster-53928.2	3	NA
MYBP_MAIZE	Cluster-53928.4	3	NA
KCS10_ARATH|KCS15_ARATH	Cluster-19627.0	5	Contributes to cuticular wax and suberin biosynthesis. Prevents the postgenital fusion of epiderm cells in organs in contact; as well as ectopic pollen hydration and germination. Required during ovules formation. May regulate an epidermis-specific developmental program during gynoecial ontogeny.|
DIRL1_ARATH	Cluster-57697.0	5	Putative lipid transfer protein required for systemic acquired resistance (SAR) long distance signaling. May interact with a lipid-derived molecule to promote long distance signaling associated with SAR. Together with AZI1; required for glycerol-3-phosphate- (G3P) and azelaic acid- (AA) induced systemic acquired resistance (SAR). Component of plant systemic immunity involved in priming defenses i…
BIC2_ARATH	Cluster-30484.0	4	Regulates the blue-light dependent dimerization of CRY2 and formation of photobodies. Inhibits CRY phosphorylation.
QORL2_NEMVE	Cluster-56957.0	4	NA
YL728_MIMIV	Cluster-8584.0	7	NA
GDL61_ARATH	Cluster-56291.6	4	NA
GDL61_ARATH	Cluster-56291.1	4	NA
FDL11_ARATH|FDL16_ARATH	Cluster-24959.0	5	|
RHD3_ARATH|RHD31_ARATH	Cluster-35245.0	6	Probable GTP-binding protein involved in cell wall expansion. Required for appropriate root and root hair cells enlargement. May inhibit vacuole enlargement during root hair cell expansion. Plays a role in cell wall biosynthesis and actin organization. Seems to act independently from auxin and ethylene pathways. May regulate membrane traffic from the Golgi apparatus towards the endoplasmic reticu…
CYP38_ARATH	Cluster-57630.0	2	Required for the assembly and stabilization of PSII; but has no PPIases activity.
TF2B_ORYSJ|TF2B2_ARATH	Cluster-29999.0	5	General factor that plays a major role in the activation of eukaryotic genes transcribed by RNA polymerase II.|General factor that plays a major role in the activation of eukaryotic genes transcribed by RNA polymerase II.
EIF3C_MEDTR	Cluster-35845.0	7	Component of the eukaryotic translation initiation factor 3 (eIF-3) complex; which is involved in protein synthesis of a specialized repertoire of mRNAs and; together with other initiation factors; stimulates binding of mRNA and methionyl-tRNAi to the 40S ribosome. The eIF-3 complex specifically targets and initiates translation of a subset of mRNAs involved in cell proliferation.
RUP2_ARATH	Cluster-31025.0	1	Functions in association with RUP1 as repressor of UV-B-induced photomorphogenesis mediated by UVR8 and HY5. Plays a crucial negative feedback regulatory role downstream of UVR8-COP1 to inhibit UVR8 function; balance UV-B-specific responses and ensure normal plant growth. Is involved in the regulation of photoperiodic flowering and vegetative development. May act as negative regulator of photoper…
NLTP_VIGUN|NLTP2_APIGA	Cluster-29917.3	1	Potential lipid transfer protein.|Plant non-specific lipid-transfer proteins transfer phospholipids as well as galactolipids across membranes. May play a role in wax or cutin deposition in the cell walls of expanding epidermal cells and certain secretory tissues.
OFP8_ARATH	Cluster-35368.0	2	Transcriptional repressor that regulates multiple aspects of plant growth and development through the regulation of BEL1-LIKE (BLH) and KNOX TALE (KNAT) homeodomain transcription factors.
GOLS2_SOLLC	Cluster-30438.0	2	Galactinol synthase involved in the biosynthesis of raffinose family oligosaccharides (RFOs) that function as osmoprotectants. May promote plant stress tolerance.
PRB1_TOBAC	Cluster-27577.0	4	Probably involved in the defense reaction of plants against pathogens.
CCX3_ARATH	Cluster-51095.0	2	Endomembrane-localized H(+)-dependent K(+) and Na(+) transporter. May have a function associated with the pollen vacuole during tube elongation and polarized top growth.
SPSA2_CRAPL	Cluster-47979.0	4	Plays a role in photosynthetic sucrose synthesis by catalyzing the rate-limiting step of sucrose biosynthesis from UDP-glucose and fructose- 6-phosphate. Involved in the regulation of carbon partitioning in the leaves of plants. May regulate the synthesis of sucrose and therefore play a major role as a limiting factor in the export of photoassimilates out of the leaf. Plays a role for sucrose ava…
EDR2_ARATH	Cluster-38481.0	4	Negative regulator of the salicylic acid- (SA-) mediated resistance to pathogens; including the biotrophic powdery mildew pathogens Golovinomyces cichoracearum and Blumeria graminis; and the downy mildew pathogen Hyaloperonospora parasitica; probably by limiting the initiation of cell death and the establishment of the hypersensitive response (HR). Prevents ethylene-induced senescence. Binds to p…
UXS4_ARATH	Cluster-37492.0	2	Catalyzes the NAD-dependent decarboxylation of UDP-glucuronic acid to UDP-xylose. Necessary for the biosynthesis of the core tetrasaccharide in glycosaminoglycan biosynthesis.
WRK48_ARATH	Cluster-52500.0	4	Transcription factor. Interacts specifically with the W box (5'-(T)TGAC[CT]-3'); a frequently occurring elicitor-responsive cis-acting element.
SYT2_ARATH|SYT1_ARATH	Cluster-39025.0	4	May play an important role in regulating an unconventional protein trafficking from the cytosol to the extracelluar matrix.|Plays an important role in maintaining plasma membrane integrity during freezing and osmotic stresses. May function in membrane resealing during calcium-dependent freezing tolerance. May regulate endocytosis and endosome recycling at the plasma membrane and cell-to-cell traf…
DPOLA_ORYSJ|DPOLA_ARATH	Cluster-42254.3	2	Polymerase alpha in a complex with DNA primase is a replicative polymerase.|
BGLC_OLEEU|BGL11_ORYSJ	Cluster-34068.0	1	Major beta-glucosidase activating oleuropein into a potent protein cross-linking agent (PubMed:25697790; PubMed:28483880). No activity with rutin; luteolin or p-nitrophenyl-beta-glucopyranoside as substrates (PubMed:25697790).|
DOF37_ARATH|DOF46_ARATH	Cluster-40329.0	5	Transcription factor specifically involved in the maternal control of seed germination. Regulates transcription by binding to a 5'-AA[AG]G-3' consensus core sequence. May ensure the inactivity of a component that would be activated to trigger germination as a consequence of red light perception.|Transcription factor that binds specifically to a 5'-AA[AG]G-3' consensus core sequence.
PX11D_ARATH	Cluster-40511.0	2	Involved in peroxisomal proliferation. Promotes peroxisomal duplication; aggregation or elongation without fission.
RAA5A_ARATH	Cluster-25253.0	6	NA
Y1461_ARATH|Y1960_ARATH	Cluster-53589.0	6	|
NPY3_ARATH	Cluster-18587.0	5	May act as a substrate-specific adapter of an E3 ubiquitin-protein ligase complex (CUL3-RBX1-BTB) which mediates the ubiquitination and subsequent proteasomal degradation of target proteins (By similarity). May play an essential role in auxin-mediated organogenesis and in root gravitropic responses.
NPY2_ARATH	Cluster-35717.0	5	May act as a substrate-specific adapter of an E3 ubiquitin-protein ligase complex (CUL3-RBX1-BTB) which mediates the ubiquitination and subsequent proteasomal degradation of target proteins (By similarity). May play an essential role in auxin-mediated organogenesis and in root gravitropic responses.
BGAL_BRAOL|BGA15_ARATH	Cluster-4983.0	7	Cleaves beta-linked terminal galactosyl residues from gangliosides; glycoproteins; and glycosaminoglycans.|
CALM3_PETHY	Cluster-39710.0	4	Calmodulin mediates the control of a large number of enzymes; ion channels and other proteins by Ca(2+). Among the enzymes to be stimulated by the calmodulin-Ca(2+) complex are a number of protein kinases and phosphatases.
ADHL7_ARATH	Cluster-30320.0	1	NA
PIP28_ARATH	Cluster-46016.0	5	Aquaporins facilitate the transport of water and small neutral solutes across cell membranes.
PIP21_ARATH	Cluster-49179.3	1	Water channel required to facilitate the transport of water across cell membrane. Probably involved in root water uptake. Its function is impaired by Hg(2+).
PIP21_ARATH	Cluster-49179.2	1	Water channel required to facilitate the transport of water across cell membrane. Probably involved in root water uptake. Its function is impaired by Hg(2+).
2A5B_ARATH	Cluster-55321.0	4	The B regulatory subunit may modulate substrate selectivity and catalytic activity; and also may direct the localization of the catalytic enzyme to a particular subcellular compartment (By similarity). Required for the formation of the PP2A holoenzyme that positively regulates brassinosteroid signaling by dephosphorylating and activating BZR1 (PubMed:21258370).
PILR1_FORIN	Cluster-50594.0	1	Reductase involved in lignan biosynthesis. Catalyzes the enantioselective sequential conversion of (+)-pinoresinol into (+)-lariciresinol and of (+)-lariciresinol into (-)-secoisolariciresinol. Abstracts the 4R-hydride from the NADPH cofactor during catalysis.
LBD21_ARATH	Cluster-35601.0	5	NA
EPF1_ARATH	Cluster-16562.0	5	Controls stomatal patterning. Regulates asymmetric cell division during guard cell differentiation. Mediates stomatal development inhibition. Not cleaved by the protease CRSP (AC Q9LNU1) (PubMed:25043023). MEPF1: mobile signal controlling stomatal development in a non-cell-autonomous manner (PubMed:22241782). Uses ERL1 as major receptor (PubMed:22241782). May act by competing with somatogen (AC Q…
PERK4_ARATH|PERK5_ARATH	Cluster-39730.1	4	|Required for maturation of ribosomal RNAs and formation of the large ribosomal subunit.
PDF1_ARATH	Cluster-618.0	5	May be involved in the regulation of meristem growth.
CFI_DIACA	Cluster-55610.0	2	Catalyzes the intramolecular cyclization of bicyclic chalcones into tricyclic (S)-flavanones. Responsible for the isomerization of 4;2';4';6'-tetrahydroxychalcone (also termed chalcone) into naringenin.
SCL3_ARATH	Cluster-55325.0	4	Probable transcription factor involved in plant development.
KN14K_ORYSJ|KN14C_ORYSJ	Cluster-34574.0	7	|Kinesin that supports microtubule movement in an ATP-dependent manner and that functions as a minus-end directed motor as well as a plus-end tracking protein. During mitosis; is involved in early spindle assembly. Participates in the capture of antiparallel interpolar microtubules and helps in generating force to coalign microtubules.
HMA5_ARATH	Cluster-55292.0	4	Involved in copper import into the cell. May play a role in copper detoxification in roots.
KNOS1_ORYSJ	Cluster-45736.0	1	NA
SBT17_ARATH	Cluster-46820.0	3	NA
ROC5_NICSY	Cluster-55074.1	3	Could be involved in splicing and/or processing of chloroplast RNA's.
IDD10_ARATH	Cluster-41549.0	2	Transcription factor that; together with BIB; regulates tissue boundaries and asymmetric cell division by a rapid up-regulation of 'SCARECROW' (SCR); thus controlling the nuclear localization of 'SHORT-ROOT' (SHR) and restricting its action (PubMed:17785527; PubMed:25829440). Binds DNA via its zinc fingers (PubMed:28211915; PubMed:24821766). Recognizes and binds to SCL3 promoter sequence 5'-AGACA…
P2A01_ARATH	Cluster-56494.0	6	Protein phosphatase that modulates defense response to pathogenic bacteria; conferring resistance and promoting salicylic acid (SA) accumulation.
HIP6_ARATH	Cluster-54645.1	1	Heavy-metal-binding protein. Involved in the maintenance of heavy metal homeostasis and/or in detoxification.
ANK3_MOUSE|ANK2_HUMAN	Cluster-43981.0	2	Membrane-cytoskeleton linker. May participate in the maintenance/targeting of ion channels and cell adhesion molecules at the nodes of Ranvier and axonal initial segments (By similarity). In skeletal muscle; required for costamere localization of DMD and betaDAG1. Regulates KCNA1 channel activity in function of dietary Mg(2+) levels; and thereby contributes to the regulation of renal Mg(2+) reabs…
CEPR1_ARATH	Cluster-43129.0	4	Receptor kinase involved in the perception of C-terminally encoded plant signaling peptide (CEP) and subsequent regulation of root and shoot development (PubMed:25324386). Required for xylem and phloem cell files morphology and organization; probably by preventing ectopic lignification in phloem cells (PubMed:21853254). Together with CEPR2; mediates systemic nitrogen (N)-demand signaling upon the…
LBD27_ARATH	Cluster-22290.0	7	NA
CB26_PETSP|CB23_ORYSJ	Cluster-22947.0	2	The light-harvesting complex (LHC) functions as a light receptor; it captures and delivers excitation energy to photosystems with which it is closely associated.|The light-harvesting complex (LHC) functions as a light receptor; it captures and delivers excitation energy to photosystems with which it is closely associated.
CB2B_SOLLC|CB27_TOBAC	Cluster-20264.0	2	The light-harvesting complex (LHC) functions as a light receptor; it captures and delivers excitation energy to photosystems with which it is closely associated.|
FLZ3_ARATH	Cluster-43903.0	4	May act as an adapter to facilitate the interaction of SnRK1 complex with effector proteins; conferring tissue- and stimulus-type specific differences in the SnRK1 regulation pathway.
TGA1_ARATH	Cluster-52579.0	4	Transcriptional activator that binds specifically to the DNA sequence 5'-TGACG-3'. Recognizes ocs elements like the as-1 motif of the cauliflower mosaic virus 35S promoter. Binding to the as-1-like cis elements mediate auxin- and salicylic acid-inducible transcription. May be involved in the induction of the systemic acquired resistance (SAR) via its interaction with NPR1. Could also bind to the …
KLCR1_ARATH|KIRO_ACTDE	Cluster-48830.1	2	|Plays a significant role in the normal development and function of the glomerular permeability. Signaling protein that needs the presence of TEC kinases to fully trans-activate the transcription factor AP-1.
KLCR1_ARATH	Cluster-48830.2	2	NA
KLCR1_ARATH	Cluster-48830.3	2	NA
KLCR1_ARATH|KIRO_ACTDE	Cluster-48830.6	2	|Plays a significant role in the normal development and function of the glomerular permeability. Signaling protein that needs the presence of TEC kinases to fully trans-activate the transcription factor AP-1.
KIRO_ACTDE	Cluster-48830.0	2	Plays a significant role in the normal development and function of the glomerular permeability. Signaling protein that needs the presence of TEC kinases to fully trans-activate the transcription factor AP-1.
DRP3A_ARATH	Cluster-21328.0	5	Involved in the control of mitochondrial and peroxisomal division and morphology. In association with PEX11C; PEX11D; PEX11E and FIS1B; is involved in cell cycle-associated constitutive self-replication of preexisting peroxisomes.
DSEL_ARATH	Cluster-3078.0	5	Acylhydrolase that catalyzes the hydrolysis of 1;3-diacylglycerol (1;3-DAG) and 1-monoacylglycerol (1-MAG) at the sn-1 position. High activity toward 1;3-DAG and 1-MAG; but low activity toward 1;2-diacylglycerol (1;2-DAG) and 1-lysophosphatidylcholine (1-LPC); and no activity toward phosphatidylcholine (PC); monogalactosyldiacylglycerol (MGDG); digalactosyldiacylglycerol (DGDG); triacylglycerol (…
C90C1_ARATH	Cluster-49128.0	4	Involved in brassinosteroid (BR) biosynthesis (PubMed:15703058; PubMed:17138693). Converts typhasterol to castasterone and 6-deoxotyphasterol to 6-deoxocastasterone (PubMed:15703058). C-23 hydroxylase that converts directly (22S;24R)-22-hydroxy-5-alpha-ergostan-3-one and 3-epi-6-deoxocathasterone to 3-dehydro-6-deoxoteasterone and 6-deoxotyphasterol; respectively (PubMed:17138693). These C-23 hyd…
GINT1_ARATH	Cluster-37020.1	5	Glycosyltransferase that mediates the glycosylation of glycosylinositol phosphorylceramides (GIPCs); the major sphingolipids in the plasma membrane; acts as a HexN(Ac)-specific GIPC sugar transferase. Responsible for the glycosylation of a subgroup of GIPCs found in seeds and pollen that contain GlcNAc and GlcN (GlcN(Ac)). Maybe involved in the maintenance of cell-cell adhesion.
GINT1_ARATH	Cluster-37020.0	4	Glycosyltransferase that mediates the glycosylation of glycosylinositol phosphorylceramides (GIPCs); the major sphingolipids in the plasma membrane; acts as a HexN(Ac)-specific GIPC sugar transferase. Responsible for the glycosylation of a subgroup of GIPCs found in seeds and pollen that contain GlcNAc and GlcN (GlcN(Ac)). Maybe involved in the maintenance of cell-cell adhesion.
PME51_ARATH	Cluster-34495.0	4	Acts in the modification of cell walls via demethylesterification of cell wall pectin.
BBX32_ARATH|COLX_ARATH	Cluster-33757.0	5	Repressor of light-mediated regulation of seedling development. Functions by suppressing the activities of positive cofactors like BBX21 and HY5 involved in modulating light-regulated gene expression and growth.|Seems to play an essential role in plague transmission by mediating flea blockage in a temperature-dependent fashion. Fibrinolytic activity prevails at 37 degrees Celsius whereas coagulas…
PSAO_ARATH	Cluster-22889.1	2	Involved in the balancing of excitation energy between the two photosystems I (PSI) and II (PSII).
PSAO_ARATH	Cluster-22889.0	2	Involved in the balancing of excitation energy between the two photosystems I (PSI) and II (PSII).
MYO12_ARATH	Cluster-55986.0	1	Myosin heavy chain that is required for the cell cycle-regulated transport of various organelles and proteins for their segregation. Functions by binding with its tail domain to receptor proteins on organelles and exerting force with its N-terminal motor domain against actin filaments; thereby transporting its cargo along polarized actin cables.
IQM1_ARATH|IQM4_ARATH	Cluster-46355.0	5	Involved in the modulation of stomatal movement. Promotes stomatal opening. May play a role in the regulation of chitin signaling. May be involved in biotic and abiotic stress responses.|May be involved in biotic and abiotic stress responses.
UBC25_ARATH	Cluster-53297.0	5	Accepts the ubiquitin from the E1 complex and catalyzes its covalent attachment to other proteins.
NRAM3_ORYSJ|NRAM1_ARATH	Cluster-57166.0	4	Probable metal transporter.|High affinity manganese (Mn) transporter involved in Mn acquisition from the soil. Required for Mn uptake into the root in conditions of low Mn availability. Can transport iron (Fe); cadmium (Cd) and cobalt (Co).
AB39G_ARATH|PDR2_NICPL	Cluster-35626.0	6	May be a general defense protein.|May be a general defense protein.
PDCB3_ARATH	Cluster-40177.0	5	Inhibitory cell surface receptor involved in the regulation of T-cell function during immunity and tolerance. Upon ligand binding; inhibits T-cell effector functions in an antigen-specific manner. Possible cell death inducer; in association with other factors.
C7A29_PANGI	Cluster-34869.0	3	Probable heme-thiolate monooxygenase.
GPAT6_ARATH	Cluster-28612.1	4	Esterifies acyl-group from acyl-ACP to the sn-2 position of glycerol-3-phosphate; a step in cutin biosynthesis.
WDR44_BOVIN|WDR44_XENLA	Cluster-54543.0	5	Downstream effector for RAB11. May be involved in vesicle recycling.|Downstream effector for rab11. May be involved in vesicle recycling.
1433_MESCR|14334_SOLLC	Cluster-1145.0	5	|
PROCF_OLEEU	Cluster-56584.0	4	Binds to actin and affects the structure of the cytoskeleton. At high concentrations; profilin prevents the polymerization of actin; whereas it enhances it at low concentrations.
CHX18_ARATH	Cluster-49240.0	7	May operate as a cation/H(+) antiporter.
ABP20_PRUPE	Cluster-46502.0	2	Probable receptor for the plant growth-promoting hormone auxin.
DAD2_PETHY	Cluster-34831.0	1	Involved in strigolactone signaling pathway. May function downstream of strigolactone synthesis; as a component of hormone signaling or as an enzyme that participates in the conversion of strigolactones to the bioactive form. Can hydrolyze the synthetic strigolactone analog GR24 in vitro. Strigolactones are hormones that inhibit tillering and shoot branching through the MAX-dependent pathway; con…
TIC32_ARATH	Cluster-41075.1	4	Involved in protein precursor import into chloroplasts. Part of the redox regulon consisting of TIC32; TIC 55 and TIC62.
ACR10_ARATH	Cluster-51645.0	3	May bind amino acids.
OTU_ARATH	Cluster-57305.1	4	Essential for female fertility; germ cell division and differentiation.
FB60_ARATH	Cluster-47708.0	3	NA
LRP1_ARATH|SRS5_ARATH	Cluster-48587.0	5	Transcription activator that binds DNA on 5'-ACTCTAC-3' and promotes auxin homeostasis-regulating gene expression (e.g. YUC genes); as well as genes affecting stamen development; cell expansion and timing of flowering. Synergistically with other SHI-related proteins; regulates gynoecium; stamen and leaf development in a dose-dependent manner; controlling apical-basal patterning. Promotes style an…
PI5K9_ARATH	Cluster-43630.1	1	NA
FH11_ARATH	Cluster-46054.0	5	NA
STP8_ARATH|MST4_ORYSJ	Cluster-53125.0	4	Mediates an active uptake of hexoses; probably by sugar/hydrogen symport.|
ASPA_ARATH	Cluster-50498.0	1	NA
GRXC6_ARATH	Cluster-33837.0	4	Has a glutathione-disulfide oxidoreductase activity in the presence of NADPH and glutathione reductase. Reduces low molecular weight disulfides and proteins.
TCP22_ARATH|TCP8_ARATH	Cluster-34496.1	2	Plays a pivotal role in the control of morphogenesis of shoot organs by negatively regulating the expression of boundary-specific genes such as CUC genes; probably through the induction of miRNA (e.g. miR164). In association with ABAP1; exerts a negative role in cell proliferation in leaves; possibly by inhibiting mitotic DNA replication. Participates in ovule develpment (PubMed:25378179).|
MB101_ARATH|MYB97_ARATH	Cluster-48341.0	5	Transcription activator (PubMed:24278028; PubMed:25268707). Binds to 5'-CAACTGTC-3' and/or 5'-TAACAAA-3' motif in target gene promoter (e.g. alpha-amylase) to promote their expression (PubMed:11743113). Positive regulator of abscisic acid (ABA) responses leading to growth arrest during seed germination (PubMed:17217461). Promotes the expression of aleurone-related genes (e.g. CP1; CP; GASA1; BXL1…
FMDA_METME	Cluster-43462.0	5	Hydrolyzes formamide with the production of ammonia which can be used as a source of nitrogen for growth. Also acts; more slowly; on acetamide; propanamide and butanamide.
COL10_ARATH	Cluster-53276.0	4	Nematode cuticles are composed largely of collagen-like proteins. The cuticle functions both as an exoskeleton and as a barrier to protect the worm from its environment.
STP8_ARATH|STP6_ARATH	Cluster-2880.0	5	Mediates an active uptake of hexoses; probably by sugar/hydrogen symport.|Mediates an active uptake of hexoses; probably by sugar/hydrogen symport. Can transport glucose; 3-O-methylglucose; mannose; fructose and galactose; and; to a lower extent; xylose and ribulose.
PUB35_ARATH	Cluster-56786.0	1	Functions as an E3 ubiquitin ligase.
PUB52_ARATH	Cluster-42306.0	1	Functions as an E3 ubiquitin ligase.
LAZY1_ARATH	Cluster-51221.0	5	NA
PABP7_ARATH|CHUP1_ARATH	Cluster-29213.0	6	Binds the poly(A) tail of mRNA. Appears to be an important mediator of the multiple roles of the poly(A) tail in mRNA biogenesis; stability and translation.|Required for the positioning and movement of chloroplasts. Interacts with profilin and actin independent of its polymerization status. Regulates chloroplast localization by anchoring chloroplasts to the plasma membrane and forming a bridge to…
CRR7_ARATH	Cluster-19413.1	2	Required for both formation and activity of the chloroplast NAD(P)H dehydrogenase (NDH) complex of the photosynthetic electron transport chain. May function in assembly or stabilization of the NDH complex (PubMed:16359395; PubMed:20444231). Required for the accumulation of NDH subcomplex A; which is a core part of NDH. May be involved in post-translational steps during the biogenesis of subcomple…
FADX_VERFO	Cluster-56382.0	6	Converts linoleic acid to alpha-eleostearic acid (18:3(9Z;11E;13E)) and alpha-linolenic acid to alpha-parinaric acid (18:4(9Z;11E;13E;15Z)). Converts a single cis double bond at carbon 12 to two conjugated trans bonds at positions 11 and 13. Can also act as a 12(E) desaturase when acting on the monounsaturated fatty acids oleate and palmitoleate; stereoselectively introducing a trans double bond.
5GT_VERHY	Cluster-32510.0	3	Catalyzes the glucosylation at the O-5 position of anthocyanidin 3-glucosides to form anthocyanidin 3;5-di-O-glucosides using UDP-glucose as sugar donor. Anthocyanidin 3;5-di-O-glucosides are molecules that are responsible for pigmentation. Also acts on anthocyanidin 3-O-(6-O-malonylglucoside). Much less active with hydroxycinnamoylglucose derivatives. No activity in the absence of the 3-O-glucos…
VESTR_MEDSA	Cluster-2916.0	5	Stereospecific enzyme that catalyzes the NADPH-dependent reduction of (3R)-vestitone to (3R;4R)-4'-methoxyisoflavan-2';4;7-triol (DMI). Has no activity with (3S)-vestitone. Catalyzes the penultimate step in the biosynthesis of the phytoalexin medicarpin; and thereby contributes to plant defense reactions.
BRXL4_ARATH|BRXL2_ARATH	Cluster-43662.0	4	|
PUM7_ARATH|PUM8_ARATH	Cluster-39388.0	6	Sequence-specific RNA-binding protein that regulates translation and mRNA stability by binding the 3'-UTR of target mRNAs.|Sequence-specific RNA-binding protein that regulates translation and mRNA stability by binding the 3'-UTR of target mRNAs.
UGT9_GARJA	Cluster-46265.0	4	Glucosyltransferase catalyzing the beta 1-6 glucosylation of the sugar moiety of crocetin glucosyl esters to produce crocetin gentiobiosyl esters. Weak activity toward curcumin glucosides; but no activity with flavonoid glucosides; coumarin glucosides; 4-nitrophenyl glucoside or crocetin. Involved with UGT75L6 in sequential glycosylation of crocetin to crocin (bis(beta-D-gentiobiosyl) crocetin).
PRE6_ARATH	Cluster-37324.1	1	Atypical and probable non DNA-binding bHLH transcription factor that regulates light-mediated responses in day light conditions by binding and inhibiting the activity of the bHLH transcription factor HFR1; a critical regulator of light signaling and shade avoidance. Forms non-functional heterodimers with HFR1; causing liberation and activation of PIF4 from the transcriptionally inactive HFR1-PIF4…
CBBY_ARATH	Cluster-44050.0	2	NA
GUN4C_ARATH	Cluster-52796.0	2	NA
ASPG2_ARATH	Cluster-34233.0	5	NA
TLPH_ORYSJ	Cluster-49119.0	7	NA
REN1_ARATH	Cluster-42148.0	4	Acts as a GTPase activator for the Rac-type GTPase by converting it to an inactive GDP-bound state. Maintains the global inactivation of ARAC11/ROP1 at the apex in pollen tubes in order to regulate the polar cell growth.
AP21_ORYSI|AP23_ORYSJ	Cluster-49018.0	2	Probable transcription factor (By similarity). Involved in spikelet transition. Regulator of starch biosynthesis especially during seed development (e.g. endosperm starch granules); represses the expression of type I starch synthesis genes. Prevents lemma and palea elongation as well as grain growth.|Probable transcription factor (By similarity). Involved in spikelet transition (Probable). Togeth…
4CGT_ANTMA	Cluster-28922.0	5	Glycosyltransferase involved in the biosynthesis of aurones; plant flavonoids that provide yellow coloration to flowers.
4CGT_ANTMA	Cluster-36083.17	1	Glycosyltransferase involved in the biosynthesis of aurones; plant flavonoids that provide yellow coloration to flowers.
4CGT_ANTMA	Cluster-36083.2	1	Glycosyltransferase involved in the biosynthesis of aurones; plant flavonoids that provide yellow coloration to flowers.
DREB3_ARATH	Cluster-53734.0	4	Probably acts as a transcriptional activator. Binds to the GCC-box pathogenesis-related promoter element. May be involved in the regulation of gene expression by stress factors and by components of stress signal transduction pathways.
DREB3_ARATH	Cluster-28903.0	2	Probably acts as a transcriptional activator. Binds to the GCC-box pathogenesis-related promoter element. May be involved in the regulation of gene expression by stress factors and by components of stress signal transduction pathways.
PIN6_ARATH	Cluster-55215.4	5	Component of the intracellular auxin-transport pathway (PubMed:19506555). Regulates auxin transport and auxin homeostasis (PubMed:23922907). Directly involved in the regulation of nectar production (PubMed:23551385). Involved in unfolded protein response (UPR) activation (PubMed:24180465). Involved in the control of vein patterning (PubMed:23437008; PubMed:24304505). Redundantly with PIN8; inhibi…
UNC13_ARATH	Cluster-32173.0	4	NA
SWT7B_ORYSI	Cluster-5250.0	5	Mediates both low-affinity uptake and efflux of sugar across the plasma membrane.
CAR4_ARATH|CAR3_ARATH	Cluster-46099.0	1	Mediates the transient calcium-dependent interaction of PYR/PYL/RCAR abscisic acid (ABA) receptors with the plasma membrane and thus regulates ABA sensitivity (PubMed:26719420; PubMed:25465408). Stimulates the GTPase/ATPase activities of YchF1; and regulates its subcellular localization. Promotes tolerance towards salinity stress by limiting the accumulation of reactive oxygen species (ROS) (PubM…
PGLR_VITVI	Cluster-35287.0	4	Dual specificity glycosyltransferase that catalyzes the transfer of glucose and xylose from UDP-glucose and UDP-xylose; respectively; to a serine residue found in the consensus sequence of C-X-S-X-P-C. Specifically targets extracellular EGF repeats of protein such as CRB2; F7; F9 and NOTCH2 (By similarity). Acts as a positive regulator of Notch signaling by mediating O-glucosylation of Notch; lea…
C94A1_VICSA|C94A2_VICSA	Cluster-28503.1	5	Catalyzes the omega-hydroxylation of various fatty acids (FA) from 10 to 18 carbon atoms. The substrate specificity is higher for laurate > palmitate > myristate > linolenate > linoleate > oleate > caprate. May play a minor role in cutin synthesis and could be involved in plant defense.|Catalyzes the omega-hydroxylation of various fatty acids (FA). The substrate specificity is higher for myristat…
ERG3_ORYSJ	Cluster-35659.0	4	NA
PP330_ARATH	Cluster-56710.1	5	NA
NLTP_LACSA|NLTP1_HORVU	Cluster-29557.0	5	Plant non-specific lipid-transfer proteins transfer phospholipids as well as galactolipids across membranes. May play a role in wax or cutin deposition in the cell walls of expanding epidermal cells and certain secretory tissues.|Plant non-specific lipid-transfer proteins transfer phospholipids as well as galactolipids across membranes. May play a role in wax or cutin deposition in the cell walls…
OPT6_ARATH	Cluster-30637.0	5	Involved in the translocation of tetra- and pentapeptides across the cellular membrane in an energy-dependent manner. Also involved in transport of glutathione derivatives and metal complexes; and may be involved in stress resistance.
COL1_ARATH	Cluster-38654.0	5	Putative transcription factor that may be involved in the light input to the circadian clock but does not affect flowering time.
LHT1_ARATH	Cluster-57505.0	7	Amino acid-proton symporter. Transporter with a broad specificity for histidine; lysine; glutamic acid; alanine; serine; proline and glycine. Involved in both apoplastic transport of amino acids in leaves and their uptake by roots.
LHT1_ARATH	Cluster-23382.0	7	Amino acid-proton symporter. Transporter with a broad specificity for histidine; lysine; glutamic acid; alanine; serine; proline and glycine. Involved in both apoplastic transport of amino acids in leaves and their uptake by roots.
CDPKW_ARATH	Cluster-27665.0	4	May play a role in signal transduction pathways that involve calcium as a second messenger. Involved in maintaining Ca2+ homeostasis in pollen tube tips by regulating CNGC18 (PubMed:24121288). Functions as regulator of the calcium-mediated abscisic acid (ABA) signaling pathway (PubMed:16299177). Phosphorylates ABA-responsive transcription factor ABF4 in vitro (PubMed:16299177).
LEA1_CICAR	Cluster-42920.0	4	Plays a positive role in the effector-triggered immunity (ETI) response (PubMed:19199050; PubMed:24006883). Involved in salicylic acid (SA)-mediated processes occurring in ETI response; but is not involved in the autophagy process (PubMed:24006883). Promotes systemic rather than local immunity (PubMed:24755512). Essential for systemic acquired resistance (SAR); but not necessary for immune signal…
LEA1_CICAR	Cluster-29634.0	7	Plays a positive role in the effector-triggered immunity (ETI) response (PubMed:19199050; PubMed:24006883). Involved in salicylic acid (SA)-mediated processes occurring in ETI response; but is not involved in the autophagy process (PubMed:24006883). Promotes systemic rather than local immunity (PubMed:24755512). Essential for systemic acquired resistance (SAR); but not necessary for immune signal…
CSPL1_PANGI|CSPL8_SOYBN	Cluster-16830.1	6	|
PSAF_FLATR|PSAF_SPIOL	Cluster-9042.0	2	Probably participates in efficiency of electron transfer from plastocyanin to P700 (or cytochrome c553 in algae and cyanobacteria). This plastocyanin-docking protein contributes to the specific association of plastocyanin to PSI.|Probably participates in efficiency of electron transfer from plastocyanin to P700 (or cytochrome c553 in algae and cyanobacteria). This plastocyanin-docking protein con…
DNJ20_ARATH	Cluster-34782.0	1	Have a continuous role in plant development probably in the structural organization of compartments.
GP107_MOUSE|GP108_HUMAN	Cluster-2741.5	5	Involved in Golgi-to-ER retrograde transport.|
ASPGB_ARATH	Cluster-29707.0	6	Acts in asparagine catabolism and also in the final steps of protein degradation via hydrolysis of a range of isoaspartyl dipeptides.
UCC1_ARATH|ENL2_ARATH	Cluster-49366.2	2	Catalyzes the hydrolysis of unsaturated hyaluronate and chondroitin disaccharides. Also degrades unsaturated heparin disaccharides. Releases 4-deoxy-4;5-didehydro D-glucuronic acid or 4-deoxy-4;5-didehydro L-iduronic acid from chondroitin disaccharides; hyaluronan disaccharides and heparin disaccharides and cleaves both glycosidic (1->3) and (1->4) bonds. Prefers sulfated glycosaminoglycans compa…
HTH_ARATH	Cluster-57681.0	5	Probable FAD-dependent enzyme. Involved in regulating post-genital organ fusion. Required to limit cellular interactions between contacting epidermal cells during floral development.
MY113_ARATH	Cluster-39915.0	3	Transcription activator; when associated with BHLH002/EGL3/MYC146; BHLH012/MYC1; or BHLH042/TT8.
LHW_ARATH	Cluster-50000.0	5	Transcription activator that regulates root development; promotes the production of stele cells in roots. Coordinately controls the number of all vascular cell types by regulating the size of the pool of cells from which they arise.
KNAT6_ARATH	Cluster-36835.0	4	NA
KNAT6_ARATH	Cluster-36835.2	6	NA
LOR15_ARATH	Cluster-56748.0	4	Might be related to the phospholipid scramblase and tubby-like superfamily of membrane tethered transcription factors.
AAP3_ARATH	Cluster-57082.0	4	NA
G3OX_PEA	Cluster-8078.0	5	Converts the inactive gibbberellin (GA) precursors GA9 and GA20 in the bioactives gibberellins GA4 and GA1. Has a small activity on GA29; producing GA8. Unable to convert GA20 to GA5; GA5 to GA3 or GA12 to GA14. Involved in the production of bioactive GA for vegetative growth and development; but not for the 3-beta-hydroxylation of GA in developing seeds.
RGP1_ORYSJ|RGP1_ARATH	Cluster-46730.0	4	UDP-L-arabinose mutase involved in the biosynthesis of cell wall non-cellulosic polysaccharides. Catalyzes the interconvertion of UDP-L-arabinopyranose (UDP-Arap) and UDP-L-arabinofuranose (UDP-Araf). Preferentially catalyzes the formation of UDP-Arap from UDP-Araf. At thermodynamic equilibrium in vitro the ratio of the pyranose form over the furanose form is 90:10. Is probably active as heterome…
RGP1_PEA	Cluster-49883.0	4	Probable UDP-L-arabinose mutase involved in the biosynthesis of cell wall non-cellulosic polysaccharides (By similarity). Was initially shown to possess an autoglycosylating activity which is dependent on the presence of UDP-glucose and manganese (PubMed:9207152).
GALS3_ARATH|GALS2_ARATH	Cluster-40621.0	4	Involved in the biosynthesis of beta-1;4-galactan. Beta-1;4-galactans are abundant polysaccharides in plant cell walls and are found as side-chain of rhamnogalacturonan I; which is a major component of pectin.|Involved in the biosynthesis of beta-1;4-galactan. Beta-1;4-galactans are abundant polysaccharides in plant cell walls and are found as side-chain of rhamnogalacturonan I; which is a major …
M3K17_ARATH	Cluster-34838.0	4	Component of the abscisic acid (ABA) signaling pathway that may act as ABA signal transducer in the context of abiotic stresses. Triggers MPK7 activation in a MKK3-dependent manner. Mediates the ABA-dependent activation of the MKK3-MPK7 module.
TBL25_ARATH	Cluster-50261.0	4	May be involved in the O-acetylation of mannan (PubMed:22086088). May act as a bridging protein that binds pectin and other cell wall polysaccharides. Probably involved in maintaining esterification of pectins.
GDL44_ARATH	Cluster-31196.0	4	NA
DNJ20_ARATH	Cluster-54594.0	2	Have a continuous role in plant development probably in the structural organization of compartments.
PIRL3_ARATH	Cluster-35029.0	6	Leucine-rich repeat protein that likely mediates protein interactions; possibly in the context of signal transduction.
P2C43_ORYSJ	Cluster-31661.0	2	NA
RABEK_HUMAN|RABEK_BOVIN	Cluster-53459.0	7	|Rab9 effector required for endosome to trans-Golgi network (TGN) transport.
PDI22_ORYSJ	Cluster-49127.1	4	Acts as a protein-folding catalyst that interacts with nascent polypeptides to catalyze the formation; isomerization; and reduction or oxidation of disulfide bonds. May play a role in storage protein biogenesis.
NRAM5_ORYSJ	Cluster-35479.0	5	Probable metal transporter.
P4KG1_ARATH	Cluster-38706.0	4	The phosphorylation of phosphatidylinositol (PI) to PI4P is the first committed step in the generation of phosphatidylinositol 4;5-bisphosphate (PIP2); a precursor of the second messenger inositol 1;4;5-trisphosphate (InsP3).
IRX10_ARATH	Cluster-56195.0	4	Involved in the synthesis of the hemicellulose glucuronoxylan; a major component of secondary cell walls. Probably involved in the elongation of glucuronoxylan xylosyl backbone; especially in the formation of GlcUA side chain of xylans.
Y4345_ARATH	Cluster-47388.0	3	NA
GASA6_ARATH|GASA4_ARATH	Cluster-57485.0	4	Gibberellin-regulated protein that may function in hormonal controlled steps of development such as seed germination; flowering and seed maturation.|Gibberellin-regulated protein involved in the regulation of floral meristem and floral organ identity; and promotion of seed size and weight. May play a role in the promotion of gibberellin responses such as regulation of flowering under short-day co…
GASA6_ARATH	Cluster-57485.1	6	Gibberellin-regulated protein that may function in hormonal controlled steps of development such as seed germination; flowering and seed maturation.
DFRA_ANTMA	Cluster-57035.0	1	Bifunctional enzyme involved in flavonoid metabolism.
CML46_ARATH	Cluster-26881.0	5	Potential calcium sensor.
MYBP_MAIZE	Cluster-53928.1	2	NA
EXOL2_ARATH	Cluster-40398.7	6	May play a role in a brassinosteroid-dependent regulation of growth and development.
BH030_ARATH	Cluster-47322.1	5	NA
NLTP3_ARATH	Cluster-36060.0	4	Plant non-specific lipid-transfer proteins transfer phospholipids as well as galactolipids across membranes. May play a role in wax or cutin deposition in the cell walls of expanding epidermal cells and certain secretory tissues.
CAHC_SPIOL|CAHC_TOBAC	Cluster-52276.0	4	Reversible hydration of carbon dioxide.|Reversible hydration of carbon dioxide.
GALE2_CYATE	Cluster-40981.0	5	NA
JAL3_ARATH	Cluster-33043.0	4	NA
C71A1_PERAE|C76C4_ARATH	Cluster-34818.0	5	Involved in the metabolism of compounds associated with the development of flavor in the ripening fruit process; possibly by acting as trans-cinnamic acid 4-hydrolase.|
PME34_ARATH	Cluster-47249.0	4	Acts in the modification of cell walls via demethylesterification of cell wall pectin.
CER1_ARATH|GLO15_ORYSI	Cluster-21091.4	4	|Aldehyde decarbonylase involved in the conversion of aldehydes to alkanes. Core component of a very-long-chain alkane synthesis complex.
COPA1_ARATH	Cluster-45253.3	4	The coatomer is a cytosolic protein complex that binds to dilysine motifs and reversibly associates with Golgi non-clathrin-coated vesicles; which further mediate biosynthetic protein transport from the ER; via the Golgi up to the trans Golgi network. Coatomer complex is required for budding from Golgi membranes; and is essential for the retrograde Golgi-to-ER transport of dilysine-tagged protein…
PNAE_RAUSE	Cluster-42679.0	1	NA
WAK3_ARATH	Cluster-55664.0	6	Serine/threonine-protein kinase that may function as a signaling receptor of extracellular matrix component. Binding to pectin may have significance in the control of cell expansion; morphogenesis and development.
GDL15_ARATH|GDL82_ARATH	Cluster-37259.0	5	Involved in the control of the PYK10 complex size and possibly substrate specificity. May be exported from the endoplamic reticulum upon interaction with MVP1.|
NIP11_ORYSJ	Cluster-38185.0	1	Aquaporins facilitate the transport of water and small neutral solutes across cell membranes.
NAC83_ARATH	Cluster-42432.0	4	Transcriptional repressor that negatively regulates the expression of genes involved in xylem vessel formation. Represses the transcriptional activation activity of NAC030/VND7; which regulates protoxylem vessel differentiation by promoting immature xylem vessel-specific genes expression (PubMed:20388856). Transcriptional activator that regulates the COLD-REGULATED (COR15A and COR15B) and RESPONS…
PRP8A_ARATH	Cluster-1894.0	2	Functions as a scaffold that mediates the ordered assembly of spliceosomal proteins and snRNAs. Required for the assembly of the U4/U6-U5 tri-snRNP complex (By similarity). Required for embryo development (Ref.3). Required for splicing efficiency of COOLAIR introns and usage of the proximal poly(A) site. COOLAIR is a set of long non-coding antisense transcripts produced at the FLOWERING LOCUS C (…
PIP12_ARATH|PIP15_ARATH	Cluster-36657.4	4	Water channel required to facilitate the transport of water across cell membrane. Essential for the water permeability of the plasma membrane and for the morphology of the root system. Its function is impaired by Hg(2+). Inhibited by cytosolic acidosis which occurs during anoxia in roots.|Aquaporins facilitate the transport of water and small neutral solutes across cell membranes.
ATB51_ARATH	Cluster-25337.0	5	Putative transcription factor.
DRMH4_ARATH	Cluster-43906.0	4	NA
MYB06_ANTMA	Cluster-36005.0	1	Transcription factor.
MLO5_ARATH	Cluster-34655.0	4	May be involved in modulation of pathogen defense and leaf cell death. Activity seems to be regulated by Ca(2+)-dependent calmodulin binding and seems not to require heterotrimeric G proteins.
AHL20_ARATH	Cluster-22677.0	2	Transcription factor that specifically binds AT-rich DNA sequences related to the nuclear matrix attachment regions (MARs) (By similarity). Negatively regulates plant innate immunity (PTI) to pathogens through the down-regulation of the PAMP-triggered NHO1 and FRK1 expression (PubMed:20738724).
TIP13_ARATH	Cluster-28679.0	4	Potential aquaporin; which may facilitate the transport of water and small neutral solutes across cell membranes.
EC14_ARATH	Cluster-38643.0	7	Involved in the regulation of gamete interactions during the double fertilization and to prevent multiple-pollen tube attraction; mediates the redistribution of the gamete fusogen HAP2/GCS1 to the cell surface after secretion upon sperm arrival.
SCP40_ARATH	Cluster-33261.0	6	Probable carboxypeptidase.
VINSY_RAUSE|BAHD1_ARATH	Cluster-39837.0	4	Acetyltransferase that catalyzes the formation of vinorine; a precursor of the antiarrhythmic monoterpenoid indole alkaloid ajmaline. Acts on gardneral; but not on polyneuridine aldehyde or N-methylgardneral.|
PROD2_ARATH	Cluster-35306.0	4	Converts proline to delta-1-pyrroline-5-carboxylate.
Y3351_ARATH	Cluster-8157.0	7	NA
SUT34_ARATH	Cluster-57164.0	6	H(+)/sulfate cotransporter that may play a role in the regulation of sulfate assimilation.
AHL29_ARATH	Cluster-32477.0	2	Transcription factor that specifically binds AT-rich DNA sequences related to the nuclear matrix attachment regions (MARs) (By similarity). Acts redundantly with AHL18; AHL22 and AHL27 in the regulation of flowering and regulation of the hypocotyl elongation (PubMed:19517252). Acts redundantly with AHL27/ESC to modulate hypocotyl growth inhibition in response to light (PubMed:18088311).
CIP7_ARATH	Cluster-47625.0	1	Exhibits transcriptional activation activity. Positive regulator of light-regulated genes; probably being a direct downstream target of COP1 for mediating light control of gene expression.
STC_RICCO|STP1_ARATH	Cluster-4262.0	5	Involved in modulation of glucose-regulated gene expression. Together with MTH1; represses the hexose transporter (HXT) genes in conditions of low glucose. Stimulates the SNF1 kinase by an interaction with the catalytic domain that antagonizes autoinhibition and promotes an active conformation of the kinase.|Major hexose transporter. Mediates an active uptake of hexoses; by sugar/hydrogen symport…
JGB_ARATH	Cluster-24553.0	5	Negative regulator of pollen germination (PubMed:27468890). Prevents pollination in moist environments by inhibiting jasmonic acid synthesis (PubMed:27468890). Stabilizes pollen tube growth (PubMed:27468890).
DTX35_ARATH	Cluster-5439.4	2	NA
DTX34_ARATH|DTX20_ARATH	Cluster-5439.3	2	|Dual specificity phosphatase able to dephosphorylate phosphotyrosine; phosphoserine and phosphothreonine residues; with a preference for phosphotyrosine as a substrate.
HPSE2_ARATH	Cluster-41245.0	5	Endoglycosidase which is a cell surface and extracellular matrix-degrading enzyme. Cleaves heparan sulfate proteoglycans (HSPGs) into heparan sulfate side chains and core proteoglycans.
PLY12_ARATH	Cluster-24157.0	4	NA
AS1_ANTMA	Cluster-25354.2	1	Involved in the biosynthesis of aurones; plant flavonoids that provide yellow coloration to flowers. Can use tetrahydroxychalcone (THC); pentahydroxychalcone (PHC); THC 4'-glucoside and PHC 4'-glucoside as substrates; but not 2'-hydroxychalcone; 4-hydroxychalcone; PHC 3-glucoside; 2';6'-dihydroxy-4;4'-dimethoxychalcone; naringenin; eriodictyol and 4;4';6-trihydroxyaurone. Can also produce bractea…
RAC2A_ARATH	Cluster-56692.0	4	Intracellular vesicle trafficking and protein transport.
CSPLC_POPTR	Cluster-52182.0	4	NA
TKPR1_ARATH	Cluster-31030.1	4	Involved in the biosynthesis of hydroxylated tetraketide compounds that serve as sporopollenin precursors (the main constituents of exine). Is essential for pollen wall development. Acts on tetraketide alpha-pyrones and reduces the carbonyl function on the tetraketide alkyl chain to a secondary alcohol function.
FER1_SOLLC	Cluster-36815.1	2	Ferredoxins are iron-sulfur proteins that transfer electrons in a wide variety of metabolic reactions.
JGB_ARATH	Cluster-7185.0	2	Negative regulator of pollen germination (PubMed:27468890). Prevents pollination in moist environments by inhibiting jasmonic acid synthesis (PubMed:27468890). Stabilizes pollen tube growth (PubMed:27468890).
SWT6B_ORYSJ|SWET7_ARATH	Cluster-4294.0	5	Mediates both low-affinity uptake and efflux of sugar across the plasma membrane.|Mediates both low-affinity uptake and efflux of sugar across the plasma membrane.
TMVRN_NICGU|TAO1_ARATH	Cluster-20543.0	3	Disease resistance protein. Resistance proteins guard the plant against pathogens that contain an appropriate avirulence protein via a direct or indirect interaction with this avirulence protein. That triggers a defense system including the hypersensitive response; which restricts the pathogen growth.|TIR-NB-LRR receptor-like protein that contributes to disease resistance induced by the Pseudomon…
C71A9_SOYBN	Cluster-49412.13	1	NA
C71A9_SOYBN	Cluster-49412.9	3	NA
LAT52_SOLLC	Cluster-30658.0	4	May play a role during germination or early tube growth.
PST2_PETHY	Cluster-35323.0	2	May be a component of the oxygen-evolving complex.
AATP9_ARATH	Cluster-29462.0	4	Has aromatic amino acid transaminase activity.
CEPR2_ARATH	Cluster-46479.0	1	Receptor kinase involved in the perception of C-terminally encoded plant signaling peptide (CEP) and subsequent regulation of root and shoot development. Together with CEPR1; mediates systemic nitrogen (N)-demand signaling upon the perception of root-derived peptides (e.g. CEP1) via the up-regulation of genes involved in N uptake and assimilation pathways.
XERIC_ARATH	Cluster-41055.0	5	Function on abscisic acid homeostasis at post-translational level; probably through ubiquitin/proteasome-dependent substrate-specific degradation.
GH310_ARATH	Cluster-42567.0	1	Catalyzes the synthesis of indole-3-acetic acid (IAA)-amino acid conjugates; providing a mechanism for the plant to cope with the presence of excess auxin (By similarity). Involved in red light-specific hypocotyl elongation. May act downstream of a red light signal transduction and determine the degree of hypocotyl elongation (PubMed:14581632).
TIL_ARATH	Cluster-37545.0	2	Involved in basal (BT) and acquired thermotolerance (AT); probably by preventing plasma membrane lipids peroxidation induced by severe heat-shock (HS) (PubMed:19302169; PubMed:23837879). Lipocalin that confers protection against oxidative stress caused by heat; freezing; paraquat and light (PubMed:18671872; PubMed:19302169). Confers resistance to high salt (NaCl) levels; probably by protecting ch…
CANB1_NAEGR	Cluster-51797.0	1	Regulatory subunit of calcineurin; a calcium-dependent; calmodulin stimulated protein phosphatase. Confers calcium sensitivity.
CAHC_TOBAC|BCA4_ARATH	Cluster-27314.0	2	Reversible hydration of carbon dioxide.|Reversible hydration of carbon dioxide. Together with BCA1; involved in the CO(2) signaling pathway which controls gas-exchange between plants and the atmosphere by modulating stomatal development and movements. Promotes water use efficiency.
LIN1_LOTJA|LIN_MEDTR	Cluster-55118.0	4	Putative E3 ubiquitin-protein ligase involved in the rhizobial infection process. Plays an important role in the early steps of infection thread formation and in growth and differentiation of nodules.|Putative E3 ubiquitin ligase involved in the rhizobial infection process. Plays an important role in the early steps of infection thread formation and in growth and differentiation of nodules.
BAD1_ARATH|Y5262_ARATH	Cluster-44922.0	5	Involved in plant defense. Required for basal resistance against Pseudomonas syringae pv. tomato DC3000. Required for resistance against nonpathogenic bacteria. May be involved in signaling components that function downstream of SNC2 and upstream of NPR1 and WRKY70 to regulate defense responses.|
TCP2_ARATH	Cluster-50976.1	6	NA
HMDH2_GOSHI	Cluster-54298.0	6	Catalyzes the synthesis of mevalonate. The specific precursor of all isoprenoid compounds present in plants.
NAC22_ARATH	Cluster-30023.0	3	Transcriptional activator that mediates auxin signaling to promote lateral root development. Activates the expression of two downstream auxin-responsive genes; DBP and AIR3.
ADS3_ARATH	Cluster-5155.3	4	NA
ADS3_ARATH	Cluster-5155.2	6	NA
ADS3_ARATH	Cluster-5155.7	4	NA
ADS3_ARATH	Cluster-5155.6	4	NA
CAS1_PANGI|OXSC_CUCPE	Cluster-40122.1	4	Oxidosqualene cyclase converting oxidosqualene to cycloartenol.|May play a role in the biosynthesis of lipoic acid as well as longer chain fatty acids required for optimal mitochondrial function.
XYL1_ARATH	Cluster-34227.0	2	Glycoside hydrolase releasing xylosyl residues from xyloglucan oligosaccharides at the non-reducing end. Has alpha-xylosidase activity against xylan oligosaccharides. Also has alpha-glucosidase activity against p-nitrophenyl-alpha-D-glucopyranoside. No activity against p-nitrophenyl-D-xyloside.
GAPN_NICPL	Cluster-53519.0	2	Important as a means of generating NADPH for biosynthetic reactions.
FRO7_ARATH	Cluster-49466.0	1	Ferric chelate reductase involved in iron mobilization from the cytosol into the chloroplast. May participate in the transport of electrons to a Fe(3+) ion via FAD and heme intermediates. Might be involved iron homeostasis in trichomes.
SRG1_ARATH	Cluster-26136.0	4	NA
AIL1_ARATH	Cluster-37454.0	5	Probably acts as a transcriptional activator. Binds to the GCC-box pathogenesis-related promoter element. May be involved in the regulation of gene expression by stress factors and by components of stress signal transduction pathways.
C96AF_ARATH	Cluster-48314.0	1	Involved in the formation of secondary alcohols and ketones in stem cuticular wax. Catalyzes the hydroxylation of a methylene unit in the middle of alkane molecules to form secondary alcohols and possibly also a second hydroxylation leading to the corresponding ketones.
C96AF_ARATH	Cluster-48314.2	2	Involved in the formation of secondary alcohols and ketones in stem cuticular wax. Catalyzes the hydroxylation of a methylene unit in the middle of alkane molecules to form secondary alcohols and possibly also a second hydroxylation leading to the corresponding ketones.
ZN257_HUMAN|PRD15_HUMAN	Cluster-37681.0	4	May be involved in transcriptional regulation.|Sequence-specific DNA-binding transcriptional regulator. Plays a role as a molecular node in a transcriptional network regulating embryonic development and cell fate decision. Stimulates the expression of upstream key transcriptional activators and repressors of the Wnt/beta-catenin and MAPK/ERK pathways; respectively; that are essential for naive pl…
BDG3_ARATH	Cluster-29636.0	4	Involved in cuticle development and morphogenesis.
PLY5_ARATH|PLY22_ARATH	Cluster-33496.2	4	Pectinolytic enzyme consist of four classes of enzymes: pectin lyase; polygalacturonase; pectin methylesterase and rhamnogalacturonase. Among pectinolytic enzymes; pectin lyase is the most important in depolymerization of pectin; since it cleaves internal glycosidic bonds of highly methylated pectins. Favors pectate; the anion; over pectin; the methyl ester.|
PLY_ZINVI	Cluster-33496.1	4	Involved in the degradation of pectin. May assist in the removal and modification of an existing pectin matrix in order to allow the deposition of newly synthesized walls polymers for a specialized function or to create an architecture that is extensible.
SUP_ARATH	Cluster-36290.0	2	Probable transcriptional regulator considered as cadastral protein that acts indirectly to prevent the B class homeotic proteins APETALA3 and perhaps PISTILLATA from acting in the gynoecial whorl. Principal function is to balance cell proliferation in the third and fourth whorls of developing flowers thereby maintaining the boundary between stamens and carpels. May fulfill this role by repressing…
CVIF1_ARATH	Cluster-53102.1	4	NA
CVIF1_ARATH	Cluster-53102.0	4	NA
NCL1_ORYSJ	Cluster-48221.1	3	May function as a sodium/calcium exchanger (NCX) and participate in the maintenance of calcium homeostasis. May play a role abiotic stress responses.
ASOL_BRANA	Cluster-34809.0	4	NA
RPP13_ARATH	Cluster-41171.0	5	Disease resistance protein. Resistance proteins guard the plant against pathogens that contain an appropriate avirulence protein via an indirect interaction with this avirulence protein. That triggers a defense system including the hypersensitive response; which restricts the pathogen growth. In contrast to other resistance proteins; it works independently of ESD1 and NSD1 proteins and does not r…
MDHP_MEDSA	Cluster-54374.0	3	The chloroplastic; NADP-dependent form is essential for the photosynthesis C4 cycle; which allows plants to circumvent the problem of photorespiration. In C4 plants; NADP-MDH activity acts to convert oxaloacetate to malate in chloroplasts of mesophyll cells for transport to the bundle sheath cells.
CSD_STAAN	Cluster-26338.1	2	Catalyzes the removal of elemental sulfur and selenium atoms from L-cysteine; L-cystine; L-selenocysteine; and L-selenocystine to produce L-alanine.
CNGC2_ARATH	Cluster-40899.1	4	Acts as cyclic nucleotide-gated ion channel. Permeable to potassium and calcium in a cyclic nucleotide-dependent fashion (cAMP or cGMP). Could also transport lithium; cesium and rubium and displays a strong selectivity against sodium. Seems to directly participate in pathogen-induced calcium influx. May function in homeostasis; re-establishing ionic balance after defense action and/or other stimu…
CNGC2_ARATH	Cluster-40899.2	4	Acts as cyclic nucleotide-gated ion channel. Permeable to potassium and calcium in a cyclic nucleotide-dependent fashion (cAMP or cGMP). Could also transport lithium; cesium and rubium and displays a strong selectivity against sodium. Seems to directly participate in pathogen-induced calcium influx. May function in homeostasis; re-establishing ionic balance after defense action and/or other stimu…
NAC56_ARATH	Cluster-50317.0	7	Transcription factor of the NAC family (Probable). Together with NAC018/NARS2; regulates embryogenesis by regulating the development and degeneration of ovule integuments; a process required for intertissue communication between the embryo and the maternal integument (PubMed:18849494).
PBL19_ARATH	Cluster-38323.0	5	May be involved in plant defense signaling.
ANTR1_ARATH	Cluster-49783.0	2	Specific for inorganic phosphate transport across the thylakoid membrane in a sodium dependent manner. Binds glutamate but cannot transport it. May act as an ascorbate transporter at the thylakoid membrane.
CLCB_ARATH	Cluster-55905.0	4	Voltage-gated chloride channel.
CAP4_ARATH	Cluster-46470.0	4	NA
PM19L_ORYSJ	Cluster-52426.0	4	May be involved in abiotic stress response through abscisic acid-dependent signaling.
STSYN_PEA	Cluster-25277.0	2	Catalyzes stachyose synthesis by transfer of a galactosyl moiety from galactinol to raffinose. Also catalyzes verbascose synthesis by galactosyl transfer from galactinol to stachyose or from one stachyose molecule to another. Oligosaccharides of the raffinose family play a protective role in maturation drying of seeds. They may act as cryoprotectants in frost-hardy plants.
HAT5_ARATH	Cluster-41579.0	1	Probable transcription activator involved in leaf development. Binds to the DNA sequence 5'-CAAT[AT]ATTG-3'.
PTR16_ARATH|PTR19_ARATH	Cluster-16404.1	4	|Low-affinity proton-dependent nitrate transporter. Involved in constitutive nitrate uptake. Not involved in histidine or dipeptides transport. Involved in (+)-abscisic acid (ABA) transport; but not in gibberellin; indole-3-acetic acid or jasmonic acid import. Mediates cellular ABA uptake. Nitrate does not compete with abscisic acid as a substrate of NPF4.6 (PubMed:24084651).
2MMP_ARATH	Cluster-54980.0	4	Matrix metalloproteinases (MMPs) or matrixins may play a role in the degradation and remodeling of the extracellular matrix (ECM) during development or in response to stresses (By similarity). Required for plant growth; morphogenesis; and development with particular relevance for flowering and senescence (PubMed:11726650). Active on McaPLGLDpaAR-NH(2) (QF24) and myelin basic protein (MBP) and; to…
CCH_ARATH|ATOX1_ARATH	Cluster-47768.0	4	Involved in copper homeostasis. Can complement the yeast mutants atx1 and sod1.|Plays an important role in copper homeostasis by conferring tolerance to excess of copper and subclinical copper deficiency during vegetative stage. Can complement the yeast mutants atx1 and sod1.
LRK64_ARATH	Cluster-37899.0	4	Involved in negative regulation of abscisic acid response in seed germination.
TKTC_SOLTU|TKTC_MAIZE	Cluster-36342.0	2	|Catalyzes the reversible transfer of a two-carbon ketol group from fructose-6-phosphate or sedoheptulose-7-phosphate to glyceraldehyde-3-phosphate to yield xylulose-5-phosphate and erythrose-4-phosphate or ribose-5-phosphate; respectively.
RGLG2_ARATH	Cluster-2578.0	5	E3 ubiquitin-protein ligase that mediates the formation of 'Lys-63'-linked ubiquitin chains. Regulates apical dominance by acting on the auxin transport proteins abundance (PubMed:17586653). Mediates ubiquitination and subsequent proteasomal degradation of ERF053 in response to drought stress. Acts as a negative regulator of drought stress response (PubMed:22095047).
ATAD1_RAT|YJNA_SCHPO	Cluster-34063.0	5	ATPase that plays a critical role in regulating the surface expression of AMPA receptors (AMPAR); thereby regulating synaptic plasticity and learning and memory. Required for NMDA-stimulated AMPAR internalization and inhibition of GRIA1 and GRIA2 recycling back to the plasma membrane; these activities are ATPase-dependent.|
C96AF_ARATH	Cluster-41008.2	1	Involved in the formation of secondary alcohols and ketones in stem cuticular wax. Catalyzes the hydroxylation of a methylene unit in the middle of alkane molecules to form secondary alcohols and possibly also a second hydroxylation leading to the corresponding ketones.
DTX27_ARATH	Cluster-35672.0	7	NA
PTR14_ARATH	Cluster-37581.0	7	Low-affinity proton-dependent bidirectional nitrate transporter. Involved in nitrate loading into xylem and not in nitrate uptake. Not involved in histidine or dipeptides transport.
PV42A_ARATH	Cluster-48630.2	4	Plays redundant role with PV42b in regulating male gametogenesis and pollen tube guidance.
C82A1_PEA|C82A3_SOYBN	Cluster-43104.0	1	Involved in the biosynthetic pathway to 4-hydroxyindole-3-carbonyl nitrile (4-OH-ICN); a cyanogenic metabolite required for inducible pathogen defense. Converts indole-3-carbonyl nitrile (ICN) into 4-OH-ICN (PubMed:26352477). Can hydroxylate xanthotoxin (8-methoxypsoralen) to form 5-hydroxyxanthotoxin (5-hydroxy-8-methoxypsoralen) in vivo and in vitro (PubMed:18291319).|
ALN_ARATH|TSJT1_TOBAC	Cluster-44233.0	5	Catalyzes the conversion of allantoin (5-ureidohydantoin) to allantoate by hydrolytic cleavage of the five-member hydantoin ring. Catalyzes the first step of the ureide allantoin degradation followed by the sequential activity of AAH; UGLYAH and UAH which allows a complete purine breakdown without the intermediate generation of urea.|
ALN_ARATH|TSJT1_TOBAC	Cluster-44233.3	5	Catalyzes the conversion of allantoin (5-ureidohydantoin) to allantoate by hydrolytic cleavage of the five-member hydantoin ring. Catalyzes the first step of the ureide allantoin degradation followed by the sequential activity of AAH; UGLYAH and UAH which allows a complete purine breakdown without the intermediate generation of urea.|
TSJT1_TOBAC|ALN_ARATH	Cluster-44233.1	5	|Catalyzes the conversion of allantoin (5-ureidohydantoin) to allantoate by hydrolytic cleavage of the five-member hydantoin ring. Catalyzes the first step of the ureide allantoin degradation followed by the sequential activity of AAH; UGLYAH and UAH which allows a complete purine breakdown without the intermediate generation of urea.
ALN_ARATH|TSJT1_TOBAC	Cluster-44233.2	5	Catalyzes the conversion of allantoin (5-ureidohydantoin) to allantoate by hydrolytic cleavage of the five-member hydantoin ring. Catalyzes the first step of the ureide allantoin degradation followed by the sequential activity of AAH; UGLYAH and UAH which allows a complete purine breakdown without the intermediate generation of urea.|
ENL1_ARATH	Cluster-3354.0	7	Endolysin with lysozyme activity that degrades host peptidoglycans and participates with the holin proteins in the sequential events which lead to the programmed host cell lysis releasing the mature viral particles. Once the holin has permeabilized the host cell membrane; the endolysin can reach the periplasm and break down the peptidoglycan layer.
CK1_ARATH	Cluster-37411.0	4	NA
ATL5_ARATH	Cluster-39779.0	2	May play a role in modulation of fibrillin microfibrils in the extracellular matrix (ECM).
KLH17_HUMAN|KLHL2_HUMAN	Cluster-44354.0	2	Substrate-recognition component of some cullin-RING-based BCR (BTB-CUL3-RBX1) E3 ubiquitin-protein ligase complex. The BCR(KLHL17) mediates the ubiquitination and subsequenct degradation of GLUR6. May play a role in the actin-based neuronal function.|Component of a cullin-RING-based BCR (BTB-CUL3-RBX1) E3 ubiquitin-protein ligase complex that mediates the ubiquitination of target proteins; such a…
RMA1_CAPAN	Cluster-47554.1	4	E3 ubiquitin-protein ligase required for aquaporin levels regulation.
C76A2_SOLME	Cluster-33649.0	6	NA
ACR2_ARATH|GLYT6_ARATH	Cluster-37321.0	5	May bind amino acids.|May be involved in cell wall biosynthesis.
GIL1_ARATH	Cluster-42773.0	5	Required for red (R) and far red (FR) light-induced and phytochrome-mediated deregulation of negative gravitropism leading to randomization of hypocotyl growth orientation.
SAU50_HELAN	Cluster-48888.0	5	Effector of hormonal and environmental signals in plant growth (By similarity). Involved in heliotropism (PubMed:27493185).
DOF18_ARATH|DOF46_ARATH	Cluster-48055.0	4	Transcription factor that binds specifically to a 5'-AA[AG]G-3' consensus core sequence.|Transcription factor that binds specifically to a 5'-AA[AG]G-3' consensus core sequence.
ADRC3_ARATH	Cluster-52359.2	2	Aldehyde reductase that catalyzes the reduction of the aldehyde carbonyl groups on saturated and alpha;beta-unsaturated aldehydes with more than 5 carbons.
RGP1_ORYSJ|RGP1_PEA	Cluster-741.13	5	UDP-L-arabinose mutase involved in the biosynthesis of cell wall non-cellulosic polysaccharides. Catalyzes the interconvertion of UDP-L-arabinopyranose (UDP-Arap) and UDP-L-arabinofuranose (UDP-Araf). Preferentially catalyzes the formation of UDP-Arap from UDP-Araf. At thermodynamic equilibrium in vitro the ratio of the pyranose form over the furanose form is 90:10. Is probably active as heterome…
GLPT1_ARATH	Cluster-46654.0	1	Responsible for glycerol-3-phosphate uptake.
IAA7_ARATH|IAA14_ARATH	Cluster-36174.0	4	Aux/IAA proteins are short-lived transcriptional factors that function as repressors of early auxin response genes at low auxin concentrations. Repression is thought to result from the interaction with auxin response factors (ARFs); proteins that bind to the auxin-responsive promoter element (AuxRE). Formation of heterodimers with ARF proteins may alter their ability to modulate early auxin respo…
SNL6_ORYSJ	Cluster-45338.0	2	Involved in defense response. Required for NPR1/NH1-mediated resistance to the bacterial blight pathogen Xanthomomas oryzae pv. oryzae (Xoo). Required for pathogenesis-related (PR) genes expression. May be involved in lignin biosynthesis.
ATL16_ARATH	Cluster-46403.0	4	May be involved in the early steps of the plant defense signaling pathway.
SAU50_ARATH	Cluster-32945.0	6	Effector of hormonal and environmental signals in plant growth.
LSH3_ARATH	Cluster-30852.0	5	Probable transcription regulator that acts as a developmental regulator by promoting cell growth in response to light (By similarity). Required for the maintenance of the shoot apical meristem and for the formation of lateral organs. Promotes petal formation and growth; but may suppress organ differentiation in the boundary region.
GDU2_ARATH|GDU3_ARATH	Cluster-43192.1	1	Probable subunit of an amino acid transporter involved in the regulation of the amino acid metabolism. Stimulates amino acid export by activating nonselective amino acid facilitators.|Probable subunit of an amino acid transporter involved in the regulation of the amino acid metabolism. Stimulates amino acid export by activating nonselective amino acid facilitators. Acts upstream genes involved in…
MYB40_ANTMA|MYB05_ANTMA	Cluster-43087.0	4	Transcription factor.|
C3H18_ORYSJ	Cluster-44399.0	2	Plays a central role in integrating RNA silencing and chromatin signals in 21 nt siRNA-dependent DNA methylation on cytosine pathway leading to transcriptional gene silencing of specific sequences. Involved in a chromatin-based RNA silencing pathway that encompasses both post-transcriptional gene silencing (PTGS) (e.g. RDR1; RDR6 and AGO2) and transcriptional gene silencing (TGS) (e.g. siRNA-depe…
NLTP2_PRUAR	Cluster-29917.1	1	Plant non-specific lipid-transfer proteins transfer phospholipids as well as galactolipids across membranes. May play a role in wax or cutin deposition in the cell walls of expanding epidermal cells and certain secretory tissues.
PMA8_ARATH	Cluster-23290.0	7	The plasma membrane H(+) ATPase of plants and fungi generates a proton gradient that drives the active transport of nutrients by H(+)-symport. The resulting external acidification and/or internal alkinization may mediate growth responses.
PRS2_SOLTU	Cluster-52454.0	4	Selectively cleaves synthetic peptide substrates of trypsin. Activates the epithelial sodium channel ENaC.
PRS2_SOLTU	Cluster-48154.0	5	Selectively cleaves synthetic peptide substrates of trypsin. Activates the epithelial sodium channel ENaC.
POR_DAUCA	Cluster-36826.0	2	Phototransformation of protochlorophyllide (Pchlide) to chlorophyllide (Chlide).
UGT2_GARJA	Cluster-7572.1	7	Iridoid glucosyltransferase acting on genipin and 7-deoxyloganetin. No activity with 7-deoxyloganetic acid. Involved in geniposide biosynthesis.
TCP13_ARATH	Cluster-53121.0	4	Plays a pivotal role in the control of morphogenesis of shoot organs by negatively regulating the expression of boundary-specific genes such as CUC genes; probably through the induction of miRNA (e.g. miR164). Binds to the 3'-ACC-5' repeats in the light-responsive promoter (LRP) of psbD; and activates its transcription. Participates in ovule develpment (PubMed:25378179).
GGPPS_CAPAN	Cluster-29319.0	3	Catalyzes the trans-addition of the three molecules of IPP onto DMAPP to form geranylgeranyl pyrophosphate.
ABIL2_ARATH	Cluster-32065.1	3	Involved in regulation of actin and microtubule organization. Part of a WAVE complex that activates the Arp2/3 complex.
AB29G_ARATH	Cluster-54138.0	5	NA
BAMT_ANTMA	Cluster-44630.1	3	Converts benzoic acid into the volatile ester methyl benzoates. This scent; mostly produced in a rhythmical; diurnal manner; attracts the pollinators.
BAMT_ANTMA	Cluster-44630.0	3	Converts benzoic acid into the volatile ester methyl benzoates. This scent; mostly produced in a rhythmical; diurnal manner; attracts the pollinators.
CAMT3_ARATH|CHR28_ARATH	Cluster-56864.0	2	Methylates caffeoyl-CoA to feruloyl-CoA and 5-hydroxyferuloyl-CoA to sinapoyl-CoA. Plays a role in the synthesis of feruloylated polysaccharides. Involved in the reinforcement of the plant cell wall. Also involved in the responding to wounding or pathogen challenge by the increased formation of cell wall-bound ferulic acid polymers.|
CAMT3_ARATH|CAMT1_ARATH	Cluster-34263.0	2	Methylates caffeoyl-CoA to feruloyl-CoA and 5-hydroxyferuloyl-CoA to sinapoyl-CoA. Plays a role in the synthesis of feruloylated polysaccharides. Involved in the reinforcement of the plant cell wall. Also involved in the responding to wounding or pathogen challenge by the increased formation of cell wall-bound ferulic acid polymers.|Methylates caffeoyl-CoA to feruloyl-CoA and 5-hydroxyferuloyl-Co…
U74F2_ARATH	Cluster-47797.1	6	Glycosyltransferase that glucosylates benzoic acid and derivatives. Substrate preference is benzoic acid > salicylic acid (SA) > 3-hydroxybenzoic acid > 4-hydroxybenzoic acid. Catalyzes the formation of both SA 2-O-beta-D-glucoside (SAG) and SA glucose ester (SGE). Has high affinity for the tryptophan precursor anthranilate. Catalyzes the formation of anthranilate glucose ester. Is the major sour…
C76A2_SOLME|C76A1_SOLME	Cluster-37108.0	2	|Converts L-DOPA to cyclo-DOPA in the betalain pathway. Provides the cyclo-DOPA moiety of all red betacyanins.
SBT54_ARATH	Cluster-25640.0	5	NA
BGL06_ORYSJ|BGL34_ORYSJ	Cluster-36653.0	1	|Hydrolyzes sinigrin and; with lower efficiency; p-nitrophenyl beta-D-glucoside.
HAK5_ORYSJ	Cluster-33474.0	4	High-affinity potassium transporter.
STY13_ARATH	Cluster-52808.0	1	Serine/threonine protein kinase that phosphorylates proteins on serine; threonine and tyrosine residues.
TCP19_ARATH	Cluster-34153.0	4	Mediates uptake of L-cystine; the oxidized form of L-cysteine.
IQD31_ARATH	Cluster-46664.0	5	Guanine nucleotide exchange factor for ARF1 and ARF6 (PubMed:24058294). Guanine nucleotide exchange factor activity is enhanced by lipid binding (PubMed:24058294). Accelerates GTP binding by ARFs of all three classes. Guanine nucleotide exchange protein for ARF6; mediating internalisation of beta-1 integrin.
ARG7_VIGRR|SAU21_ARATH	Cluster-55085.1	1	|Functions as positive effectors of cell expansion through modulation of auxin transport.
ORR9_ORYSJ|ORR4_ORYSJ	Cluster-34076.0	5	Functions as response regulator involved in His-to-Asp phosphorelay signal transduction system. Phosphorylation of the Asp residue in the receiver domain activates the ability of the protein to promote the transcription of target genes. Type-A response regulators seem to act as negative regulators of the cytokinin signaling.|Functions as response regulator involved in His-to-Asp phosphorelay sign…
KPPR_WHEAT	Cluster-16623.0	2	NA
GPPL1_ARATH	Cluster-33886.0	2	Catalyzes the SAM-dependent methylation of geranyl diphosphate (GPP) to yield (E)-2-methylgeranyl diphosphate (2-MeGPP).
TNG2_MOUSE	Cluster-57253.0	4	NA
TNG2_BOVIN	Cluster-57253.1	4	May play a role in Golgi organization.
PTL_ARATH	Cluster-42340.0	6	Transcription factor that prevents growth. Regulates perianth architecture in flower; mostly in the second whorl; probably by suppressing growth between initiating sepals; ensuring that they remain separate; and by modulating organ shapes. Required for the establishment of auxin flux.
ERDL5_ARATH|ESL1_ARATH	Cluster-20765.4	1	Sugar transporter.|Sugar transporter. Transports monosaccharides across the vacuolar membrane independently from a proton gradient. May function coordinately with the vacuolar invertase to regulate osmotic pressure by affecting the accumulation of sugar in the cells under abiotic stress conditions.
ERDL5_ARATH|ESL1_ARATH	Cluster-20765.3	3	Sugar transporter.|Sugar transporter. Transports monosaccharides across the vacuolar membrane independently from a proton gradient. May function coordinately with the vacuolar invertase to regulate osmotic pressure by affecting the accumulation of sugar in the cells under abiotic stress conditions.
MF14B_HUMAN|MF14A_HUMAN	Cluster-29595.0	4	|
CRTS1_ONCHC|CRTSO_DAUCA	Cluster-34255.0	1	Carotene cis-trans-isomerase that converts 7;9;9'-tri-cis-neurosporene to 9'-cis-neurosporene and 7;9;9';7'-tetra-cis-lycopene (also known as prolycopene) into all-trans-lycopene. Isomerization requires redox-active components; suggesting that isomerization is achieved by a reversible redox reaction acting at specific double bonds. Isomerizes adjacent cis-double bonds at C7 and C9 pairwise into t…
C71DF_MENPI|C7D55_HYOMU	Cluster-52300.0	4	Hydroxylates (-)-(4S)-limonene to (-)-trans-isopiperitenol; a precursor of (-)-menthol; responsible for the cooling sensation of peppermint. Fluorinated substrate analogs are hydroxylated with the same regio- and stereochemistry.|Involved in the biosynthesis of solavetivone; a potent antifungal phytoalexin. Catalyzes the successive and independent hydroxylations of premnaspirodiene and solavetivo…
FAO4A_ARATH	Cluster-50416.0	5	Long-chain fatty alcohol oxidase involved in the omega-oxidation pathway of lipid degradation.
ERG3_ORYSJ	Cluster-35872.0	4	NA
LFG5_ARATH	Cluster-28965.1	4	Part of the flagellar gene cluster Flag-2. However; the Flag-2 flagellar system could be inactive in strain 042 due to a frameshift in lfgC.
F3PH_ARATH|C71A1_PERAE	Cluster-38705.0	3	|Involved in the metabolism of compounds associated with the development of flavor in the ripening fruit process; possibly by acting as trans-cinnamic acid 4-hydrolase.
CAB6_ARATH|CB11_SOLLC	Cluster-44825.0	2	The light-harvesting complex (LHC) functions as a light receptor; it captures and delivers excitation energy to photosystems with which it is closely associated.|
LOB_ARATH|LBD25_ARATH	Cluster-43884.0	6	Not known; ectopic expression of LOB leads to alterations in the size and shape of leaves and floral organs and causes male and female sterility.|
SMO11_ARATH	Cluster-37120.0	4	Non-heme iron oxygenase involved in sterols biosynthesis. 4;4-dimethyl-9-beta;19-cyclopropylsterols such as 24-methylenecycloartanol are the preferred substrates.
AKT2_ARATH	Cluster-27699.0	1	Highly selective and weak inward-rectifying potassium channel. Plays a role in both loading and unloading potassium into/from the phloem sap. Seems to control sugar loading into phloem via a voltage-dependent process. Blocked by physiological concentrations of external calcium and by external acidification. May interact with the cytoskeleton or with regulatory proteins. Dephosphorylation by PP2CA…
NIP61_ARATH	Cluster-26144.1	4	Transports glycerol; urea and formamide; in Xenopus laevis oocytes. Very low water transport activity.
NIP61_ARATH	Cluster-26144.0	4	Transports glycerol; urea and formamide; in Xenopus laevis oocytes. Very low water transport activity.
NIP61_ARATH	Cluster-26144.3	4	Transports glycerol; urea and formamide; in Xenopus laevis oocytes. Very low water transport activity.
CSPLD_VITVI|IDM1_ARATH	Cluster-38161.2	5	|Histone H3 acetyltransferase that binds methylated DNA at chromatin sites lacking histone H3K4 di- or trimethylation and catalyzes H3K18 and H3K23 acetylation (PubMed:22733760; PubMed:22700931). Prevents the transcriptional silencing of transgenes and of some endogenous genes (PubMed:22733760; PubMed:22700931). Requires the presence of IDM2 for efficient H3K18 acetylation; but not for H3K23 acet…
SCP50_ARATH	Cluster-42858.0	1	Probable carboxypeptidase.
BH151_ARATH	Cluster-28015.0	4	Transcription factor that modulates the balance between cellular proliferation and differentiation in root growth. Does not act through cytokinin and auxin signaling; but by repressing peroxidase expression in the elongation zone.
ORP1C_ARATH|ORP1A_ARATH	Cluster-43996.0	1	May be involved in the transport of sterols.|May be involved in the transport of sterols.
CB24_TOBAC	Cluster-21980.0	2	The light-harvesting complex (LHC) functions as a light receptor; it captures and delivers excitation energy to photosystems with which it is closely associated.
CB2G_SOLLC	Cluster-1406.14	2	The light-harvesting complex (LHC) functions as a light receptor; it captures and delivers excitation energy to photosystems with which it is closely associated.
CB23_SOLLC	Cluster-8861.1	2	The light-harvesting complex (LHC) functions as a light receptor; it captures and delivers excitation energy to photosystems with which it is closely associated.
YUC6_ARATH|MS5L2_ARATH	Cluster-44595.0	5	Involved in auxin biosynthesis via the indole-3-pyruvic acid (IPA) pathway. Also able to convert in vitro phenyl pyruvate (PPA) to phenyl acetic acid (PAA). Required for the formation of floral organs and vascular tissues. Belongs to the set of redundant YUCCA genes probably responsible for auxin biosynthesis in shoots.|Probably involved in the regulation of cell division.
SALR_PAPBR|NU5M_WHEAT	Cluster-34052.1	1	Involved in biosynthesis of morphinan-type benzylisoquinoline alkaloids. Catalyzes the stereospecific conversion of salutaridine to salutaridinol.|Core subunit of the mitochondrial membrane respiratory chain NADH dehydrogenase (Complex I) that is believed to belong to the minimal assembly required for catalysis. Complex I functions in the transfer of electrons from NADH to the respiratory chain. …
TIP41_ARATH	Cluster-26059.0	7	Aquaporins facilitate the transport of water and small neutral solutes across cell membranes. Transports urea in yeast cells in a pH-independent manner.
CB13_SOLLC|LHCA3_ARATH	Cluster-41771.0	2	The light-harvesting complex (LHC) functions as a light receptor; it captures and delivers excitation energy to photosystems with which it is closely associated.|The light-harvesting complex (LHC) functions as a light receptor; it captures and delivers excitation energy to photosystems with which it is closely associated; here photosystem I.
PP159_ARATH|CML3_ARATH	Cluster-30568.0	5	|Potential calcium sensor.
BGA14_ARATH	Cluster-49855.0	4	NA
AL2C4_ARATH	Cluster-33142.0	2	Involved in ferulic acid and sinapic acid biosynthesis by oxidation of conyferylaldehyde and sinapaldehyde; respectively. Can oxidize L-lactaldehyde. Possesses activity on acetaldehyde and glycolaldehyde in vitro.
C71DA_SOYBN	Cluster-50950.0	1	NA
AGD14_ARATH	Cluster-39420.0	4	GTPase-activating protein (GAP) for ADP ribosylation factor (ARF).
CSLE6_ORYSJ	Cluster-54796.0	4	Thought to be a Golgi-localized beta-glycan synthase that polymerize the backbones of noncellulosic polysaccharides (hemicelluloses) of plant cell wall.
USPAL_ARATH	Cluster-39620.0	5	Required for resistance to DNA-damaging agents.
PIP12_ARATH|PIP15_ARATH	Cluster-36657.3	4	Water channel required to facilitate the transport of water across cell membrane. Essential for the water permeability of the plasma membrane and for the morphology of the root system. Its function is impaired by Hg(2+). Inhibited by cytosolic acidosis which occurs during anoxia in roots.|Aquaporins facilitate the transport of water and small neutral solutes across cell membranes.
ZFP10_ARATH	Cluster-10515.0	2	NA
CCD31_ARATH|CCD32_ARATH	Cluster-42264.0	5	|
CAAT1_ARATH	Cluster-36337.0	5	NA
BRG3_ARATH	Cluster-52261.0	5	Probable E3 ubiquitin-protein ligase. Has no effect on the stability of the DELLA proteins.
MY106_ARATH	Cluster-2119.0	5	Functions as a repressor of epidermal cell outgrowth and negatively regulate trichome branch formation (PubMed:18805951; PubMed:21070410). Acts as both a positive and negative regulator of cellular outgrowth. Promotes both trichome expansion and branch formation (PubMed:21070410). Coordinately with WIN1/SHN1; participates in the regulation of cuticle biosynthesis and wax accumulation in reproduct…
UNE10_ARATH	Cluster-27027.0	1	Required during the fertilization of ovules by pollen.
GAT22_ARATH|GAT21_ARATH	Cluster-49590.0	2	Transcriptional regulator that specifically binds 5'-GATA-3' or 5'-GAT-3' motifs within gene promoters (PubMed:22102866; PubMed:25077795). Involved in the modulation of chloroplast development; growth and division in a cytokinin-dependent manner (PubMed:22102866; PubMed:22811435). Repressor of the gibberellic acid (GA) signaling pathway that regulates flowering and modulates greening; in a SOC1-d…
GAT22_ARATH	Cluster-24286.0	5	Transcriptional regulator that specifically binds 5'-GATA-3' or 5'-GAT-3' motifs within gene promoters (PubMed:22102866; PubMed:25077795). Involved in the modulation of chloroplast development; growth and division in a cytokinin-dependent manner (PubMed:22102866; PubMed:22811435). Repressor of the gibberellic acid (GA) signaling pathway that regulates flowering and modulates greening; in a SOC1-d…
CCD51_ARATH|CCD52_ORYSJ	Cluster-44740.0	2	Regulatory subunit of the voltage-gated calcium channel that gives rise to L-type calcium currents in skeletal muscle. Regulates channel inactivation kinetics.|
PSKR1_DAUCA	Cluster-49688.0	2	Phytosulfokine receptor with a serine/threonine-protein kinase activity. Regulates; in response to phytosulfokine binding; a signaling cascade involved in plant cell differentiation; organogenesis and somatic embryogenesis.
C83B1_ARATH	Cluster-38996.0	1	Involved in the metabolism of aromatic oximes. Catalyzes the oxime metabolizing step in indole glucosinolate biosynthesis by converting indole-3-acetaldoxime into indole-3-S-alkyl-thiohydroximate. Probably required for glucosinolate activation in response to pathogens. Functions in auxin homeostasis because indole-3-acetaldoxime also serves as a precursor for auxin biosynthesis. Specifically meta…
C83B1_ARATH|C71BX_ARATH	Cluster-31154.0	3	Involved in the metabolism of aromatic oximes. Catalyzes the oxime metabolizing step in indole glucosinolate biosynthesis by converting indole-3-acetaldoxime into indole-3-S-alkyl-thiohydroximate. Probably required for glucosinolate activation in response to pathogens. Functions in auxin homeostasis because indole-3-acetaldoxime also serves as a precursor for auxin biosynthesis. Specifically meta…
BOR6_ARATH|BOR4_ARATH	Cluster-23942.0	7	Probable boron transporter. Boron is essential for maintaining the integrity of plants cell walls.|Efflux-type boron transporter polarly localized in roots. Boron is essential for maintaining the integrity of plants cell walls.
CSPLC_POPTR	Cluster-44687.0	7	NA
ICR2_ARATH	Cluster-27225.1	1	Acts as a scaffold; mediating interaction of ROPs with different proteins.
HEX6_RICCO	Cluster-40395.0	1	Active uptake of hexoses. Probable glucose/hydrogen symport.
ZWIP5_ARATH	Cluster-48394.0	2	Probable transcriptional regulator.
RAD_ANTMA	Cluster-2971.21	1	Involved in the dorsovental asymmetry of flowers. Promotes dorsal identity.
HMA6_ARATH|FLZ8_ARATH	Cluster-38960.6	1	Mediates copper transfer across the plastid envelope. Required for the delivery of copper into the plastid stroma; which is essential for the function of copper proteins. Seems to be selective for monovalent copper Cu(+) transport. Plays also a role in glucose signaling-mediated cell proliferation of root meristem in non-green tissues.|May act as an adapter to facilitate the interaction of SnRK1 …
MAOC_FLAPR	Cluster-16193.2	1	NA
PMTR_ARATH	Cluster-26479.0	7	May be involved in the synthesis of homogalacturonan. Required for normal cell adhesion and plant development.
DIR19_ARATH	Cluster-34462.0	1	Dirigent proteins impart stereoselectivity on the phenoxy radical-coupling reaction; yielding optically active lignans from two molecules of coniferyl alcohol in the biosynthesis of lignans; flavonolignans; and alkaloids and thus plays a central role in plant secondary metabolism.
D14_ORYSJ|KAI2_ARATH	Cluster-28871.0	1	|Involved in seed germination and seedling development. Essential for plant responses to karrikins; a class of butenolide compounds; structurally similar to strigolactones; released from burning vegetation that stimulate seed germination and enhance seedling photomorphogenesis. KAI2 is not required for strigolactone-mediated responses; but MAX2 is necessary for responses to karrikins and strigola…
ACT_MANSE	Cluster-8600.0	7	Actins are highly conserved proteins that are involved in various types of cell motility and are ubiquitously expressed in all eukaryotic cells.
UXS2_ARATH	Cluster-39218.0	4	Catalyzes the NAD-dependent decarboxylation of UDP-glucuronic acid to UDP-xylose. Necessary for the biosynthesis of the core tetrasaccharide in glycosaminoglycan biosynthesis.
GDI_ARATH	Cluster-53112.0	7	Regulates the GDP/GTP exchange reaction of most RAB proteins by inhibiting the dissociation of GDP from them; and the subsequent binding of GTP.
PITC_DICDI|PDR16_YEAST	Cluster-35862.0	6	Has phosphatidylinositol transfer activity.|
LRK10_WHEAT|LRL12_ARATH	Cluster-49091.0	3	Involved in resistance response to the pathogenic fungus Alternaria brassicicola.|
WOX1_ARATH	Cluster-53455.0	5	Transcription factor which may be involved in developmental processes.
MPK15_ARATH	Cluster-24940.0	4	NA
RNP1_ARATH	Cluster-54099.0	7	Involved with pre-mRNA processing. Forms complexes (ribonucleosomes) with at least 20 other different hnRNP and heterogeneous nuclear RNA in the nucleus.|Involved in the packaging of pre-mRNA into hnRNP particles; transport of poly(A) mRNA from the nucleus to the cytoplasm and may modulate splice site selection.
WTR45_ARATH	Cluster-33627.0	5	NA
MYOB6_ARATH	Cluster-55556.0	4	Probable membrane-anchored myosin receptors.
PSS1_ARATH|PSS2_ORYSJ	Cluster-43440.0	3	Catalyzes a base-exchange reaction in which the polar head group of phosphatidylethanolamine (PE) or phosphatidylcholine (PC) is replaced by L-serine. Is essential for phosphatidylserine (PS) biosynthesis and PE seems to be the most plausible substrate. Plays an important role in microspore maturation.|Catalyzes a base-exchange reaction in which the polar head group of phosphatidylethanolamine (P…
MSL8_ARATH	Cluster-41736.3	5	Mechanosensitive channel that opens in response to stretch forces in the membrane lipid bilayer. Exhibits a 6.3-fold preference for chloride over sodium. Regulates osmotic forces during pollen hydration and germination.
AAE_RAUSE|GDL74_ARATH	Cluster-45080.0	4	Deacetylates 17-O-acetylajmaline and 17-O-acetylnorajmaline; but is inactive toward other acetylated alkaloids.|
GLUD1_ORYSJ	Cluster-27393.0	7	Seed storage protein.
RNHX1_ARATH	Cluster-46982.3	2	Endonuclease that specifically degrades the RNA of RNA-DNA hybrids.
RNHX1_ARATH	Cluster-46982.7	2	Endonuclease that specifically degrades the RNA of RNA-DNA hybrids.
FAD12_PUNGR	Cluster-47904.0	4	Delta(12)-fatty acid desaturase producing in a heterologous system linoleic acid (18:2(9Z;12Z)) and to a lower extent hexadecadienoic acid (16:2(9Z;12Z)).
CCD33_ARATH	Cluster-22719.3	2	NA
GG3_ARATH	Cluster-54739.0	2	Guanine nucleotide-binding proteins (G proteins) are involved as a modulator or transducer in various transmembrane signaling systems. The beta and gamma chains are required for the GTPase activity; for replacement of GDP by GTP; and for G protein-effector interaction.
E70A1_ARATH	Cluster-55554.0	4	Component of the exocyst complex involved in the docking of exocytic vesicles with fusion sites on the plasma membrane during regulated or polarized secretion. Involved in polarized cell growth and organ morphogenesis. Involved in polarized cell growth and organ morphogenesis. During cytokinesis; involved in cell plate initiation; cell plate maturation and formation of new primary cell wall. Part…
AVT1A_ARATH	Cluster-31972.0	4	Required for the vacuolar uptake of large neutral amino acids including tyrosine; glutamine; asparagine; isoleucine and leucine. Requires ATP for function.
SKOR_ARATH|KOR1_ORYSJ	Cluster-47122.0	4	Highly selective outward-rectifying potassium channel. Involved in potassium release into the xylem sap toward the shoots. Assuming opened or closed conformations in response to the voltage difference across the membrane; the channel is activated by depolarization. The voltage-dependence of the channel is abolished by internal or external acidification. May interact with the cytoskeleton or with …
FLOT1_MEDTR	Cluster-32766.0	7	May act as a scaffolding protein within caveolar membranes; functionally participating in formation of caveolae or caveolae-like vesicles (By similarity). May be involved in nodule formation.
RNHX1_ARATH	Cluster-5243.0	5	Endonuclease that specifically degrades the RNA of RNA-DNA hybrids.
CLSY3_ARATH	Cluster-30156.0	2	Probable chromatin remodeling factor.
CLSY3_ARATH	Cluster-33487.0	2	Probable chromatin remodeling factor.
TL29_SOLLC	Cluster-41139.0	2	NA
NRAM6_ARATH|NRAM3_ORYSJ	Cluster-37151.3	4	Probable intracellular cadmium (Cd) transporter that participates in the distribution or availability of Cd within the cell.|Probable metal transporter.
NRAM6_ARATH	Cluster-37151.0	4	Probable intracellular cadmium (Cd) transporter that participates in the distribution or availability of Cd within the cell.
NRAM6_ARATH|NRAM3_ORYSJ	Cluster-37151.2	4	Probable intracellular cadmium (Cd) transporter that participates in the distribution or availability of Cd within the cell.|Probable metal transporter.
CDSP_ARATH	Cluster-37748.0	2	Probable thiol-disulfide oxidoreductase involved in resistance to oxidative stress. May participate in the reduction of alkyl hydroperoxides derived from oxidative stress by acting as a physiological electron donor to the BAS1 peroxiredoxin. May regenerate methionine sulfoxide reductase B1 (MSRB1) activity through sulfenic acid reduction.
SY124_ARATH	Cluster-23930.0	4	Vesicle trafficking protein that functions in the secretory pathway.
Y1133_ARATH	Cluster-52488.0	4	NA
SUI1_MAIZE	Cluster-40971.0	4	NA
DOT3_ARATH|RPT3_ARATH	Cluster-3209.1	2	May act as a substrate-specific adapter of an E3 ubiquitin-protein ligase complex (CUL3-RBX1-BTB) which mediates the ubiquitination and subsequent proteasomal degradation of target proteins (By similarity). Involved in leaf vasculature patterning (PubMed:18643975).|May act as a substrate-specific adapter of an E3 ubiquitin-protein ligase complex (CUL3-RBX1-BTB) which mediates the ubiquitination a…
IRT1_ARATH|ZIP10_ARATH	Cluster-45605.0	2	High-affinity iron transporter that plays a key role in the uptake of iron from the rhizosphere across the plasma membrane in the root epidermal layer. Acts as the principal regulator of iron homeostasis in planta. Also mediates the heavy metals uptake under iron-deficiency by its ability to transport cobalt; cadmium; manganese and/or zinc ions.|Probably mediates zinc uptake from the rhizosphere.
RPB2_SOLLC	Cluster-16169.0	5	DNA-dependent RNA polymerase catalyzes the transcription of DNA into RNA using the four ribonucleoside triphosphates as substrates. Second largest component of RNA polymerase II which synthesizes mRNA precursors and many functional non-coding RNAs. Proposed to contribute to the polymerase catalytic activity and forms the polymerase active center together with the largest subunit. Pol II is the ce…
PERQ_SUASA	Cluster-27873.0	2	Thiol-specific peroxidase that catalyzes the reduction of hydrogen peroxide and organic hydroperoxides to water and alcohols; respectively. Plays a role in cell protection against oxidative stress by detoxifying peroxides.
BCAT2_ARATH	Cluster-30743.0	5	Converts 2-oxo acids to branched-chain amino acids. Shows activity with L-Leu; L-Ile and L-Val as amino donors and 2-oxoglutarate as an amino acceptor; but no activity for D-isomers of Leu; Ile; Val; Asp; Glu or Ala.
HD3A_ORYSJ	Cluster-28186.0	4	NA
PLP6_ARATH	Cluster-39760.0	3	Possesses non-specific lipolytic acyl hydrolase (LAH) activity. Hydrolyzes phospholipids as well as galactolipids. May play a role in disease resistance.
BGL13_ORYSJ|BGL12_ORYSI	Cluster-28599.0	4	|
BGL11_ORYSJ	Cluster-35407.0	4	NA
BGL12_ORYSJ|BGL12_ORYSI	Cluster-25143.0	4	Hydrolyzes p-nitrophenyl beta-D-glucoside; p-nitrophenyl beta-D-galactoside; p-nitrophenyl beta-D-xyloside; p-nitrophenyl beta-D-fucoside; p-nitrophenyl beta-L-arabinoside; cello-oligosaccharides and laminaribiose.|
PGIP_PYRCO	Cluster-23372.0	2	Inhibitor of fungal polygalacturonase. It is an important factor for plant resistance to phytopathogenic fungi.
PAO1_ARATH	Cluster-30348.0	5	Flavoenzyme involved in polyamine back-conversion (PubMed:16778015; PubMed:20532512; PubMed:21081665; PubMed:26973665). Catalyzes the oxidation of the secondary amino group of polyamines; such as spermine and its acetyl derivatives (PubMed:16778015; PubMed:20532512; PubMed:21081665). Substrate preference is thermospermine > norspermine > spermine > N(1)-acetylspermine (PubMed:16778015; PubMed:210…
ADH3_SOLTU|ADH1_MAIZE	Cluster-15213.3	4	|
PLCD2_ARATH|PLCD4_ARATH	Cluster-36699.0	4	The production of the second messenger molecules diacylglycerol (DAG) and inositol 1;4;5-trisphosphate (IP3) is mediated by activated phosphatidylinositol-specific phospholipase C enzymes. At physiological calcium concentration; the preferred substrate is phosphatidylinositol 4;5-bisphosphate versus phosphatidylinositol.|The production of the second messenger molecules diacylglycerol (DAG) and in…
POLN_ABPVR	Cluster-57713.0	1	Replicase polyprotein contains helicase; VPg; protease and RNA-directed RNA polymerase functions.|RNA-directed RNA polymerase replicates genomic and antigenomic RNA and transcribes the vial genome.|The protease generates mature viral proteins from the precursor polyprotein.|VPg is covalently linked to the 5'-end of genomic RNA.
PNSL4_ARATH	Cluster-49030.0	3	NDH shuttles electrons from NAD(P)H:plastoquinone; via FMN and iron-sulfur (Fe-S) centers; to quinones in the photosynthetic chain and possibly in a chloroplast respiratory chain. The immediate electron acceptor for the enzyme in this species is believed to be plastoquinone. Couples the redox reaction to proton translocation; and thus conserves the redox energy in a proton gradient (Probable). PP…
AB42G_ORYSJ|AB36G_ARATH	Cluster-33994.0	5	May be a general defense protein.|Key factor that controls the extent of cell death in the defense response. Necessary for both callose deposition and glucosinolate activation in response to pathogens. Required for limiting invasion by nonadapted powdery mildews. Confers resistance to cadmium (Cd) and lead (Pb); probably as an efflux pump of Cd2+ or Cd conjugates; and possibly; of chemicals that …
CCD22_ORYSJ|CCD21_ORYSJ	Cluster-49193.0	5	|Involved in regulation of NF-kappa-B signaling. Promotes ubiquitination of I-kappa-B-kinase subunit IKBKB and its subsequent proteasomal degradation leading to NF-kappa-B activation; the function may involve association with COMMD8 and a CUL1-dependent E3 ubiquitin ligase complex. May down-regulate NF-kappa-B activity via association with COMMD1 and involving a CUL2-dependent E3 ubiquitin ligase…
CWPX_ARATH	Cluster-22036.2	4	NA
CCR1_ARATH	Cluster-31030.0	4	NA
GALE2_CYATE	Cluster-34349.0	5	NA
GALE2_CYATE	Cluster-27758.3	4	NA
SR43C_ARATH	Cluster-14621.0	2	Component of the chloroplast signal recognition particle pathway. Required for post-translational targeting of proteins into the thylakoid membrane but seems to be dispensable for co-translational targeting with a translating ribosome present. May be able to function independently of cpFTSY and FFC/cpSRP54 in targeting LHCPs to the thylakoids. Acts as a highly specific chaperone for LHCPs; preven…
KN14F_ARATH	Cluster-52352.0	5	NA
ODBA2_ARATH|ODBA1_ARATH	Cluster-52206.0	5	The branched-chain alpha-keto dehydrogenase complex catalyzes the overall conversion of alpha-keto acids to acyl-CoA and CO(2). It contains multiple copies of three enzymatic components: branched-chain alpha-keto acid decarboxylase (E1); lipoamide acyltransferase (E2) and lipoamide dehydrogenase (E3).|The branched-chain alpha-keto dehydrogenase complex catalyzes the overall conversion of alpha-ke…
LOR6_ARATH	Cluster-24130.0	3	Might be related to the phospholipid scramblase and tubby-like superfamily of membrane tethered transcription factors.
WRK48_ARATH	Cluster-36087.0	6	Transcription factor. Interacts specifically with the W box (5'-(T)TGAC[CT]-3'); a frequently occurring elicitor-responsive cis-acting element.
IQM6_ARATH|IQM2_ARATH	Cluster-41582.0	5	May be involved in biotic and abiotic stress responses.|May be involved in biotic and abiotic stress responses.
BH137_ARATH	Cluster-5935.0	2	NA
BH137_ARATH	Cluster-6626.0	2	NA
ZOG_PHALU	Cluster-36908.0	1	May regulate active VS. Storage forms of cytokinins and could have an impact on seed growth. Can also use UDP-xylose to catalyzes the formation of O-xylosylzeatin but at much lower affinity.
PPH_ARATH|Y2734_MYCBO	Cluster-39160.0	1	Alpha/beta hydrolase dephytylating specifically the Mg-free chlorophyll pigment (pheophytin); yielding pheophorbide. No activity on chlorophyll. Belongs to the chlorophyll catabolic enzymes (CCEs).|May play a role in the intracellular transport of hydrophobic ligands.
RAV1_ARATH	Cluster-44982.0	2	Binds specifically to bipartite recognition sequences composed of two unrelated motifs; 5'-CAACA-3' and 5'-CACCTG-3'. May function as negative regulator of plant growth and development.
PUB33_ARATH|PUB36_ARATH	Cluster-51149.0	4	Functions as an E3 ubiquitin ligase.|Functions as an E3 ubiquitin ligase.
RTNLE_ARATH|RTNLA_ARATH	Cluster-46970.0	6	Component of the spliceosomal U1 snRNP; which is essential for recognition of the pre-mRNA 5' splice-site and the subsequent assembly of the spliceosome. U1-C is directly involved in initial 5' splice-site recognition for both constitutive and regulated alternative splicing. The interaction with the 5' splice-site seems to precede base-pairing between the pre-mRNA and the U1 snRNA. Stimulates com…
HIP39_ARATH	Cluster-37893.0	7	Probable heavy-metal-binding protein.
THA1_ARATH	Cluster-43831.0	6	Threonine aldolase involved in threonine degradation to glycine. May play a role in the removal of L-allo-threonine.
PME31_ARATH	Cluster-35370.0	4	Acts in the modification of cell walls via demethylesterification of cell wall pectin (By similarity). Acts in a blockwise manner; resulting in a cell wall rigidification.
XYL2_MEDSV|XYL1_MEDSV	Cluster-3965.0	4	A bifunctional beta-xylosidase/alpha-L-arabinosidase; exo-enzyme that acts synergistically with endohydrolases. Releases xylose and arabinose from cell walls.|A bifunctional beta-xylosidase/alpha-L-arabinosidase; exo-enzyme that acts synergistically with endohydrolases. Releases xylose and arabinose from cell walls. Does not cleave xylan from oat spelts although xylan from oat spelts was degraded…
LRK10_WHEAT|AT21A_ARATH	Cluster-42733.0	1	Involved in resistance response to the pathogenic fungus Alternaria brassicicola.|Vacuolar effluxer which mediate the efflux of amino acids resulting from autophagic degradation. The release of autophagic amino acids allows the maintenance of protein synthesis and viability during nitrogen starvation.
CAMT3_ARATH	Cluster-29586.0	4	Methylates caffeoyl-CoA to feruloyl-CoA and 5-hydroxyferuloyl-CoA to sinapoyl-CoA. Plays a role in the synthesis of feruloylated polysaccharides. Involved in the reinforcement of the plant cell wall. Also involved in the responding to wounding or pathogen challenge by the increased formation of cell wall-bound ferulic acid polymers.
PSBS_SPIOL	Cluster-55294.2	2	Seems to be involved in non-photochemical quenching; a process maintains the balance between dissipation and utilization of light energy to minimize generation of oxidizing molecules; thereby protecting the plant against photo-oxidative damage.
C77A3_SOYBN	Cluster-3030.1	2	NA
FBK22_ARATH	Cluster-51214.0	6	NA
TRL11_ORYSJ	Cluster-55036.0	3	Probable thiol-disulfide oxidoreductase that may participate in various redox reactions.
Y2416_ARATH	Cluster-40526.0	4	NA
RAA1F_ARATH	Cluster-49811.0	4	Intracellular vesicle trafficking and protein transport.
ACR11_ARATH	Cluster-51492.0	1	May be involved in feedback regulation of amino acid metabolism. May be involved in the regulation of glutamine metabolism.
COBL7_ARATH	Cluster-7830.0	5	Involved in determining the orientation of cell expansion; probably by playing an important role in cellulose deposition. May act by recruiting cellulose synthesizing complexes to discrete positions on the cell surface.
14312_ARATH	Cluster-38402.0	4	Is associated with a DNA binding complex that binds to the G box; a well-characterized cis-acting DNA regulatory element found in plant genes.
CSA_ORYSJ	Cluster-2776.0	5	Transcription factor required for sugar partitioning from leaves to anthers during male reproductive development. Required for the production of functional pollen grains. Binds to the promoter of the anther-specific sugar transporter MST8 and regulates its expression. Regulates the expression of genes involved in sugar partitioning in flower; such as the sugar transporter SUT3; the invertase INV4…
PHT17_ARATH	Cluster-42504.0	4	High-affinity transporter for external inorganic phosphate.
PTRB_MORLA	Cluster-25002.0	5	Cleaves peptide bonds on the C-terminal side of lysyl and argininyl residues.
C7A52_PANGI|C7A15_VITVI	Cluster-44509.1	4	Catalyzes the carboxylation of beta-amyrin at the C-28 position to form oleanolic acid during ginsenoside biosynthesis; a class of tetracyclic triterpenoid saponins.|
AGL18_ARATH	Cluster-7900.1	5	Probable transcription factor involved in the negative regulation of flowering; probably through the photoperiodic pathway. Prevents premature flowering. Downstream regulator of a subset of the MIKC* MADS-controlled genes required during pollen maturation.
EF2_ARATH	Cluster-29989.0	4	Catalyzes the GTP-dependent ribosomal translocation step during translation elongation. During this step; the ribosome changes from the pre-translocational (PRE) to the post-translocational (POST) state as the newly formed A-site-bound peptidyl-tRNA and P-site-bound deacylated tRNA move to the P and E sites; respectively. Catalyzes the coordinated movement of the two tRNA molecules; the mRNA and …
PMTI_ARATH	Cluster-44704.0	4	NA
ZWIP4_ARATH	Cluster-41485.0	6	Probable transcriptional regulator.
GRXC9_ARATH	Cluster-36564.0	3	Has a glutathione-disulfide oxidoreductase activity in the presence of NADPH and glutathione reductase. Reduces low molecular weight disulfides and proteins.
CB4A_ARATH|CB4B_ARATH	Cluster-34164.0	2	The light-harvesting complex (LHC) functions as a light receptor; it captures and delivers excitation energy to photosystems with which it is closely associated.|
ERF81_ARATH	Cluster-41734.1	5	Involved in the regulation of gene expression by stress factors and by components of stress signal transduction pathways. Transcription factor that binds to the GCC-box pathogenesis-related promoter element. Acts as a transcriptional inhibitor and may regulate other AtERFs.
C71DA_SOYBN	Cluster-39352.0	4	NA
TET8_ARATH	Cluster-47859.0	4	May be involved in the regulation of cell differentiation.
DLO2_ARATH|FL3H3_ORYSJ	Cluster-34369.0	1	Converts salicylic acid (SA) to 2;3-dihydroxybenzoic acid (2;3-DHBA) (By similarity). Negative regulator of defense against Hyaloperonospora arabidopsidis (PubMed:25376907).|(Microbial infection) Confers susceptibility to the downy mildew pathogen Hyaloperonospora arabidopsidis.|Catalyzes the 3-beta-hydroxylation of 2S-flavanones to 2R;3R-dihydroflavonols which are intermediates in the biosynthes…
C734A_ARATH	Cluster-39177.0	6	Cytochrome P450 involved in brassinosteroids (BRs) inactivation and regulation of BRs homeostasis. Inactivates the BRs castasterone and brassinolide through carbon 26 hydroxylation. Acts in association with CYP72C1 to inactivate BRs and modulate photomorphogenesis.
CIPK5_ORYSJ	Cluster-28430.0	4	CIPK serine-threonine protein kinases interact with CBL proteins. Binding of a CBL protein to the regulatory NAF domain of CIPK protein lead to the activation of the kinase in a calcium-dependent manner.
TPS1_PHYDL|TPS5_PHYDL	Cluster-33169.0	4	Sesquiterpene synthase converting farnesyl diphosphate to alpha copaene and delta-cadinene as the major products.|Sesquiterpene synthase converting farnesyl diphosphate to bicyclogermacrene as the major product.
MSL7_ARATH|MSL8_ARATH	Cluster-31349.0	5	Mechanosensitive channel that opens in response to stretch forces in the membrane lipid bilayer.|Mechanosensitive channel that opens in response to stretch forces in the membrane lipid bilayer. Exhibits a 6.3-fold preference for chloride over sodium. Regulates osmotic forces during pollen hydration and germination.
PDR1_TOBAC|PDR1_NICPL	Cluster-30995.0	4	|Excretes secondary metabolites such as terpenes. Involved in both constitutive and jasmonic acid-dependent induced defense. Confers some resistance to sclareol and B.cinerea.
TRXH2_ARATH	Cluster-32903.2	4	Thiol-disulfide oxidoreductase probably involved in the redox regulation of a number of cytosolic enzymes. Possesses insulin disulfide bonds reducing activity.
FDH_SOLTU	Cluster-48191.0	1	Catalyzes the NAD(+)-dependent oxidation of formate to carbon dioxide (PubMed:8278546). Involved in the cell stress response. Involved in formate-dependent oxygen uptake coupled to ATP synthesis (PubMed:9490763).
TIC32_PEA	Cluster-33187.0	1	Involved in protein precursor import into chloroplasts. Part of the redox regulon consisting of TIC32; TIC 55 and TIC62. Has a NADPH-dependent dehydrogenase activity; but only after preincubation with lipids.
ARFC_ARATH	Cluster-37842.4	1	Auxin response factors (ARFs) are transcriptional factors that bind specifically to the DNA sequence 5'-TGTCTC-3' found in the auxin-responsive promoter elements (AuxREs). Could act as transcriptional activator or repressor. Formation of heterodimers with Aux/IAA proteins may alter their ability to modulate early auxin response genes expression. Involved in the establishment or elaboration of tis…
HAT22_ARATH|HAT9_ARATH	Cluster-39322.0	4	Probable transcription factor.|Probable transcription factor.
GDL67_ARATH|GDL79_ARATH	Cluster-47810.0	1	|
C71DA_SOYBN	Cluster-30616.0	6	NA
BGL12_ORYSI|BGL12_ORYSJ	Cluster-43244.2	1	|Hydrolyzes p-nitrophenyl beta-D-glucoside; p-nitrophenyl beta-D-galactoside; p-nitrophenyl beta-D-xyloside; p-nitrophenyl beta-D-fucoside; p-nitrophenyl beta-L-arabinoside; cello-oligosaccharides and laminaribiose.
YLS3_ARATH	Cluster-49050.0	1	NA
SDL5A_SOYBN|DRP1A_ARATH	Cluster-38699.0	4	Microtubule-associated force-producing protein.|Microtubule-associated force-producing protein that is targeted to the forming cell plate during cytokinesis. Plays also a major role in plasma membrane maintenance and cell wall integrity with implications in vesicular trafficking; polar cell expansion; vascular formation; and other aspects of plant growth and development. Has a GTPase activity.
Y3475_ARATH|EFR_ARATH	Cluster-31509.2	1	|
GPT2_ARATH	Cluster-50288.0	5	NA
HQGT_RAUSE	Cluster-37290.0	1	Broad spectrum multifunctional glucosyltransferase. In addition to hydroquinone it accept at least 45 natural and synthetic phenols as well as two cinnamyl alcohols as substrates. Hydroquinone was however the best substrate. In contrast to this broad acceptor substrate specificity; only pyrimidine nucleotide activated glucose is tolerated as a donor substrate.
PDR3_TOBAC	Cluster-49771.1	4	May be a general defense protein.
SGR_CAPAN	Cluster-55703.2	4	Required to trigger chlorophyll degradation during leaf senescence and fruit ripening.
RSS3_ORYSJ	Cluster-52973.0	6	NA
GUN8_ARATH	Cluster-39391.0	2	NA
AO1_ARATH	Cluster-50460.0	3	Oxidizes preferentially the aliphatic diamine putrescine with production of the corresponding aldehyde; ammonia and hydrogen peroxide. May be involved in the regulation of developmental programmed cell death (PCD) in both vascular tissue and the root cap (PubMed:9681017). Required for jasmonic acid-(MeJA) mediated early protoxylem differentiation associated with putrescine levels reduction and H(…
PYRG2_XENLA|PYRG_DICDI	Cluster-57576.0	7	Catalyzes the ATP-dependent amination of UTP to CTP with either L-glutamine or ammonia as the source of nitrogen. Constitutes the rate-limiting enzyme in the synthesis of cytosine nucleotides.|Catalyzes the ATP-dependent amination of UTP to CTP with either L-glutamine or ammonia as the source of nitrogen.
PXL2C_ARATH	Cluster-48697.0	3	May regulate positively ERK1/2 signaling and AKT1 activation leading to HIF1A up-regulation with an increased expression of glycolysis genes and enhanced glycolysis.
DHEB_NICPL	Cluster-47833.0	4	NA
RLGP1_ORYSJ|TLPH_ARATH	Cluster-39298.0	4	May play an important role in plant growth and development.|
MLP28_ARATH	Cluster-20489.0	1	Can bind steroids (in vitro); and may also bind other types of hydrophobic ligands.
4OMT2_PAPSO	Cluster-22041.1	2	Involved in the biosynthesis of benzylisoquinoline alkaloids (PubMed:16034588; PubMed:22725256; PubMed:23738019). Catalyzes the transfer of the methyl group to the 4'-hydroxyl group of 3'-hydroxy-N-methylcoclaurine to form reticuline (PubMed:16034588). Can also use laudanosoline and; with a lower activity; 6-O-methylnorlaudanosoline and norlaudanosoline as substrates (PubMed:16034588). Also invol…
RADL6_ARATH	Cluster-36270.0	4	Probable transcription factor.
RADL3_ARATH	Cluster-41744.0	4	Probable transcription factor.
IF2AH_ARATH	Cluster-2195.0	5	Functions in the early steps of protein synthesis by forming a ternary complex with GTP and initiator tRNA. This complex binds to a 40S ribosomal subunit; followed by mRNA binding to form a 43S pre-initiation complex. Junction of the 60S ribosomal subunit to form the 80S initiation complex is preceded by hydrolysis of the GTP bound to eIF-2 and release of an eIF-2-GDP binary complex. In order for…
B2_DAUCA	Cluster-38657.0	5	Binds double-strand RNA (dsRNA) with high affinity. Suppresses the host RNA silencing-based antiviral response.
FB322_ARATH	Cluster-33037.0	5	NA
CUL1_ARATH	Cluster-43279.0	3	Involved in ubiquitination and subsequent proteasomal degradation of target proteins. Regulator of mitotic processes which plays a role during gametogenesis and embryogenesis. Together with SKP1; RBX1 and a F-box protein; it forms a SCF complex. The functional specificity of this complex depends of the type of F-box protein. SCF(UFO) is implicated in floral organ development. SCF(TIR1) is involve…
ERF61_ARATH	Cluster-17828.0	5	Probably acts as a transcriptional activator. Binds to the GCC-box pathogenesis-related promoter element. May be involved in the regulation of gene expression by stress factors and by components of stress signal transduction pathways.
RBK1_ARATH	Cluster-57081.0	4	Catalyzes the phosphorylation of ribose 1;5-bisphosphate to 5-phospho-D-ribosyl alpha-1-diphosphate (PRPP).
YSL7_ARATH	Cluster-32707.0	4	May be involved in the transport of nicotianamine-chelated metals.
PP240_ARATH	Cluster-40531.0	5	May play a role in embryogenesis.
LOR17_ARATH|LOR8_ARATH	Cluster-45958.0	5	Might be related to the phospholipid scramblase and tubby-like superfamily of membrane tethered transcription factors.|Might be related to the phospholipid scramblase and tubby-like superfamily of membrane tethered transcription factors.
FDP_ARATH|AI5L2_ARATH	Cluster-57112.0	5	Transcription factor required for the transition to flowering promoted by FT.|Binds to the embryo specification element and the ABA-responsive element (ABRE) of the Dc3 gene promoter. Could participate in abscisic acid-regulated gene expression during seed development.
FIMB5_ARATH	Cluster-35197.0	5	Cross-links actin filaments (F-actin) in a calcium independent manner. Induces the formation of actin bundles. Stabilizes and prevents F-actin depolymerization mediated by latrunculin B (LatB).
PBL28_ARATH	Cluster-55233.0	4	May be involved in plant defense signaling.
PER12_ARATH	Cluster-53657.0	4	Removal of H(2)O(2); oxidation of toxic reductants; biosynthesis and degradation of lignin; suberization; auxin catabolism; response to environmental stresses such as wounding; pathogen attack and oxidative stress. These functions might be dependent on each isozyme/isoform in each plant tissue.|Exhibits a Ca(2+)-pectate binding affinity which could be interpreted in vivo as a specificity to inter…
PER12_ARATH	Cluster-53657.5	4	Removal of H(2)O(2); oxidation of toxic reductants; biosynthesis and degradation of lignin; suberization; auxin catabolism; response to environmental stresses such as wounding; pathogen attack and oxidative stress. These functions might be dependent on each isozyme/isoform in each plant tissue.|Exhibits a Ca(2+)-pectate binding affinity which could be interpreted in vivo as a specificity to inter…
BZP44_ARATH	Cluster-48111.0	5	Transcription factor that binds to the DNA G-box motif 5'-CACGTG-3' of MAN7 promoter. Involved in the positive regulation of seed germination through MAN7 gene activation. MAN7 is required for both; loosening of the micropylar endosperm; and rupture of the seed coat in germinating seeds.
CP41A_ARATH	Cluster-23467.0	2	Binds and cleaves RNA; particularly in stem-loops. Associates with pre-ribosomal particles in chloroplasts; and participates in chloroplast ribosomal RNA metabolism; probably during the final steps of 23S rRNA maturation. May enhance transcription by the plastid-encoded polymerase and translation in plastid via the stabilization of ribosome assembly intermediates. Required for chloroplast integri…
GDL79_ARATH	Cluster-43086.0	5	NA
SBP1_ANTMA	Cluster-24089.0	5	Probable transcriptional factor. Binds to the promoter of the SQUAMOSA gene.
GEDH1_OCIBA	Cluster-32808.0	3	Involved in the production of citral; a mixture of geranial and neral with a strong lemony scent. Reversibly oxidizes geraniol and nerol in equal efficiency. Also active; although at a lower efficiency; with cinnamyl alcohol.
10HGO_CATRO	Cluster-24712.10	7	NA
UFC_ARATH	Cluster-29162.0	5	Part of a three-gene cluster containing FLC; UFC and DFC; which is coordinately regulated in response to vernalization. Also regulated by FLX.
NCL1_ORYSJ|NCL_ARATH	Cluster-38073.0	1	May function as a sodium/calcium exchanger (NCX) and participate in the maintenance of calcium homeostasis. May play a role abiotic stress responses.|Possesses sodium/calcium exchanger (NCX) activity when expressed in a heterologous mammalian CHO-K1 cell system (PubMed:23148213). Does not possess cation/proton exchanger (CAX) or sodium/proton (NHX) activity when expressed in a heterologous yeast …
ADF5_ARATH	Cluster-54804.0	4	Actin-depolymerizing protein. Severs actin filaments (F-actin) and binds to actin monomers.
CSLG3_ARATH	Cluster-26727.0	2	Thought to be a Golgi-localized beta-glycan synthase that polymerize the backbones of noncellulosic polysaccharides (hemicelluloses) of plant cell wall.
PLP6_ARATH	Cluster-44361.0	5	Possesses non-specific lipolytic acyl hydrolase (LAH) activity. Hydrolyzes phospholipids as well as galactolipids. May play a role in disease resistance.
KAO1_ARATH	Cluster-52563.0	5	Catalyzes three successive oxidations of ent-kaurenoic acid giving gibberellin 12 (GA12); a key step in gibberellins (GAs) biosynthesis. GAs; which are involved many processes; including stem elongation; play a central role in plant development.
LSH4_ARATH|LSH6_ARATH	Cluster-23486.0	5	Probable transcription regulator that acts as a developmental regulator by promoting cell growth in response to light (By similarity). May suppress organ differentiation in the boundary region.|Probable transcription regulator that acts as a developmental regulator by promoting cell growth in response to light.
PUX2_ARATH	Cluster-30898.0	6	Facilitates the interaction of SYP31 and CDC48A; thereby regulating an CDC48A membrane-associated function (Ref.8). Appears to act as a negative regulator mediating the powdery mildew-plant interaction (PubMed:19176722; PubMed:23301616).
DJB13_MOUSE|DNJB4_PONAB	Cluster-56156.0	1	Plays a role in the formation of the central complex of ciliary and flagellar axonemes.|Probable chaperone. Stimulates ATP hydrolysis and the folding of unfolded proteins mediated by HSPA1A/B (in vitro).
XTH32_ARATH	Cluster-45501.1	2	Catalyzes xyloglucan endohydrolysis (XEH) and/or endotransglycosylation (XET). Cleaves and religates xyloglucan polymers; an essential constituent of the primary cell wall; and thereby participates in cell wall construction of growing tissues.
XTH32_ARATH	Cluster-45501.0	2	Catalyzes xyloglucan endohydrolysis (XEH) and/or endotransglycosylation (XET). Cleaves and religates xyloglucan polymers; an essential constituent of the primary cell wall; and thereby participates in cell wall construction of growing tissues.
INV1_DAUCA	Cluster-50870.0	7	NA
AB22G_ARATH	Cluster-56532.0	1	NA
AB22G_ARATH	Cluster-24068.0	1	NA
AB22G_ARATH	Cluster-55230.3	1	NA
Y5848_ARATH	Cluster-9995.2	2	Binds to DNA and alters its conformation. May be involved in regulation of gene expression; nucleoid organization and DNA protection.
PLY15_ARATH	Cluster-32677.5	5	NA
OLEO1_ARATH	Cluster-25113.0	2	May have a structural role to stabilize the lipid body during desiccation of the seed by preventing coalescence of the oil. Probably interacts with both lipid and phospholipid moieties of lipid bodies. May also provide recognition signals for specific lipase anchorage in lipolysis during seedling growth.
YAB5_ARATH	Cluster-48539.0	1	NA
NAC26_ARATH|NAC7_ARATH	Cluster-41606.0	4	Transcription activator that binds to the secondary wall NAC binding element (SNBE); 5'-(T/A)NN(C/T)(T/C/G)TNNNNNNNA(A/C)GN(A/C/T)(A/T)-3'; in the promoter of target genes (By similarity). Involved in xylem formation by promoting the expression of secondary wall-associated transcription factors and of genes involved in secondary wall biosynthesis and programmed cell death; genes driven by the sec…
Y4729_ARATH|SD11_ARATH	Cluster-8747.0	2	|Involved in the regulation of cellular expansion and differentiation.
PARP3_SOYBN|PARP3_MEDTR	Cluster-17625.0	5	Involved in the base excision repair (BER) pathway; by catalyzing the poly(ADP-ribosyl)ation of a limited number of acceptor proteins involved in chromatin architecture and in DNA metabolism. This modification follows DNA damages and appears as an obligatory step in a detection/signaling pathway leading to the reparation of DNA strand breaks.|Involved in the base excision repair (BER) pathway; by…
BH025_ARATH	Cluster-56834.0	1	NA
CLE16_ARATH	Cluster-47252.0	2	Extracellular signal peptide that regulates cell fate. Represses root apical meristem maintenance.
ACA11_ARATH	Cluster-26300.0	4	This magnesium-dependent enzyme catalyzes the hydrolysis of ATP coupled with the translocation of calcium from the cytosol out of the cell or into organelles.
86A22_PETHY	Cluster-14681.1	4	Fatty acyl-CoA omega-hydroxylase essential for the production of omega-hydroxy fatty acids and the biosynthesis of triacylglycerol-/diacylglycerol-based estolide polyesters in the stigma. Substrate preference is 16:0-CoA > 18:1-CoA > 18:0-CoA.
PIP27_ARATH	Cluster-27024.0	5	Water channel required to facilitate the transport of water across cell membrane. May be involved in the osmoregulation in plants under high osmotic stress such as under a high salt condition.
PIP27_ARATH	Cluster-27024.3	5	Water channel required to facilitate the transport of water across cell membrane. May be involved in the osmoregulation in plants under high osmotic stress such as under a high salt condition.
LAT52_SOLLC	Cluster-49377.0	4	May play a role during germination or early tube growth.
LAT52_SOLLC	Cluster-30770.0	4	May play a role during germination or early tube growth.
EXPA1_ARATH	Cluster-53173.0	4	NA
FLO_ANTMA	Cluster-23362.0	2	NA
PDC2_TOBAC	Cluster-20205.0	7	NA
PMA9_ARATH|PMA6_ARATH	Cluster-45293.0	5	The plasma membrane H(+) ATPase of plants and fungi generates a proton gradient that drives the active transport of nutrients by H(+)-symport. The resulting external acidification and/or internal alkinization may mediate growth responses.|
CDF1_ARATH	Cluster-50133.0	1	Transcription factor that binds specifically to a 5'-AA[AG]G-3' consensus core sequence. A flanking TGT sequence contributes to the specificity of binding. Regulates a photoperiodic flowering response. Transcriptional repressor of 'CONSTANS' expression. The DNA-binding ability is not modulated by 'GIGANTEA' but the stability of CDF1 is controlled by the proteasome-dependent pathway. Ubiquitinated…
WAKLQ_ARATH	Cluster-53137.0	4	Serine/threonine-protein kinase that may function as a signaling receptor of extracellular matrix component.
EF114_ARATH	Cluster-40138.0	7	Transcriptional regulator of cell proliferation and axillary bud outgrowth. Involved in maintaining the structure of the shoot apical meristem as well as plastochron and phyllotaxy. Activates several genes involved in cell cycle regulation and dormancy breaking; including CYCD3-3; DPA; and BARD1. Strongly down-regulates DRM1; DRMH1; MARD1 and several genes encoding different types of cell wall-re…
PAE11_ARATH	Cluster-53434.0	4	Hydrolyzes acetyl esters in homogalacturonan regions of pectin. In type I primary cell wall; galacturonic acid residues of pectin can be acetylated at the O-2 and O-3 positions. Decreasing the degree of acetylation of pectin gels in vitro alters their physical properties.
GSTUI_ARATH	Cluster-55736.3	2	May be involved in the conjugation of reduced glutathione to a wide number of exogenous and endogenous hydrophobic electrophiles and have a detoxification role against certain herbicides.
GSTUI_ARATH	Cluster-55736.0	1	May be involved in the conjugation of reduced glutathione to a wide number of exogenous and endogenous hydrophobic electrophiles and have a detoxification role against certain herbicides.
U86A1_ARATH	Cluster-57407.0	6	Possesses low quercetin 3-O-glucosyltransferase; 7-O-glucosyltransferase; 3'-O-glucosyltransferase and 4'-O-glucosyltransferase activities in vitro.
ZWIP2_ARATH	Cluster-51020.0	2	Transcriptional regulator required for normal differentiation of the ovary transmitting tract cells and pollen tube growth. In Arabidopsis; the transmitting tract facilitates the transport of pollen tubes to the ovules for fertilization (PubMed:17600712). May play a role in the regulation of AGL8/FUL; which is required for normal pattern of cell division; expansion and differentiation during morp…
ZWIP2_ARATH	Cluster-51020.6	2	Transcriptional regulator required for normal differentiation of the ovary transmitting tract cells and pollen tube growth. In Arabidopsis; the transmitting tract facilitates the transport of pollen tubes to the ovules for fertilization (PubMed:17600712). May play a role in the regulation of AGL8/FUL; which is required for normal pattern of cell division; expansion and differentiation during morp…
ZWIP2_ARATH	Cluster-53656.0	4	Transcriptional regulator required for normal differentiation of the ovary transmitting tract cells and pollen tube growth. In Arabidopsis; the transmitting tract facilitates the transport of pollen tubes to the ovules for fertilization (PubMed:17600712). May play a role in the regulation of AGL8/FUL; which is required for normal pattern of cell division; expansion and differentiation during morp…
AGAL1_ARATH	Cluster-35181.0	2	May regulate leaf (and possibly other organ) development by functioning in cell wall loosening and cell wall expansion.
HST_TOBAC|RAS_PLESU	Cluster-2964.2	5	Acyltransferase involved in the biosynthesis of lignin. The affinity for shikimate as acceptor is 100-fold higher than for quinate. The most efficient donors are caffeoyl-CoA > p-coumaroyl-CoA > feruloyl-CoA >> sinapoyl-CoA.|Involved in the biosynthesis of rosmarinic acid; a compound with antiviral; antimicrobial and anti-inflammatory activities. Can use 4-coumaroyl- and caffeoyl-CoA as hydroxyci…
CCX3_ARATH	Cluster-55425.0	6	Endomembrane-localized H(+)-dependent K(+) and Na(+) transporter. May have a function associated with the pollen vacuole during tube elongation and polarized top growth.
AHK4_ARATH	Cluster-49171.0	2	Cytokinins (CK) receptor related to bacterial two-component regulators. Binds also the synthetic urea-type cytokinin thiadiazuron; a potent defoliant and herbicide. Functions as a histidine kinase and transmits the stress signal to a downstream MAPK cascade. This protein undergoes an ATP-dependent autophosphorylation at a conserved histidine residue in the kinase core; and a phosphoryl group is t…
FAD2_VERFO|FAD2B_CALOF	Cluster-50016.2	5	Catalyzes the desaturation of oleic acid (18:1(9Z)) to linoleic acid (18:2(9Z;12Z)).|Converts linoleic acid into a conjugated octadecatrienoic acid; probably calendic acid.
PER64_ARATH	Cluster-51952.0	1	Removal of H(2)O(2); oxidation of toxic reductants; biosynthesis and degradation of lignin; suberization; auxin catabolism; response to environmental stresses such as wounding; pathogen attack and oxidative stress. These functions might be dependent on each isozyme/isoform in each plant tissue.
GSO1_ARATH	Cluster-37061.0	7	Together with GSO2; receptor-like serine/threonine-kinase required during the development of the epidermal surface in embryos and cotyledons (PubMed:18088309). In coordination with GSO2; regulates root growth through control of cell division and cell fate specification. Controls seedling root growth by modulating sucrose response after germination (PubMed:24123341). Receptor of the peptide hormon…
REM16_ARATH	Cluster-53704.0	2	NA
BGLC_OLEEU|BGL16_ORYSJ	Cluster-19860.15	2	Major beta-glucosidase activating oleuropein into a potent protein cross-linking agent (PubMed:25697790; PubMed:28483880). No activity with rutin; luteolin or p-nitrophenyl-beta-glucopyranoside as substrates (PubMed:25697790).|
DOGL3_ARATH	Cluster-27642.1	3	NA
SAU32_ARATH	Cluster-25138.0	7	May play a role in the apical hook development (Ref.6).
ROGF8_ARATH	Cluster-36372.0	4	NA
ADO3_ARATH	Cluster-42966.1	4	Component of an E3 ubiquitin ligase complex that plays a central role in blue light-dependent circadian cycles. Acts as a blue light photoreceptor; due to the presence of FMN; that mediates light-regulated protein degradation of critical clock components by targeting them to the proteasome complex. The SCF(ADO3) E3 ubiquitin ligase complex is involved in the regulation of circadian clock-dependen…
WAVH1_ARATH|WAVH2_ARATH	Cluster-48742.0	2	E3 ubiquitin-protein ligase involved in the regulation of root growth. Acts as positive regulator of root gravitropism. Possesses E3 protein ligase activity in vitro.|Probable E3 ubiquitin-protein ligase involved in the regulation of root growth. Acts as positive regulator of root gravitropism.
FBK23_ARATH	Cluster-51590.0	3	NA
PPR85_ARATH	Cluster-35034.0	3	NA
MT1_ERYGU	Cluster-42265.0	4	Metallothioneins have a high content of cysteine residues that bind various heavy metals.
HIP22_ARATH	Cluster-56469.0	5	Heavy-metal-binding protein. Binds cadmium. May be involved in cadmium transport and play a role in cadmium detoxification.
CSLD1_ARATH|CTF18_XENLA	Cluster-47445.0	5	Thought to be a Golgi-localized beta-glycan synthase that polymerize the backbones of noncellulosic polysaccharides (hemicelluloses) of plant cell wall.|Chromosome cohesion factor involved in sister chromatid cohesion and fidelity of chromosome transmission. Component of one of the cell nuclear antigen loader complexes; CTF18-replication factor C (CTF18-RFC); which consists of ctf18; ctf8; dcc1; …
PPA22_ARATH	Cluster-38200.1	1	NA
DICH_ANTMA	Cluster-44827.0	6	Transcription regulator involved in the dorsovental asymmetry of flowers. Promotes dorsal identity.
Y231_RICCO	Cluster-37541.0	4	NA
RACD_PYRHO|RACX_BACSU	Cluster-46859.0	4	|Probable aspartate or glutamate racemase involved in peptidoglycan modification during cortex synthesis.
LSH4_ARATH|LSH3_ARATH	Cluster-44262.0	3	Probable transcription regulator that acts as a developmental regulator by promoting cell growth in response to light (By similarity). May suppress organ differentiation in the boundary region.|Probable transcription regulator that acts as a developmental regulator by promoting cell growth in response to light (By similarity). Required for the maintenance of the shoot apical meristem and for the …
LSH10_ARATH	Cluster-11524.0	2	NA
U74F2_ARATH|U74E2_ARATH	Cluster-32203.2	1	Glycosyltransferase that glucosylates benzoic acid and derivatives. Substrate preference is benzoic acid > salicylic acid (SA) > 3-hydroxybenzoic acid > 4-hydroxybenzoic acid. Catalyzes the formation of both SA 2-O-beta-D-glucoside (SAG) and SA glucose ester (SGE). Has high affinity for the tryptophan precursor anthranilate. Catalyzes the formation of anthranilate glucose ester. Is the major sour…
BGAL3_ARATH	Cluster-51249.0	1	Preferentially hydrolyzes para-nitrophenyl-beta-D-galactoside. Can hydrolyze para-nitrophenyl-beta-D-fucoside with 5 time less efficiency.
BGAL3_ARATH	Cluster-51249.1	1	Preferentially hydrolyzes para-nitrophenyl-beta-D-galactoside. Can hydrolyze para-nitrophenyl-beta-D-fucoside with 5 time less efficiency.
OPT5_ARATH	Cluster-25264.0	1	Involved in the translocation of tetra- and pentapeptides across the cellular membrane in an energy-dependent manner.
RAA5A_ARATH	Cluster-34463.1	1	NA
AHP1_ARATH	Cluster-631.1	5	Functions as two-component phosphorelay mediators between cytokinin sensor histidine kinases and response regulators (B-type ARRs). Plays an important role in propagating cytokinin signal transduction through the multistep His-to-Asp phosphorelay.
AHP1_ARATH	Cluster-631.0	5	Functions as two-component phosphorelay mediators between cytokinin sensor histidine kinases and response regulators (B-type ARRs). Plays an important role in propagating cytokinin signal transduction through the multistep His-to-Asp phosphorelay.
MCA1_ARATH	Cluster-49117.0	4	Cysteine protease that cleaves specifically after arginine or lysine residues. Does not cleave caspase-specific substrates. Acts as a positive regulator of cell death. Required for both oxidative stress cell death response and hypersensitive cell death response mediated by immune response.
AVT1J_ARATH	Cluster-46846.0	1	NA
CB2D_SOLLC|CB21_RAPSA	Cluster-1406.25	2	The light-harvesting complex (LHC) functions as a light receptor; it captures and delivers excitation energy to photosystems with which it is closely associated.|The light-harvesting complex (LHC) functions as a light receptor; it captures and delivers excitation energy to photosystems with which it is closely associated.
GDL66_ARATH	Cluster-53340.0	4	NA
CK1_ARATH	Cluster-31912.1	4	NA
PMI11_ARATH	Cluster-55151.1	7	Pectin methylesterase (PME) inhibitor involved in the maintenance of cell wall integrity in response to necrotrophic pathogens. Modulates PME activity and pectin methylesterification during infection by Botrytis cinerea and contributes to resistance against the pathogen.
ACR4_ARATH	Cluster-35384.0	5	May bind amino acids.
GLOX_VITPS	Cluster-44443.0	5	Catalyzes the oxidation of aldehydes to the corresponding carboxylate by coupling the reaction to the reduction of dioxygen to hydrogen peroxide. Substrates include glyoxal and other aldehydes (By similarity). Involved in disease resistance against the grapevine powdery mildew E.necator. Is sufficient to confer disease resistance to E.necator (PubMed:20512385; PubMed:23090239). Can produce hydrog…
AP180_ARATH	Cluster-29882.0	5	Adaptins are components of the adapter complexes which link clathrin to receptors in coated vesicles. Clathrin-associated protein complexes are believed to interact with the cytoplasmic tails of membrane proteins; leading to their selection and concentration. Binding of AP180 to clathrin triskelia promotes their assembly into 70-90 nm coats cages.
AG_PANGI|AGL1_ARATH	Cluster-57088.0	5	Probable transcription factor involved in regulating genes that determines stamen and carpel development in wild-type flowers.|Probable transcription factor. Interacts genetically with TT16/AGL32 in a partially antagonistic manner during flower development. Is essential for the coordination of cell divisions in ovule; seed coat development and endosperm formation (PubMed:27776173).
PLY15_ARATH|PLY10_ARATH	Cluster-57078.1	1	|Susceptibility factor required for infection by most powdery mildews; but not by unrelated pathogens. Exact function not known; but clearly affects cell wall composition.
PLY15_ARATH|PLY10_ARATH	Cluster-57078.0	1	|Susceptibility factor required for infection by most powdery mildews; but not by unrelated pathogens. Exact function not known; but clearly affects cell wall composition.
SINA2_ARATH	Cluster-42778.0	5	E3 ubiquitin-protein ligase that mediates ubiquitination and subsequent proteasomal degradation of target proteins. E3 ubiquitin ligases accept ubiquitin from an E2 ubiquitin-conjugating enzyme in the form of a thioester and then directly transfer the ubiquitin to targeted substrates. It probably triggers the ubiquitin-mediated degradation of different substrates (Probable). Mediates the proteaso…
Y1869_ARATH	Cluster-2422.0	5	NA
ORR26_ORYSJ	Cluster-37825.0	7	Transcriptional activator that binds specific DNA sequence. Functions as a response regulator involved in His-to-Asp phosphorelay signal transduction system. Phosphorylation of the Asp residue in the receiver domain activates the ability of the protein to promote the transcription of target genes. May directly activate some type-A response regulators in response to cytokinins.
PBL26_ARATH|PBL25_ARATH	Cluster-31680.1	4	May be involved in plant defense signaling.|May be involved in plant defense signaling.
Y8219_ORYSJ	Cluster-51889.0	4	NA
ACD6_ARATH|Y5262_ARATH	Cluster-54530.0	4	Dose-dependent activator of the defense response against virulent pathogens; including bacteria; fungi and oomycetes; that acts in a positive feedback loop with the defense signal salicylic acid (SA) (PubMed:14507999; PubMed:20520716; PubMed:10488236; PubMed:16297071; PubMed:19144005). Regulates the salicylic acid (SA) signaling pathway leading to cell death and modulating cell fate (e.g. cell en…
FB248_ARATH	Cluster-57055.0	5	NA
ADHL1_ARATH|ADH1_ARATH	Cluster-32058.0	6	|
UGT9_GARJA	Cluster-30943.0	2	Glucosyltransferase catalyzing the beta 1-6 glucosylation of the sugar moiety of crocetin glucosyl esters to produce crocetin gentiobiosyl esters. Weak activity toward curcumin glucosides; but no activity with flavonoid glucosides; coumarin glucosides; 4-nitrophenyl glucoside or crocetin. Involved with UGT75L6 in sequential glycosylation of crocetin to crocin (bis(beta-D-gentiobiosyl) crocetin).
NAC42_ARATH	Cluster-55919.0	5	Transcription factor that binds to the 5'- RRYGCCGT-3' consensus core sequence. Central longevity regulator. Negative regulator of leaf senescence. Modulates cellular H(2)O(2) levels and enhances tolerance to various abiotic stresses through the regulation of DREB2A.
CB24_TOBAC	Cluster-20836.0	2	The light-harvesting complex (LHC) functions as a light receptor; it captures and delivers excitation energy to photosystems with which it is closely associated.
PSAL_ARATH	Cluster-48194.0	2	NA
ALDO4_ARATH	Cluster-33984.0	5	NA
TDT_ARATH	Cluster-33493.0	4	Putative carrier protein indirectly involved in the uptake of malate and fumarate to the vacuole; probably by regulating the energization across the tonoplast. Uptake of malate to vacuoles is inhibited by citrate and by the uncoupler carbonyl-cyanide m-chlorophenylhydrazone; but seems to be not affected by sodium. Critical for pH homeostasis.
CBL10_ARATH	Cluster-48976.0	7	NA
AAE_RAUSE	Cluster-45497.2	7	Deacetylates 17-O-acetylajmaline and 17-O-acetylnorajmaline; but is inactive toward other acetylated alkaloids.
DOF34_ARATH|DOF58_ARATH	Cluster-25266.0	5	|Transcription factor that binds specifically to a 5'-AA[AG]G-3' consensus core sequence.
DHAS_BACSU	Cluster-3513.0	5	Catalyzes the NADPH-dependent formation of L-aspartate-semialdehyde (L-ASA) by the reductive dephosphorylation of L-aspartyl-4-phosphate.
DHAS_BACSU	Cluster-3513.1	5	Catalyzes the NADPH-dependent formation of L-aspartate-semialdehyde (L-ASA) by the reductive dephosphorylation of L-aspartyl-4-phosphate.
WSD1_ARATH	Cluster-25163.2	5	Bifunctional wax ester synthase/diacylglycerol acyltransferase. Involved in cuticular wax biosynthesis.
WSD1_ARATH	Cluster-25163.1	5	Bifunctional wax ester synthase/diacylglycerol acyltransferase. Involved in cuticular wax biosynthesis.
WIN1_ARATH	Cluster-54620.0	1	Promotes cuticle formation by inducing the expression of enzymes involved in wax biosynthesis (PubMed:15070782; PubMed:15319479). Confers drought resistance (PubMed:15319479). Acts as a transcriptional activator. Binds to the GCC-box pathogenesis-related promoter element. May be involved in the regulation of gene expression by stress factors and by components of stress signal transduction pathway…
SPG1_SCHPO	Cluster-31908.0	4	NA
EXPB2_ARATH|EXB15_ORYSJ	Cluster-39382.0	4	May cause loosening and extension of plant cell walls by disrupting non-covalent bonding between cellulose microfibrils and matrix glucans. No enzymatic activity has been found.|May cause loosening and extension of plant cell walls by disrupting non-covalent bonding between cellulose microfibrils and matrix glucans. No enzymatic activity has been found. May be required for rapid internodal elonga…
SWT16_ORYSJ	Cluster-26969.1	1	Mediates both low-affinity uptake and efflux of sugar across the plasma membrane.
LHT2_ARATH|LHT1_ARATH	Cluster-5292.0	5	Amino acid-proton symporter. Transporter with a broad specificity for neutral and acidic amino acids. Basic amino acids are only marginally transported. Involved in import of amino acids into the tapetum cells for synthesis of compounds important for microspore structure.|Amino acid-proton symporter. Transporter with a broad specificity for histidine; lysine; glutamic acid; alanine; serine; proli…
INVB_ARATH	Cluster-41851.0	7	Invertase that cleaves sucrose into glucose and fructose.
RCE1_ARATH	Cluster-23285.0	4	Accepts the ubiquitin-like protein NEDD8/RUB1 from the ECR1-AXR1 E1 complex and catalyzes its covalent attachment to other proteins.
KASC1_ARATH	Cluster-43519.0	4	NA
KASC1_ARATH	Cluster-45715.0	4	NA
PNSB4_ARATH	Cluster-1460.2	2	NDH shuttles electrons from NAD(P)H:plastoquinone; via FMN and iron-sulfur (Fe-S) centers; to quinones in the photosynthetic chain and possibly in a chloroplast respiratory chain. The immediate electron acceptor for the enzyme in this species is believed to be plastoquinone. Couples the redox reaction to proton translocation; and thus conserves the redox energy in a proton gradient.
PP151_ARATH	Cluster-47666.0	5	Promotes the splicing of group II introns in chloroplasts. Required for the splicing of intron 2 of plastid ycf3 transcripts; a factor required for the assembly of photosystem I (PSI). Involved in the splicing of several other group-IIa introns. May be involved in the splicing of precursor forms of trnL; trnG; trnI; and trnA. Required for the assembly of PSI and PSII.
P5CS_SOLLC|P5CS1_ORYSJ	Cluster-40554.0	7	P5CS plays a key role in proline biosynthesis; leading to osmoregulation in plants.|P5CS plays a key role in proline biosynthesis; leading to osmoregulation in plants. Involved in abiotic stress tolerance.
ADT1_SOLTU|ADT2_SOLTU	Cluster-26223.0	4	Catalyzes the exchange of ADP and ATP across the mitochondrial inner membrane.|Catalyzes the exchange of ADP and ATP across the mitochondrial inner membrane.
ZAT9_ARATH	Cluster-37209.0	4	Probable transcription factor that may be involved in stress responses.
SEC_ARATH|CYTB_HELAN	Cluster-23404.0	5	O-linked N-acetylglucosamine transferase (OGT) that mediates O-glycosylation of capsid protein (CP) of virus in case of infection by Plum pox virus. OGTs catalyze the addition of nucleotide-activated sugars directly onto the polypeptide through O-glycosidic linkage with the hydroxyl of serine or threonine. Probably acts by adding O-linked sugars to yet unknown proteins. Its OGT activity has been …
SGO2_ARATH|SGO1_MAIZE	Cluster-41340.1	5	Dispensable for both meiotic and mitotic cell cycle progression (PubMed:24206843; PubMed:23884434). Required with SGO1 for full protection of centromeric cohesion during anaphase I (PubMed:24206843). Required to prevent precocious release of pericentromeric cohesins during meiosis (PubMed:24206843). Acts redundantly to SGO1 (PubMed:24506176).|Plays a central role in chromosome cohesion during mei…
PP2B8_ARATH	Cluster-20188.1	5	NA
DTX24_ARATH	Cluster-27295.4	1	NA
GLGS_BRANA|GLGS_BETVU	Cluster-38115.4	5	This protein plays a role in synthesis of starch. It catalyzes the synthesis of the activated glycosyl donor; ADP-glucose from Glc-1-P and ATP.|This protein plays a role in synthesis of starch. It catalyzes the synthesis of the activated glycosyl donor; ADP-glucose from Glc-1-P and ATP.
DSP8_ARATH	Cluster-52985.1	3	May possess phosphatase activity.
SCP25_ARATH|SCP24_ARATH	Cluster-47140.0	4	Probable carboxypeptidase.|Active serine carboxypeptidase with broad substrate preference; including basic and hydrophilic groups. Processes a protein involved in an early event in the brassinosteroid signaling pathway.
BSP_BOSSE	Cluster-3848.0	5	Metalloprotease; digests gelatin and azocasein (in vitro).
DR100_ARATH	Cluster-48008.1	4	NA
PPR68_ARATH	Cluster-6963.2	2	NA
S17P_WHEAT|S17P_SPIOL	Cluster-37396.0	2	|
YSL1_ARATH|YSL3_ARATH	Cluster-26899.0	4	Involved in iron loading of the seeds. Acts probably as a transporter of iron- and metal-nicotianamine chelates.|May be involved in the lateral transport of nicotianamine-chelated metals in the vasculature.
BGLC_OLEEU	Cluster-19860.10	2	Major beta-glucosidase activating oleuropein into a potent protein cross-linking agent (PubMed:25697790; PubMed:28483880). No activity with rutin; luteolin or p-nitrophenyl-beta-glucopyranoside as substrates (PubMed:25697790).
RAC7_ARATH|PLST2_ARATH	Cluster-27758.8	5	|May be involved in the efflux of glucose towards the cytosol.
LIGV1_LIGVU	Cluster-55388.0	4	NA
SWT17_ARATH	Cluster-49011.0	2	Acts as a vacuolar hexose transporter (PubMed:25988582). Regulates fructose (Fru) homeostasis in leaves and roots by exporting/importing Fru through the tonoplast regarding metabolic demand (PubMed:23583552; PubMed:24381066).
LEA47_ARATH	Cluster-50834.0	4	LEA proteins are late embryonic proteins abundant in higher plant seed embryos. The function of those proteins is not known.
FDL25_ARATH	Cluster-2736.0	5	NA
NLTP2_TOBAC|NLTP2_BRANA	Cluster-47722.0	1	Plant non-specific lipid-transfer proteins transfer phospholipids as well as galactolipids across membranes. May play a role in wax or cutin deposition in the cell walls of expanding epidermal cells and certain secretory tissues.|Plant non-specific lipid-transfer proteins transfer phospholipids as well as galactolipids across membranes. May play a role in wax or cutin deposition in the cell walls…
CYSP_PEA	Cluster-18170.0	1	NA
TBB8_ARATH|TBB2_ORYSJ	Cluster-35944.3	3	Tubulin is the major constituent of microtubules. It binds two moles of GTP; one at an exchangeable site on the beta chain and one at a non-exchangeable site on the alpha chain.|Tubulin is the major constituent of microtubules. It binds two moles of GTP; one at an exchangeable site on the beta chain and one at a non-exchangeable site on the alpha chain.
MYO11_ARATH|MYO9_ARATH	Cluster-53259.0	6	Myosin heavy chain that is required for the cell cycle-regulated transport of various organelles and proteins for their segregation. Functions by binding with its tail domain to receptor proteins on organelles and exerting force with its N-terminal motor domain against actin filaments; thereby transporting its cargo along polarized actin cables. Involved in trafficking of Golgi stacks; mitochondr…
Y3G1_ENCCU	Cluster-25666.0	3	NA
COPT5_ARATH	Cluster-38277.0	2	Involved in the transport of copper.
GLR32_ARATH	Cluster-42787.0	5	Glutamate-gated receptor that probably acts as non-selective cation channel. May be involved in light-signal transduction and calcium homeostasis via the regulation of calcium influx into cells. Could play a role in calcium unloading from xylem.
RBOHA_SOLTU	Cluster-29665.0	4	Calcium-dependent NADPH oxidase that generates superoxide. Involved in the rapid and transient phase I oxidative burst induced by pathogen infection.
C7A52_PANGI	Cluster-33077.0	4	Catalyzes the carboxylation of beta-amyrin at the C-28 position to form oleanolic acid during ginsenoside biosynthesis; a class of tetracyclic triterpenoid saponins.
NDB4_ARATH	Cluster-26957.0	4	Alternative NADH-ubiquinone oxidoreductase which catalyzes the oxidation of mitochondrial NADH does not translocate protons across the inner mitochondrial membrane (By similarity). NAD(P)H dehydrogenase; more efficient on NADH.
PPA17_ARATH	Cluster-39774.0	4	NA
PPA17_ARATH|PPA3_ARATH	Cluster-44044.0	4	|May dephosphorylate thiamine phosphates.
CONG1_LUPAN	Cluster-55605.3	4	Sulfur-rich seed storage protein that remains undegraded at germination.
IQD31_ARATH	Cluster-44175.0	6	Guanine nucleotide exchange factor for ARF1 and ARF6 (PubMed:24058294). Guanine nucleotide exchange factor activity is enhanced by lipid binding (PubMed:24058294). Accelerates GTP binding by ARFs of all three classes. Guanine nucleotide exchange protein for ARF6; mediating internalisation of beta-1 integrin.
PERQ_SEDLI	Cluster-23110.0	2	NA
AP2L1_ARATH	Cluster-49973.0	4	Probably acts as a transcriptional activator. Binds to the GCC-box pathogenesis-related promoter element. May be involved in the regulation of gene expression by stress factors and by components of stress signal transduction pathways.
LEA65_ARATH	Cluster-29266.0	4	NA
PATL4_ARATH	Cluster-51894.0	5	Carrier protein that may be involved in membrane-trafficking events associated with cell plate formation during cytokinesis. Binds to some hydrophobic molecules such as phosphoinositides and promotes their transfer between the different cellular sites.
WRK35_ARATH	Cluster-28852.0	5	Transcription factor. Interacts specifically with the W box (5'-(T)TGAC[CT]-3'); a frequently occurring elicitor-responsive cis-acting element.
AIL6_ARATH	Cluster-43828.0	5	Probably acts as a transcriptional activator. Binds to the GCC-box pathogenesis-related promoter element. May be involved in the regulation of gene expression by stress factors and by components of stress signal transduction pathways.
CCD31_ARATH|CCD32_ARATH	Cluster-35179.0	5	|
PUM12_ARATH	Cluster-38973.0	5	Sequence-specific RNA-binding protein that regulates translation and mRNA stability by binding the 3'-UTR of target mRNAs.
PLDA1_TOBAC	Cluster-39820.0	1	Hydrolyzes glycerol-phospholipids at the terminal phosphodiesteric bond. Plays an important role in various cellular processes.
FLZ8_ARATH	Cluster-28704.1	5	May act as an adapter to facilitate the interaction of SnRK1 complex with effector proteins; conferring tissue- and stimulus-type specific differences in the SnRK1 regulation pathway.
OFT23_ARATH	Cluster-24319.0	4	Has myotropic activity targeting the genital tract.
KINX_DICDI	Cluster-21500.1	4	Catalyzes the transfer of the gamma-phospho group of ATP to thymidine to generate dTMP in the salvage pathway of pyrimidine synthesis. The dTMP serves as a substrate for DNA polymerase during viral DNA replication. Allows the virus to be reactivated and to grow in non-proliferative cells lacking a high concentration of phosphorylated nucleic acid precursors.
HBP1A_WHEAT	Cluster-25860.0	5	Binds to the hexamer motif 5'-ACGTCA-3' of histone gene promoters.
CLE27_ARATH	Cluster-27078.0	4	Extracellular signal peptide that regulates cell fate. Represses root apical meristem maintenance.
Y3795_ARATH	Cluster-29874.0	5	NA
LGUL_SHIFL	Cluster-34523.0	3	Catalyzes the conversion of hemimercaptal; formed from methylglyoxal and glutathione; to S-lactoylglutathione.
TCP8_ARATH	Cluster-34955.0	2	NA
FLA21_ARATH	Cluster-36429.0	5	May be a cell surface adhesion protein.
CYSG1_CROS8	Cluster-38845.0	6	Multifunctional enzyme that catalyzes the SAM-dependent methylations of uroporphyrinogen III at position C-2 and C-7 to form precorrin-2 via precorrin-1. Then it catalyzes the NAD-dependent ring dehydrogenation of precorrin-2 to yield sirohydrochlorin. Finally; it catalyzes the ferrochelation of sirohydrochlorin to yield siroheme.
NA	Cluster-38666.0	4	NA
NA	Cluster-53216.0	1	NA
NA	Cluster-24624.0	4	NA
NA	Cluster-32193.0	4	NA
NA	Cluster-46341.0	2	NA
NA	Cluster-55180.0	1	NA
NA	Cluster-23734.0	5	NA
NA	Cluster-55650.3	1	NA
NA	Cluster-34670.0	4	NA
NA	Cluster-25590.0	4	NA
NA	Cluster-29075.0	4	NA
NA	Cluster-42710.0	6	NA
NA	Cluster-26226.1	1	NA
NA	Cluster-57437.1	6	NA
NA	Cluster-55778.1	4	NA
NA	Cluster-55187.0	5	NA
NA	Cluster-50321.0	5	NA
NA	Cluster-27414.0	4	NA
NA	Cluster-36918.0	3	NA
NA	Cluster-20778.0	3	NA
NA	Cluster-42303.0	1	NA
NA	Cluster-27002.0	4	NA
NA	Cluster-50650.1	2	NA
NA	Cluster-50650.0	2	NA
NA	Cluster-54202.1	5	NA
NA	Cluster-33314.0	2	NA
NA	Cluster-2601.0	5	NA
NA	Cluster-40664.0	1	NA
NA	Cluster-49027.0	4	NA
NA	Cluster-53635.0	3	NA
NA	Cluster-42138.0	2	NA
NA	Cluster-42564.8	4	NA
NA	Cluster-49787.0	4	NA
NA	Cluster-50974.0	1	NA
NA	Cluster-818.0	2	NA
NA	Cluster-40368.0	1	NA
NA	Cluster-34186.0	5	NA
NA	Cluster-43563.0	4	NA
NA	Cluster-39652.0	6	NA
NA	Cluster-23795.0	4	NA
NA	Cluster-44379.0	4	NA
NA	Cluster-34359.0	6	NA
NA	Cluster-52435.0	2	NA
NA	Cluster-37564.0	6	NA
NA	Cluster-3752.0	2	NA
NA	Cluster-35916.0	2	NA
NA	Cluster-42621.0	1	NA
NA	Cluster-18942.0	2	NA
NA	Cluster-28776.0	5	NA
NA	Cluster-28351.0	5	NA
NA	Cluster-46992.0	4	NA
NA	Cluster-42291.0	4	NA
NA	Cluster-27210.0	2	NA
NA	Cluster-51900.0	4	NA
NA	Cluster-26752.0	5	NA
NA	Cluster-618.4	5	NA
NA	Cluster-49735.0	5	NA
NA	Cluster-48255.0	1	NA
NA	Cluster-27760.0	5	NA
NA	Cluster-42669.0	6	NA
NA	Cluster-35006.0	2	NA
NA	Cluster-31023.0	4	NA
NA	Cluster-49838.0	1	NA
NA	Cluster-36358.0	4	NA
NA	Cluster-55638.0	7	NA
NA	Cluster-51653.0	2	NA
NA	Cluster-56265.4	4	NA
NA	Cluster-39054.0	1	NA
NA	Cluster-45806.3	1	NA
NA	Cluster-32702.0	7	NA
NA	Cluster-54559.0	7	NA
NA	Cluster-35841.0	7	NA
NA	Cluster-38418.0	7	NA
NA	Cluster-53424.0	5	NA
NA	Cluster-44294.0	5	NA
NA	Cluster-32109.0	4	NA
NA	Cluster-50805.0	1	NA
NA	Cluster-35565.0	5	NA
NA	Cluster-22818.0	2	NA
NA	Cluster-38012.0	2	NA
NA	Cluster-44484.1	5	NA
NA	Cluster-24565.0	2	NA
NA	Cluster-49796.4	5	NA
NA	Cluster-14177.1	5	NA
NA	Cluster-50634.0	1	NA
NA	Cluster-31897.0	1	NA
NA	Cluster-29378.0	2	NA
NA	Cluster-41197.0	4	NA
NA	Cluster-31702.0	1	NA
NA	Cluster-45226.0	5	NA
NA	Cluster-32603.0	2	NA
NA	Cluster-40299.0	6	NA
NA	Cluster-54299.2	1	NA
NA	Cluster-56598.0	4	NA
NA	Cluster-55390.0	4	NA
NA	Cluster-50976.0	6	NA
NA	Cluster-38615.0	5	NA
NA	Cluster-28682.0	1	NA
NA	Cluster-50069.0	1	NA
NA	Cluster-50069.1	1	NA
NA	Cluster-36494.0	4	NA
NA	Cluster-1500.0	2	NA
NA	Cluster-40244.0	3	NA
NA	Cluster-44388.0	6	NA
NA	Cluster-29943.0	1	NA
NA	Cluster-28659.0	5	NA
NA	Cluster-27350.2	4	NA
NA	Cluster-52077.0	2	NA
NA	Cluster-36681.0	3	NA
NA	Cluster-37427.0	5	NA
NA	Cluster-2293.0	2	NA
NA	Cluster-35698.0	5	NA
NA	Cluster-51661.1	4	NA
NA	Cluster-47011.0	7	NA
NA	Cluster-45415.0	3	NA
NA	Cluster-47227.0	5	NA
NA	Cluster-54875.0	2	NA
NA	Cluster-21500.6	4	NA
NA	Cluster-21500.5	4	NA
NA	Cluster-26660.1	3	NA
NA	Cluster-42184.0	2	NA
NA	Cluster-32753.1	7	NA
NA	Cluster-36945.0	5	NA
NA	Cluster-53661.1	5	NA
NA	Cluster-56207.1	2	NA
NA	Cluster-56207.0	3	NA
NA	Cluster-24328.0	5	NA
NA	Cluster-53273.0	5	NA
NA	Cluster-50283.0	5	NA
NA	Cluster-52445.1	3	NA
NA	Cluster-17250.1	4	NA
NA	Cluster-36343.1	2	NA
NA	Cluster-57356.0	4	NA
NA	Cluster-28629.1	5	NA
NA	Cluster-44496.0	5	NA
NA	Cluster-36029.0	4	NA
NA	Cluster-54689.0	5	NA
NA	Cluster-49852.0	4	NA
NA	Cluster-34251.0	5	NA
NA	Cluster-32029.0	2	NA
NA	Cluster-40103.0	4	NA
NA	Cluster-23835.0	4	NA
NA	Cluster-8383.2	1	NA
NA	Cluster-35993.0	4	NA
NA	Cluster-57325.0	4	NA
NA	Cluster-24752.0	5	NA
NA	Cluster-34242.0	4	NA
NA	Cluster-28226.1	5	NA
NA	Cluster-45430.0	1	NA
NA	Cluster-56607.0	4	NA
NA	Cluster-46636.0	4	NA
NA	Cluster-26931.0	4	NA
NA	Cluster-24704.0	2	NA
NA	Cluster-26589.0	1	NA
NA	Cluster-43477.0	1	NA
NA	Cluster-45310.1	5	NA
NA	Cluster-50424.0	4	NA
NA	Cluster-42946.0	7	NA
NA	Cluster-1791.0	2	NA
NA	Cluster-41968.0	1	NA
NA	Cluster-48617.0	1	NA
NA	Cluster-34674.3	1	NA
NA	Cluster-34674.2	1	NA
NA	Cluster-49450.1	4	NA
NA	Cluster-20823.0	2	NA
NA	Cluster-42925.0	4	NA
NA	Cluster-45112.0	1	NA
NA	Cluster-51481.0	4	NA
NA	Cluster-46059.0	3	NA
NA	Cluster-16431.0	7	NA
NA	Cluster-19681.0	5	NA
NA	Cluster-24398.0	5	NA
NA	Cluster-31115.0	6	NA
NA	Cluster-38997.0	1	NA
NA	Cluster-41390.0	1	NA
NA	Cluster-44139.0	1	NA
NA	Cluster-44181.0	4	NA
NA	Cluster-49799.0	3	NA
NA	Cluster-52771.0	4	NA
NA	Cluster-54781.0	4	NA
NA	Cluster-56526.0	4	NA
NA	Cluster-5760.0	7	NA
NA	Cluster-618.3	5	NA
