# Supplementary material for: How do you build a nectar spur? A transcriptomic comparison of nectar spur development in Linaria vulgaris and gibba development in Antirrhinum majus
Source: Front Plant Sci. 2023 Jun 23;14:1190373. doi: 10.3389/fpls.2023.1190373 (PMC10328749; doi:10.3389/fpls.2023.1190373)
Supplement: Supplementary file 2 [file DataSheet_2.csv]

uniprot_id	corset_id	cluster_id	annotation
HHT1_ARATH	Cluster-22351.0	7	NA
PCS1L_ARATH	Cluster-25731.0	4	Embryo-specific aspartic protease that limits programmed cell death during reproductive development. Possesses peptidase activity toward casein in vitro.
AB5G_ARATH	Cluster-18907.0	5	NA
CVIF2_ARATH	Cluster-19886.0	5	Inhibits fructosidases from both cell wall (cell wall invertase CWI) and vacuoles (vacuolar invertase VI).
SWT14_ORYSI	Cluster-17346.0	3	Mediates both low-affinity uptake and efflux of sugar across the plasma membrane.
PMI1_ARATH	Cluster-40609.0	1	Necessary for chloroplast and nuclear photorelocation movements via the regulation of chloroplast-actin (cp-actin) filaments in mesophyll cells; and together with PMIR1; in pavement cells (PubMed:26324877). Required component for both the low- and high-light-dependent chloroplast movement responses via an abscisic acid (ABA) pathway (PubMed:16113226; PubMed:25154696). Involved in the ABA response…
PXL2C_ARATH	Cluster-15787.0	1	May regulate positively ERK1/2 signaling and AKT1 activation leading to HIF1A up-regulation with an increased expression of glycolysis genes and enhanced glycolysis.
SMR4_ARATH	Cluster-14417.0	7	Probable cyclin-dependent protein kinase (CDK) inhibitor that functions as a repressor of mitosis in the endoreduplication cell cycle (PubMed:26546445). Acts as a potent cell cycle inhibitor (PubMed:24399300).
WRK75_ARATH	Cluster-28809.0	4	Transcription factor. Interacts specifically with the W box (5'-(T)TGAC[CT]-3'); a frequently occurring elicitor-responsive cis-acting element.
CXE17_ARATH	Cluster-1614.0	5	Carboxylesterase acting on esters with varying acyl chain length.
GDL29_ARATH	Cluster-11338.0	6	NA
IDL2_ARATH	Cluster-17098.0	4	May be involved in floral abscission.
PMEI6_ARATH	Cluster-15499.0	7	Pectin methylesterase (PME) inhibitor that targets PME from seeds and modulates PME activity and pectin methylesterification during seed germination. Promotes mucilage release by limiting methylesterification of homogalacturonan in seed coat epidermal cells.
FLA6_ARATH|FLA9_ARATH	Cluster-38168.0	1	May be a cell surface adhesion protein.|May be a cell surface adhesion protein.
14KD_DAUCA|ERLL3_ARATH	Cluster-20445.0	5	|Probable lipid transfer protein (LTP). May improve freezing survival.
AGL61_ARATH	Cluster-24062.0	4	Probable transcription factor. Controls central cell differentiation during female gametophyte development.
GRF4_ORYSJ	Cluster-39810.0	5	Transcription activator that plays a role in the regulation of meristematic function in leaves; stems and inflorescences (PubMed:24532604). Transcription activator that plays a regulatory role in grain development (PubMed:26187814; PubMed:27250747; PubMed:27250749; PubMed:26936408; PubMed:27107174). Positively regulates grain size by promoting cell division and expansion; leading to increased gra…
R1B14_SOLDE|R13L3_ARATH	Cluster-39895.2	5	Confers resistance to late blight (Phytophthora infestans) races carrying the avirulence gene Avr1. Resistance proteins guard the plant against pathogens that contain an appropriate avirulence protein via an indirect interaction with this avirulence protein. That triggers a defense system including the hypersensitive response; which restricts the pathogen growth.|Potential disease resistance prot…
PTR19_ARATH|PTR54_ARATH	Cluster-45579.1	4	Low-affinity proton-dependent nitrate transporter. Involved in constitutive nitrate uptake. Not involved in histidine or dipeptides transport. Involved in (+)-abscisic acid (ABA) transport; but not in gibberellin; indole-3-acetic acid or jasmonic acid import. Mediates cellular ABA uptake. Nitrate does not compete with abscisic acid as a substrate of NPF4.6 (PubMed:24084651).|Peptide transporter. …
PDC2_ARATH|PDC1_ARATH	Cluster-37889.1	1	Essential for the synthesis of pyruvate decarboxylase.|May play a role in ethanolic fermentation during anoxia.
BGLC_OLEEU|BGL12_ORYSJ	Cluster-48794.5	1	Major beta-glucosidase activating oleuropein into a potent protein cross-linking agent (PubMed:25697790; PubMed:28483880). No activity with rutin; luteolin or p-nitrophenyl-beta-glucopyranoside as substrates (PubMed:25697790).|Hydrolyzes p-nitrophenyl beta-D-glucoside; p-nitrophenyl beta-D-galactoside; p-nitrophenyl beta-D-xyloside; p-nitrophenyl beta-D-fucoside; p-nitrophenyl beta-L-arabinoside;…
BGLC_OLEEU	Cluster-48794.6	1	Major beta-glucosidase activating oleuropein into a potent protein cross-linking agent (PubMed:25697790; PubMed:28483880). No activity with rutin; luteolin or p-nitrophenyl-beta-glucopyranoside as substrates (PubMed:25697790).
CRY2_ARATH	Cluster-23836.121	1	Photoreceptor that mediates primarily blue light inhibition of hypocotyl elongation and photoperiodic control of floral initiation; and regulates other light responses; including circadian rhythms; tropic growth; stomata opening; guard cell development; root development; bacterial and viral pathogen responses; abiotic stress responses; cell cycles; programmed cell death; apical dominance; fruit a…
DTX40_ARATH|DTX37_ARATH	Cluster-31730.0	7	Acts as a flavonoid/H(+)-antiporter that control the vacuolar sequestration of flavonoids in the seed coat endothelium (PubMed:11283341; PubMed:17601828). Could transport the anthocyanin cyanidin-3-O-glucoside (PubMed:17601828) and epicatechin 3'-O-glucoside (PubMed:19684242) in vitro.|
KCS17_ARATH	Cluster-25990.0	2	NA
AB19A_PRUPE	Cluster-35608.0	4	NA
DYL_DICDI	Cluster-29888.0	4	Acts as a non-catalytic accessory component of a dynein complex.
GSTF9_ARATH	Cluster-40721.0	1	In vitro; possesses glutathione S-transferase activity toward 1-chloro-2;4-dinitrobenzene (CDNB) and benzyl isothiocyanate (BITC); and glutathione peroxidase activity toward cumene hydroperoxide and linoleic acid-13-hydroperoxide. May be involved in the conjugation of reduced glutathione to a wide number of exogenous and endogenous hydrophobic electrophiles and have a detoxification role against …
GDL31_ARATH	Cluster-48666.0	1	Glycerophosphodiester phosphodiesterase that promotes neurite formation and drives spinal motor neuron differentiation (PubMed:17275818; PubMed:18667693). Mediates the cleavage of glycosylphosphatidylinositol (GPI) anchor of target proteins: removes the GPI-anchor of RECK; leading to release RECK from the plasma membrane (By similarity). May contribute to the osmotic regulation of cellular glycer…
AHL9_ARATH	Cluster-2837.0	2	Transcription factor that specifically binds AT-rich DNA sequences related to the nuclear matrix attachment regions (MARs).
NLTP_MALDO|NLTP_GERHY	Cluster-45775.1	4	Plant non-specific lipid-transfer proteins transfer phospholipids as well as galactolipids across membranes. May play a role in wax or cutin deposition in the cell walls of expanding epidermal cells and certain secretory tissues.|Plant non-specific lipid-transfer proteins transfer phospholipids as well as galactolipids across membranes. May play a role in wax or cutin deposition in the cell walls…
ACCO_ACTDE	Cluster-30377.3	4	Serine/threonine-protein kinase with low activity.
ALL13_OLEEU	Cluster-28563.0	2	3D-structure modeling suggests it may have endo-(1;3)-beta-glucanase activity.
PRE6_ARATH	Cluster-42086.0	1	Atypical and probable non DNA-binding bHLH transcription factor that regulates light-mediated responses in day light conditions by binding and inhibiting the activity of the bHLH transcription factor HFR1; a critical regulator of light signaling and shade avoidance. Forms non-functional heterodimers with HFR1; causing liberation and activation of PIF4 from the transcriptionally inactive HFR1-PIF4…
PRE6_ARATH	Cluster-22572.0	1	Atypical and probable non DNA-binding bHLH transcription factor that regulates light-mediated responses in day light conditions by binding and inhibiting the activity of the bHLH transcription factor HFR1; a critical regulator of light signaling and shade avoidance. Forms non-functional heterodimers with HFR1; causing liberation and activation of PIF4 from the transcriptionally inactive HFR1-PIF4…
LORF2_HUMAN|M310_ARATH	Cluster-31485.0	1	Has a reverse transcriptase activity required for target-primed reverse transcription of the LINE-1 element mRNA; a crucial step in LINE-1 retrotransposition. Has also an endonuclease activity that allows the introduction of nicks in the chromosomal target DNA. Cleaves DNA in AT-rich regions between a 5' stretch of purines and a 3' stretch of pyrimidines; corresponding to sites of LINE-1 integrat…
Y3475_ARATH|EFR_ARATH	Cluster-41773.1	3	|
PRF1_SOLLC	Cluster-15537.0	5	Positively regulates expression of listeriolysin; of 1-phosphadidylinositol phosphodiesterase (PI-PLC) and other virulence factors.
PRP4_ARATH	Cluster-19257.2	1	Plays role in pre-mRNA splicing as component of the U4/U6-U5 tri-snRNP complex that is involved in spliceosome assembly; and as component of the precatalytic spliceosome (spliceosome B complex).
UBC29_ARATH|UBC10_ARATH	Cluster-42219.0	1	Accepts the ubiquitin from the E1 complex and catalyzes its covalent attachment to other proteins.|Accepts the ubiquitin from the E1 complex and catalyzes its covalent attachment to other proteins. Mediates the selective degradation of short-lived and abnormal proteins.
CCD51_ARATH|CCD51_ORYSJ	Cluster-17930.0	2	Regulatory subunit of the voltage-gated calcium channel that gives rise to L-type calcium currents in skeletal muscle. Regulates channel inactivation kinetics.|
XTH16_ARATH|XTH18_ARATH	Cluster-41059.0	3	Catalyzes xyloglucan endohydrolysis (XEH) and/or endotransglycosylation (XET). Cleaves and religates xyloglucan polymers; an essential constituent of the primary cell wall; and thereby participates in cell wall construction of growing tissues.|Catalyzes xyloglucan endohydrolysis (XEH) and/or endotransglycosylation (XET). Cleaves and religates xyloglucan polymers; an essential constituent of the p…
BH025_ARATH	Cluster-40931.0	1	NA
SPZX_ARATH	Cluster-20503.0	2	Inhibits metacaspase-9 (MC9) cysteine protease. Functions through cleavage of its reactive center loop and covalent binding to MC9. Involved in the control of elicitor-stimulated programmed cell death (PCD). During infection by the necrotrophic fungal pathogen Botrytis cinerea; functions to protect cells by limiting the PCD-promoting protease RD21A activity that is released from the ER body or va…
NEUR_DROME|NEUR_DROVI	Cluster-45838.3	2	|Involved in neurogenesis. Interacts with other neurogenic proteins in the specification of the neuroblast versus epidermoblast cell fate.
ERG1_PANGI|ERG16_ARATH	Cluster-12619.0	3	Catalyzes the first oxygenation step in sterol biosynthesis and is suggested to be one of the rate-limiting enzymes in this pathway.|Catalyzes the first oxygenation step in sterol biosynthesis and is suggested to be one of the rate-limiting enzymes in this pathway. Can produce not only oxidosqualene; but also 2;3:22;23-dioxidosqualene.
DCN1L_DROME	Cluster-44219.1	1	May contribute to neddylation of cullin components of SCF-type E3 ubiquitin ligase complexes. Neddylation of cullins play an essential role in the regulation of SCF-type complexes activity.
CBK1_PNECA|NDRA_DICDI	Cluster-22794.0	2	Protein kinase that seems to play a role in signaling pathways necessary for cell growth and mating.|Stress-responsive protein involved in hormone responses; cell growth; and differentiation. Acts as a tumor suppressor in many cell types. Necessary but not sufficient for p53/TP53-mediated caspase activation and apoptosis. Has a role in cell trafficking notably of the Schwann cell and is necessary…
FBL60_ARATH|FBD17_ARATH	Cluster-1290.0	2	|
NFD4_ARATH	Cluster-40846.0	4	Required for karyogamy during female gametophyte development; when the two polar nuclei fuse to form the diploid central cell nucleus (PubMed:16698901).
P2C33_ARATH|P2C74_ARATH	Cluster-38701.0	1	|
MY106_ARATH	Cluster-8039.0	7	Functions as a repressor of epidermal cell outgrowth and negatively regulate trichome branch formation (PubMed:18805951; PubMed:21070410). Acts as both a positive and negative regulator of cellular outgrowth. Promotes both trichome expansion and branch formation (PubMed:21070410). Coordinately with WIN1/SHN1; participates in the regulation of cuticle biosynthesis and wax accumulation in reproduct…
CCD4_ARATH	Cluster-21956.0	7	NA
DRM1L_ARATH|DRM2_ORYSJ	Cluster-45843.0	4	Involved in de novo DNA methylation. Controls asymmetric and CpNpG methylation. Required for FWA gene silencing but not for the maintenance of SUP gene silencing. Functionally redundant to CMT3 to maintain non-CpG methylation. Involved in RNA-directed DNA methylation.|Involved in de novo DNA methylation. Required for CpG and non-CpG methylation. Required for normal establishment and maintenance o…
C94A2_VICSA|C94A1_VICSA	Cluster-11744.0	1	Catalyzes the omega-hydroxylation of various fatty acids (FA). The substrate specificity is higher for myristate > laurate = palmitate (C14>C16=C12).|Catalyzes the omega-hydroxylation of various fatty acids (FA) from 10 to 18 carbon atoms. The substrate specificity is higher for laurate > palmitate > myristate > linolenate > linoleate > oleate > caprate. May play a minor role in cutin synthesis a…
SCP40_ARATH|CBP23_HORVU	Cluster-34363.1	1	Probable carboxypeptidase.|
LOR15_ARATH	Cluster-15646.0	1	Might be related to the phospholipid scramblase and tubby-like superfamily of membrane tethered transcription factors.
Y3209_ORYSJ	Cluster-34678.0	5	NA
SBT19_ARATH	Cluster-25977.0	7	NA
Y4374_ARATH	Cluster-24776.0	4	NA
DXS2_ORYSJ	Cluster-36368.0	1	Catalyzes the acyloin condensation reaction between C atoms 2 and 3 of pyruvate and glyceraldehyde 3-phosphate to yield 1-deoxy-D-xylulose-5-phosphate (DXP). Is a limiting enzyme for plastidic isoprenoid biosynthesis and essential for chloroplast development.
ERF5_NICSY	Cluster-19634.0	1	Transcription factor that binds to the GCC-box pathogenesis-related promoter element. Involved in the regulation of gene expression by stress factors and by components of stress signal transduction pathways. Probably acts as a transcriptional activator.
RLP2_ARATH	Cluster-39612.1	5	NA
VTSS1_HYOMU|5EAS3_NICAT	Cluster-10133.0	1	Sesquiterpene synthase that catalyzes the formation of vetispiradiene from trans;trans-farnesyl diphosphate. The initial internal cyclization produces the monocyclic intermediate germacrene A.|Catalyzes the cyclization of trans;trans-farnesyl diphosphate (FPP) to the bicyclic intermediate 5-epi-aristolochene; initial step in the conversion of FPP to the sesquiterpenoid antifungal phytoalexin caps…
ERDL7_ARATH	Cluster-48011.0	7	Sugar transporter.
AB39G_ARATH|AB34G_ARATH	Cluster-33809.0	7	May be a general defense protein.|May be a general defense protein.
HSFA3_ARATH	Cluster-32970.0	3	Transcriptional activator that specifically binds DNA sequence 5'-AGAAnnTTCT-3' known as heat shock promoter elements (HSE). Involved in heat stress response. Activated by DREB2A under heat stress.
ATB13_ARATH|HOX21_ORYSI	Cluster-17345.0	4	Probable transcription factor that may act in the sucrose-signaling pathway.|Probable transcription factor.
CHSY_ANTMA|CHS4_TRISU	Cluster-3705.3	1	The primary product of this enzyme is 4;2';4';6'-tetrahydroxychalcone (also termed naringenin-chalcone or chalcone) which can under specific conditions spontaneously isomerize into naringenin.|The primary product of this enzyme is 4;2';4';6'-tetrahydroxychalcone (also termed naringenin-chalcone or chalcone) which can under specific conditions spontaneously isomerize into naringenin.
E13H_TOBAC	Cluster-20335.0	3	Implicated in the defense of plants against pathogens.
NAC83_ARATH	Cluster-29599.0	1	Transcriptional repressor that negatively regulates the expression of genes involved in xylem vessel formation. Represses the transcriptional activation activity of NAC030/VND7; which regulates protoxylem vessel differentiation by promoting immature xylem vessel-specific genes expression (PubMed:20388856). Transcriptional activator that regulates the COLD-REGULATED (COR15A and COR15B) and RESPONS…
NAC83_ARATH	Cluster-45550.0	6	Transcriptional repressor that negatively regulates the expression of genes involved in xylem vessel formation. Represses the transcriptional activation activity of NAC030/VND7; which regulates protoxylem vessel differentiation by promoting immature xylem vessel-specific genes expression (PubMed:20388856). Transcriptional activator that regulates the COLD-REGULATED (COR15A and COR15B) and RESPONS…
LEC_LUFAC	Cluster-40197.0	1	Binds chito-oligosaccherides. Has hemagglutinating activity towards rabbit erythrocytes.
DTM1_ORYSJ	Cluster-46128.1	2	Functions in tapetum development during early meiosis. May play a role in the endoplasmic reticulum (ER) membrane in the early stages of tapetum development in anthers. Seems to function after MSP1 and before UDT1.
NAC56_ARATH	Cluster-44083.0	7	Transcription factor of the NAC family (Probable). Together with NAC018/NARS2; regulates embryogenesis by regulating the development and degeneration of ovule integuments; a process required for intertissue communication between the embryo and the maternal integument (PubMed:18849494).
ABIL5_ORYSJ	Cluster-26607.0	5	Involved in regulation of actin and microtubule organization. Part of a WAVE complex that activates the Arp2/3 complex.
SKI19_ARATH|FBL22_ARATH	Cluster-2058.0	5	Component of SCF(ASK-cullin-F-box) E3 ubiquitin ligase complexes; which may mediate the ubiquitination and subsequent proteasomal degradation of target proteins.|
CXE17_ARATH|CXE6_ARATH	Cluster-11909.0	2	Carboxylesterase acting on esters with varying acyl chain length.|Carboxylesterase acting on esters with varying acyl chain length.
CPR49_ARATH	Cluster-48494.0	5	Thiol protease which shows activity against the fluorogenic substrate z-Arg-Arg-AMC.
GSO1_ARATH	Cluster-19312.0	1	Together with GSO2; receptor-like serine/threonine-kinase required during the development of the epidermal surface in embryos and cotyledons (PubMed:18088309). In coordination with GSO2; regulates root growth through control of cell division and cell fate specification. Controls seedling root growth by modulating sucrose response after germination (PubMed:24123341). Receptor of the peptide hormon…
CLC2_ARATH|CLC3_ARATH	Cluster-30534.0	4	|
CML8_ARATH	Cluster-8412.1	2	Potential calcium sensor.
CML8_ARATH	Cluster-8412.2	2	Potential calcium sensor.
CML11_ARATH|CALM_MOUSC	Cluster-8412.0	2	Potential calcium sensor.|Calmodulin mediates the control of a large number of enzymes; ion channels and other proteins by Ca(2+). Among the enzymes to be stimulated by the calmodulin-Ca(2+) complex are a number of protein kinases and phosphatases.
TPPD_ARATH	Cluster-26680.0	4	Removes the phosphate from trehalose 6-phosphate to produce free trehalose. Trehalose accumulation in plant may improve abiotic stress tolerance.
RNHX1_ARATH	Cluster-19182.0	1	Endonuclease that specifically degrades the RNA of RNA-DNA hybrids.
PTR1_ARATH	Cluster-27494.0	5	NA
DIS1_ORYSJ	Cluster-1912.1	5	E3 ubiquitin-protein ligase that mediates ubiquitination and subsequent proteasomal degradation of target proteins. E3 ubiquitin ligases accept ubiquitin from an E2 ubiquitin-conjugating enzyme in the form of a thioester and then directly transfers the ubiquitin to targeted substrates (Probable). Plays a negative role in drought stress tolerance through transcriptional and post-translational regu…
OFP11_ARATH|OFP16_ARATH	Cluster-20463.0	1	Transcriptional repressor that may regulate multiple aspects of plant growth and development through the regulation of BEL1-LIKE (BLH) and KNOX TALE (KNAT) homeodomain transcription factors.|Transcriptional repressor that regulates multiple aspects of plant growth and development through the regulation of BEL1-LIKE (BLH) and KNOX TALE (KNAT) homeodomain transcription factors.
TCX2_ARATH	Cluster-26082.0	5	Plays a role in development of both male and female reproductive tissues.
CXXS1_ARATH	Cluster-23771.0	7	Possesses low disulfide reductase activity; but efficient protein disulfide isomerase activity. Does not possess deglutathionylation activity.
TMM_ARATH	Cluster-35495.0	5	Promotes cell fate progression in stomatal development. In leaves; needed to correctly orient spacing divisions; to limit the number of asymmetric divisions in neighbor cells; and to promote the asymmetric (amplifying) divisions of meristemoids. In stems; promotes the conversion of meristemoids into guard mother cells (GMC) (PubMed:11090210; PubMed:12040198; PubMed:18979118). Positively regulates…
PUP3_ARATH	Cluster-23763.0	6	May be involved in transport of purine derivatives during pollen germination and tube elongation.
MADS4_SOLLC|CMB1_DIACA	Cluster-38776.0	2	Probable MADS-box transcription factor that functions with J2 and EJ2 in meristem maturation.|
BRXL4_ARATH	Cluster-37906.0	5	NA
AB2B_ARATH	Cluster-44454.2	1	NA
AROG_SOLTU|AROF_ARATH	Cluster-39984.0	7	Stereospecific condensation of phosphoenolpyruvate (PEP) and D-erythrose-4-phosphate (E4P) giving rise to 3-deoxy-D-arabino-heptulosonate-7-phosphate (DAHP).|Stereospecific condensation of phosphoenolpyruvate (PEP) and D-erythrose-4-phosphate (E4P) giving rise to 3-deoxy-D-arabino-heptulosonate-7-phosphate (DAHP).
Y4648_ARATH	Cluster-45439.8	4	Binds to DNA and alters its conformation. May be involved in regulation of gene expression; nucleoid organization and DNA protection.
HNRPQ_ARATH	Cluster-41178.0	6	Transcriptional activator that binds DNA on GAGA-like motif and 5'-(C/G)ACGTG(G/T)C(A/G)-3' consensus motif in the promoters of target genes (PubMed:27495811). Component of ribonucleosomes; which are complexes of at least 20 other different heterogenious nuclear ribonucleoproteins (hnRNP). hnRNP play an important role in processing of precursor mRNA in the nucleus (By similarity). Required during…
BAD1_ARATH	Cluster-1931.0	2	Involved in plant defense. Required for basal resistance against Pseudomonas syringae pv. tomato DC3000. Required for resistance against nonpathogenic bacteria. May be involved in signaling components that function downstream of SNC2 and upstream of NPR1 and WRKY70 to regulate defense responses.
GDL76_ARATH	Cluster-17153.0	5	NA
EPFL8_ARATH	Cluster-9671.0	2	Controls stomatal patterning.
CRR6_ARATH	Cluster-20336.0	1	NA
AGO4A_ORYSJ	Cluster-27283.0	5	Probably involved in the RNA silencing pathway. May bind to short RNAs such as microRNAs (miRNAs) or short interfering RNAs (siRNAs); and represses the translation of mRNAs which are complementary to them.
FB322_ARATH	Cluster-14970.0	2	NA
RNHX1_ARATH|YTX2_XENLA	Cluster-29184.0	2	Endonuclease that specifically degrades the RNA of RNA-DNA hybrids.|
KN5D_ARATH|KN5A_ORYSJ	Cluster-44315.0	5	Responsible for microtubule translocation. May be important for the organization of phragmoplast-specific arrays of microtubules (By similarity). Plays an essential role in stabilizing the mitotic spindle. Required during mitotic cytokinesis.|Responsible for microtubule translocation. May be important for the organization of phragmoplast-specific arrays of microtubules (By similarity). Plays an e…
TIP21_ARATH	Cluster-41509.4	4	Aquaporin required to facilitate the transport of water from the vacuolar compartment to the cytoplasm. Does not promote glycerol permability. Its function is impaired by Hg(2+). Transports urea in yeast cells and Xenopus laevis oocytes in a pH-independent manner. Transports methylammonium or ammonium in yeast cells and Xenopus laevis oocytes; preferentially at high medium pH. May participate in …
ARAE1_ARATH|ARAE3_ARATH	Cluster-43001.0	5	Acts as a UDP-D-xylose 4-epimerase but lacks both UDP-D-glucose and UDP-D-glucuronic acid 4-epimerase activities in vitro.|
NDB4_ARATH	Cluster-36318.0	1	Alternative NADH-ubiquinone oxidoreductase which catalyzes the oxidation of mitochondrial NADH does not translocate protons across the inner mitochondrial membrane (By similarity). NAD(P)H dehydrogenase; more efficient on NADH.
MYB12_ARATH	Cluster-47254.0	7	Flavonol-specific transcription activator involved in the regulation of several genes of flavonoid biosynthesis. Activates the expression of CHS; CHI; F3H and FLS1. Controls flavonol biosynthesis mainly in the root (PubMed:17419845; PubMed:20731781). Confers tolerance to UV-B (PubMed:19895401).
FMO1_ARATH	Cluster-45064.0	7	Required for the establishment of systemic acquired resistance (SAR). Not involved in local defense mechanisms. Confers a salicylic acid-dependent (SA) resistance to virulent pathogens such as P.syringae pv tomato and H.parasitica.
ZWIP2_ARATH	Cluster-43185.0	7	Transcriptional regulator required for normal differentiation of the ovary transmitting tract cells and pollen tube growth. In Arabidopsis; the transmitting tract facilitates the transport of pollen tubes to the ovules for fertilization (PubMed:17600712). May play a role in the regulation of AGL8/FUL; which is required for normal pattern of cell division; expansion and differentiation during morp…
F16P2_SOLTU	Cluster-28050.0	1	NA
DTX24_ARATH|DTX21_ARATH	Cluster-42580.0	2	|Regulator of Notch signaling; a signaling pathway involved in cell-cell communications that regulates a broad spectrum of cell-fate determinations. Probably acts both as a positive and negative regulator of Notch; depending on the developmental and cell context. Mediates the antineural activity of Notch; possibly by inhibiting the transcriptional activation mediated by MATCH1. Functions as a ubi…
PP281_ARATH	Cluster-27128.0	7	NA
FB253_ARATH	Cluster-20067.0	7	NA
DHEB_NICPL|DHE3_SOLLC	Cluster-30023.0	1	|
WOX1_ARATH	Cluster-43823.0	5	Transcription factor which may be involved in developmental processes.
EF4L3_ARATH	Cluster-33638.0	3	Component of the central CCA1/LHY-TOC1 feedback loop in the circadian clock that promotes clock accuracy and is required for sustained rhythms in the absence of daily light/dark cycles.
C96AF_ARATH	Cluster-41096.2	1	Involved in the formation of secondary alcohols and ketones in stem cuticular wax. Catalyzes the hydroxylation of a methylene unit in the middle of alkane molecules to form secondary alcohols and possibly also a second hydroxylation leading to the corresponding ketones.
SPL8_ARATH	Cluster-42940.1	2	Trans-acting factor that binds specifically to the consensus nucleotide sequence 5'-TNCGTACAA-3'. Binds specifically to the 5'-GTAC-3' core sequence. Involved in development and floral organogenesis. Required for ovule differentiation; pollen production; filament elongation; seed formation and siliques elongation. Also seems to play a role in the formation of trichomes on sepals. May positively m…
WTR41_ARATH|WTR18_ARATH	Cluster-40286.0	7	|
FRS5_ARATH	Cluster-41381.0	2	Putative transcription activator involved in regulating light control of development.
SPRR3_HUMAN	Cluster-35390.0	2	Cross-linked envelope protein of keratinocytes.
HSFA3_ARATH	Cluster-38254.0	3	Transcriptional activator that specifically binds DNA sequence 5'-AGAAnnTTCT-3' known as heat shock promoter elements (HSE). Involved in heat stress response. Activated by DREB2A under heat stress.
OE64M_ARATH	Cluster-49061.1	4	Chaperone receptor mediating Hsp90-dependent protein targeting to mitochondria.
FLZ18_ARATH	Cluster-36833.0	1	May act as an adapter to facilitate the interaction of SnRK1 complex with effector proteins; conferring tissue- and stimulus-type specific differences in the SnRK1 regulation pathway.
SPH19_ARATH	Cluster-23966.0	1	NA
BH066_ARATH|CHX1_ARATH	Cluster-39706.0	6	Low/medium affinity; Na(+)-dependent bicarbonate transporter.|May operate as a cation/H(+) antiporter.
XTH23_ARATH|XTH22_ARATH	Cluster-34915.0	1	Catalyzes xyloglucan endohydrolysis (XEH) and/or endotransglycosylation (XET). Cleaves and religates xyloglucan polymers; an essential constituent of the primary cell wall; and thereby participates in cell wall construction of growing tissues.|Catalyzes xyloglucan endohydrolysis (XEH) and/or endotransglycosylation (XET). Cleaves and religates xyloglucan polymers; an essential constituent of the p…
CYCLD_ANTMA	Cluster-38753.0	5	Involved in the dorsovental asymmetry of flowers. Retards growth rate and reduces organ number in the dorsal region of flowers. Binds specifically to the DNA sequence 5'-GGNCCCNC-3'; and is able to bind to the RAD promoter sequence in vivo.
DICH_ANTMA	Cluster-39781.0	4	Transcription regulator involved in the dorsovental asymmetry of flowers. Promotes dorsal identity.
BIC2_ARATH|BIC1_ARATH	Cluster-40026.0	4	Regulates the blue-light dependent dimerization of CRY2 and formation of photobodies. Inhibits CRY phosphorylation.|Regulates the blue-light dependent dimerization of CRY2 and formation of photobodies. Interacts with photoexited CRY2 to inhibit its activity. Inhibits CRY phosphorylation.
PTR9_ARATH|PTR10_ARATH	Cluster-33511.0	1	Endopeptidase that degrades small peptides of less than 7 kDa; such as glucagon and insulin.|The phosphoenolpyruvate-dependent sugar phosphotransferase system (PTS); a major carbohydrate active transport system; catalyzes the phosphorylation of incoming sugar substrates concomitant with their translocation across the cell membrane. The enzyme II SorABFM PTS system is involved in sorbose transport.
NEC1_PETHY	Cluster-45260.0	4	Mediates both low-affinity uptake and efflux of sugar across the plasma membrane. Promotes the formation of phloem bundles in mid-veins. Probably involved in the development of stomium cells that control anther opening time. Required for pollen viability (PubMed:11135107; PubMed:11405624).
TOR1_ARATH|GDL79_ARATH	Cluster-20356.3	7	Plant-specific microtubule-associated protein (MAP) that regulates the orientation of cortical microtubules and the direction of organ growth (PubMed:18577573). Determines microtubule organization by modulating microtubule severing (PubMed:24055158).|
MYBF_ARATH	Cluster-37289.0	5	Putative transcription factor.
RVE1_ARATH	Cluster-36429.1	1	Morning-phased transcription factor integrating the circadian clock and auxin pathways. Binds to the evening element (EE) of promoters. Does not act within the central clock; but regulates free auxin levels in a time-of-day specific manner. Positively regulates the expression of YUC8 during the day; but has no effect during the night. Negative regulator of freezing tolerance.
HMT2_ARATH	Cluster-13883.0	1	Catalyzes methyl transfer from S-methylmethionine (SMM) to adenosyl-L-homocysteine (AdoMet). SMM degradation (by HMT-1; HMT-2 and HMT-3) and biosynthesis (by MMT1) constitute the SMM cycle in plants; which is probably required to achieve short term control of AdoMet level.
WAV3_ARATH	Cluster-45981.0	3	E3 ubiquitin-protein ligase involved in the regulation of root growth. Acts as positive regulator of root gravitropism. Possesses E3 protein ligase activity in vitro.
RGA4_SOLBU	Cluster-31677.0	1	Disease resistance protein. Resistance proteins guard the plant against pathogens that contain an appropriate avirulence protein via a direct or indirect interaction with this avirulence protein. That triggers a defense system which restricts the pathogen growth.
RGA4_SOLBU	Cluster-31677.1	1	Disease resistance protein. Resistance proteins guard the plant against pathogens that contain an appropriate avirulence protein via a direct or indirect interaction with this avirulence protein. That triggers a defense system which restricts the pathogen growth.
ZFP4_ARATH	Cluster-46754.0	7	Acts as negative regulator of abscisic acid (ABA) signaling during germination and early seedling development.
PUB26_ARATH|PUB25_ARATH	Cluster-19375.0	5	Functions as an E3 ubiquitin ligase.|Functions as an E3 ubiquitin ligase.
RAD_ANTMA	Cluster-49340.0	5	Involved in the dorsovental asymmetry of flowers. Promotes dorsal identity.
LTL1_ARATH|GDL77_ARATH	Cluster-22374.0	2	Involved in the mechanisms of salt tolerance. Mediates resistance to LiCl and NaCl.|
FDM1_ARATH|FDM3_ARATH	Cluster-45854.0	2	Forms a complex with IDN2 and FDM2/IDNL2 that is required for RNA-directed DNA methylation (RdDM) and that functions at a downstream step of the RdDM pathway (PubMed:22302148; PubMed:22757778; PubMed:22570638; PubMed:22592791). Required for de novo DNA methylation and 24 nucleotide small interfering RNA (siRNA) accumulation (PubMed:22570638). Binds unmethylated but not methylated DNAs through its…
MYB61_ARATH	Cluster-46136.0	1	Transcription factor that coordinates a small network of downstream target genes required for several aspects of plant growth and development; such as xylem formation and xylem cell differentiation; and lateral root formation (PubMed:22708996). Regulates a specific set of target genes by binding DNA to the AC cis-element 5'-ACCTAC-3' (PubMed:23741471). Functions as a transcriptional regulator of …
PHOT1_ARATH	Cluster-41664.0	1	Protein kinase that acts as a blue light photoreceptor in a signal-transduction pathway for photo-induced movements. Phosphorylates BLUS1; a kinase involved in stomatal opening. Required for blue light mediated mRNA destabilization. Mediates calcium spiking of extracellular origin in response to a low rate of blue light. Also mediates rapid membrane depolarization and growth inhibition in respons…
ALPL_ARATH|HARB1_HUMAN	Cluster-37161.2	6	Transposase-derived protein that may have nuclease activity.|Transposase-derived protein that may have nuclease activity (Potential). Does not have transposase activity.
PLAT1_ARATH	Cluster-43359.0	1	Positive regulator of abiotic stress tolerance involved in the regulation of plant growth. May be a downstream target of the abscisic acid (ABA) signaling pathway.
AL11A_OLEEU	Cluster-39792.0	7	Catalyzes the demethylesterification of homogalacturonan components of pectin. May be involved in pollen tube development.
SNAK2_SOLTU	Cluster-20205.1	5	Has an antimicrobial activity. Causes a rapid aggregation of both Gram-positive and Gram-negative bacteria; but the antimicrobial activity is not correlated with the capacity to aggregate bacteria.
C96AF_ARATH	Cluster-46629.0	2	Involved in the formation of secondary alcohols and ketones in stem cuticular wax. Catalyzes the hydroxylation of a methylene unit in the middle of alkane molecules to form secondary alcohols and possibly also a second hydroxylation leading to the corresponding ketones.
DTX16_ARATH	Cluster-27443.0	3	NA
CONG1_LUPAN|7SB1_SOYBN	Cluster-23284.0	7	Sulfur-rich seed storage protein that remains undegraded at germination.|Seed storage protein. Has a protein kinase activity. Binds leginsulin.
DET2_GOSHI	Cluster-13826.2	1	Involved in a reduction step in the biosynthesis of the plant steroid; brassinolide. Promotes cotton fibers (seed trichomes) initiation and elongation.
SWT10_ARATH|SWT15_VITVI	Cluster-40200.0	4	Mediates both low-affinity uptake and efflux of sugar across the plasma membrane.|Mediates both low-affinity uptake and efflux of sugar across the plasma membrane.
PORA_ARATH	Cluster-47839.1	5	Phototransformation of protochlorophyllide (Pchlide) to chlorophyllide (Chlide). PORA may also function as a photoprotectant during the transitory stage from dark to light. Functions in skotomorphogenesis; photomorphogenesis and throughout the plant life under specific light conditions.
WSD1_ARATH	Cluster-18622.0	4	Bifunctional wax ester synthase/diacylglycerol acyltransferase. Involved in cuticular wax biosynthesis.
SDT_ARATH	Cluster-32264.0	1	Spermidine sinapoyl-CoA acyltransferase that mediates the accumulation of disinapoyl spermidine conjugates in seeds. Can also use putrescine as an acyl acceptor to convert it into monosinapoyl-putrescine.
PNAA_PRUDU	Cluster-48924.1	7	Catalyzes the hydrolysis of polyneuridine aldehyde into epi-vellosimine; which is the immediate precursor for the synthesis of the ajmaline.
GL93_ORYSJ	Cluster-47615.0	1	May play a role in plant defense. Probably has no oxalate oxidase activity even if the active site is conserved.
YTX2_XENLA	Cluster-40571.0	7	NA
YG75_SCHPO	Cluster-17203.0	1	NA
COPT5_ARATH	Cluster-48501.0	3	Involved in the transport of copper.
MYB86_ARATH|MYB61_ARATH	Cluster-13375.0	5	Probable transcription factor.|Transcription factor that coordinates a small network of downstream target genes required for several aspects of plant growth and development; such as xylem formation and xylem cell differentiation; and lateral root formation (PubMed:22708996). Regulates a specific set of target genes by binding DNA to the AC cis-element 5'-ACCTAC-3' (PubMed:23741471). Functions as …
BH130_ARATH	Cluster-15191.0	5	NA
DTX14_ARATH|DTX8_ARATH	Cluster-17225.1	7	|
AVP1_ARATH	Cluster-36612.0	1	Contributes to the transtonoplast (from cytosol to vacuole lumen) H(+)-electrochemical potential difference. It establishes a proton gradient of similar and often greater magnitude than the H(+)-ATPase on the same membrane. In addition; facilitates auxin transport by modulating apoplastic pH and regulates auxin-mediated developmental processes. Confers tolerance to NaCl and to drought by increasi…
GLO1_ARATH|GOX_SPIOL	Cluster-45818.0	1	Photorespiratory enzyme that can exert a strong regulation over photosynthesis; possibly through a feed-back inhibition on Rubisco activase. Not required for oxalate accumulation.|
SR1P1_ARATH	Cluster-34525.0	5	Acts as a substrate-specific adapter of an E3 ubiquitin-protein ligase complex (CUL3-RBX1-BTB) which mediates the ubiquitination and subsequent proteasomal degradation of target proteins (Probable). Involved in disease resistance. Acts as a substrate adapter that recruits CAMTA3/SR1 for ubiquitination and degradation during pathogen infection. Acts as positive regulator of plant defense by removi…
SR1P1_ARATH	Cluster-17820.0	3	Acts as a substrate-specific adapter of an E3 ubiquitin-protein ligase complex (CUL3-RBX1-BTB) which mediates the ubiquitination and subsequent proteasomal degradation of target proteins (Probable). Involved in disease resistance. Acts as a substrate adapter that recruits CAMTA3/SR1 for ubiquitination and degradation during pathogen infection. Acts as positive regulator of plant defense by removi…
POL5_DROME|POL_AVIRE	Cluster-32913.2	4	|Protease: The aspartyl protease mediates proteolytic cleavages of Gag and Gag-Pol polyproteins during or shortly after the release of the virion from the plasma membrane. Cleavages take place as an ordered; step-wise cascade to yield mature proteins. This process is called maturation. Displays maximal activity during the budding process just prior to particle release from the cell.|Reverse trans…
CPNA2_ARATH	Cluster-46970.1	2	Involved in protein assisted folding.
SHT_ARATH	Cluster-22889.0	7	Hydroxycinnamoyl transferase involved in the conjugation of feruloyl CoA to spermidine. Able to perform all three conjugating steps required for the biosynthesis of N1;N5;N10-triferuloyl-spermidine. Spermidine is the only acceptor substrate while feruloyl CoA > caffeoyl CoA > coumaroyl CoA > cinnamoyl CoA >> sinapoyl CoA are efficient acyl donors. No activity with hydroxyferuloyl CoA.
CAAT5_ARATH	Cluster-38661.0	7	NA
ANXD3_ARATH	Cluster-28905.0	1	May be involved in osmotic stress and abscisic acid signaling in a calcium-dependent manner.
UPS1_ARATH|UPS5_ARATH	Cluster-28905.1	4	Proton-coupled transporter that transports a wide spectrum of oxo derivatives of heterocyclic nitrogen compounds; including allantoin; uric acid and xanthine; but not adenine (PubMed:11971139; PubMed:15308648). Mediates high affinity transport of uracil and 5-fluorouracil (a toxic uracil analog) (PubMed:15308648; PubMed:16897711). Mediates transport of free pyrimidines and may function during ear…
LTPG1_ARATH	Cluster-45828.0	3	Lipid transfer protein that; together with LTPG2; binds to lipids and functions as a component of the cuticular lipid export machinery that performs extensive export of intracellular lipids (e.g. C29 alkane) from epidermal cells to the surface to build the cuticular wax layer and silique walls. Involved in the establishment of resistance to the necrotrophic fungal pathogen Alternaria brassicicola.
MHX_ARAHH	Cluster-34467.0	2	Vacuolar transporter that exchanges protons with Mg(2+); Zn(2+) and Fe(2+) ions. May control the partitioning of Mg(2+) and Zn(2+) between plant organs. Could play a role in Zn(2+) accumulation or tolerance.
CTNS_ARATH	Cluster-22847.0	2	Thought to transport cystine out of lysosomes.
CSPLO_POPTR	Cluster-1840.0	5	NA
DIV_ANTMA	Cluster-35143.0	5	Involved in the dorsovental asymmetry of flowers. Promotes ventral identity.
Y1301_ARATH	Cluster-45681.0	7	NA
HIPL1_ARATH	Cluster-43383.0	4	Cleaves hippuric acid into benzoic acid and glycine.
U83A1_ARATH	Cluster-25174.0	4	NA
MY106_ARATH|MYB16_ARATH	Cluster-47806.1	1	Functions as a repressor of epidermal cell outgrowth and negatively regulate trichome branch formation (PubMed:18805951; PubMed:21070410). Acts as both a positive and negative regulator of cellular outgrowth. Promotes both trichome expansion and branch formation (PubMed:21070410). Coordinately with WIN1/SHN1; participates in the regulation of cuticle biosynthesis and wax accumulation in reproduct…
MYB16_ARATH	Cluster-47806.0	2	Involved in the control of epidermal cell morphogenesis in petals. Promotes unidirectional cell expansion once outgrowth has been initiated (PubMed:17376813). Coordinately with WIN1/SHN1; participates in the regulation of cuticle biosynthesis and wax accumulation in reproductive organs and trichomes. Functions in cuticle nanoridge formation in petals and stamens; and in morphogenesis of petal con…
AB11G_ARATH	Cluster-48870.0	7	Required for the cuticle and pollen coat development by controlling cutin and maybe wax transport to the extracellular matrix. Involved in developmental plasticity and stress responses.
CIPKC_ARATH	Cluster-43815.2	1	CIPK serine-threonine protein kinases interact with CBL proteins. Binding of a CBL protein to the regulatory NAF domain of CIPK protein lead to the activation of the kinase in a calcium-dependent manner.
CDPK9_ARATH|CDPKX_ARATH	Cluster-31310.0	2	May play a role in signal transduction pathways that involve calcium as a second messenger.|Ca(2+)-dependent protein kinase (PubMed:26662273). Negative regulator of stomatal closure and slow anion currents (PubMed:26662273). Unable to phosphorylate THI1 in vitro; but the kinase activity is essential for the stomatal closure regulation (PubMed:26662273). Phosphorylates FD (PubMed:25661797). May pl…
AP1A_BRAOB|AGL8_SOLLC	Cluster-30091.0	1	Transcription factor that promotes early floral meristem identity in synergy with LEAFY. Displays a redundant function with CAULIFLOWER in the up-regulation of LEAFY. Required subsequently for the transition of an inflorescence meristem into a floral meristem; and for the normal development of sepals and petals in flowers. Regulates positively B class homeotic proteins.|Probable transcription fac…
D27_ARATH	Cluster-37517.0	2	NA
WTR7_ARATH|WTR27_ARATH	Cluster-48858.1	1	|
GDL15_ARATH|GDL82_ARATH	Cluster-23891.0	7	Involved in the control of the PYK10 complex size and possibly substrate specificity. May be exported from the endoplamic reticulum upon interaction with MVP1.|
PGLR4_ARATH	Cluster-46757.0	5	Polygalacturonase not involved in the final stages of pod shatter.
LRKS2_ARATH	Cluster-21213.0	1	Involved in resistance response to the pathogenic oomycetes Phytophthora infestans and Phytophthora capsici and to the pathogenic bacteria Pseudomonas syringae.
BGL10_ORYSJ	Cluster-48794.9	1	Hydrolyzes p-nitrophenyl beta-D-glucoside; p-nitrophenyl beta-D-galactoside; p-nitrophenyl beta-D-xyloside; p-nitrophenyl beta-D-fucoside; p-nitrophenyl beta-L-arabinoside; cello-oligosaccharides and laminaribiose.
BGLC_OLEEU	Cluster-22819.0	1	Major beta-glucosidase activating oleuropein into a potent protein cross-linking agent (PubMed:25697790; PubMed:28483880). No activity with rutin; luteolin or p-nitrophenyl-beta-glucopyranoside as substrates (PubMed:25697790).
MIF1_ARATH	Cluster-18165.1	7	Inhibits zinc finger homeodomain (ZHD) transcription factors; such as ZHD5; by interacting with them to prevent both their nuclear localization and their DNA-binding properties. Involved in integrating signals from multiple hormones by preventing the expression of genes involved in gibberellic acid (GA); auxin and brassinosteroid signaling and by promoting the expression of abscisic acid (ABA)-re…
MIF1_ARATH	Cluster-18165.0	7	Inhibits zinc finger homeodomain (ZHD) transcription factors; such as ZHD5; by interacting with them to prevent both their nuclear localization and their DNA-binding properties. Involved in integrating signals from multiple hormones by preventing the expression of genes involved in gibberellic acid (GA); auxin and brassinosteroid signaling and by promoting the expression of abscisic acid (ABA)-re…
HSP22_ARATH	Cluster-38698.0	2	NA
AATP9_ARATH|ASD_ARATH	Cluster-37775.0	1	Has aromatic amino acid transaminase activity.|Required to regulate morphology and anatomy during seed maturation.
Y9096_DICDI	Cluster-18003.0	4	NA
CONG2_LUPAN	Cluster-15300.0	5	Sulfur-rich seed storage protein that remains undegraded at germination.
PTR25_ARATH	Cluster-21568.0	4	Low-affinity proton-dependent nitrate transporter. Not involved in dipeptides transport.
STIL2_ARATH	Cluster-27478.0	2	NA
MCA9_ARATH	Cluster-47267.0	4	Cysteine protease that cleaves specifically after arginine or lysine residues. Does not cleave caspase-specific substrates. Required for proteolytic processing of GRI (PubMed:25398910).
MCA9_ARATH	Cluster-25121.0	1	Cysteine protease that cleaves specifically after arginine or lysine residues. Does not cleave caspase-specific substrates. Required for proteolytic processing of GRI (PubMed:25398910).
BZP43_ARATH	Cluster-15727.0	3	Probable transcription factor involved in somatic embryogenesis. Acts as positive regulator of BHLH109.
SYLC_ARATH	Cluster-35593.0	5	NA
RIC1_ARATH|RIC7_ARATH	Cluster-28823.0	1	Functions as downstream effector of Rho-related GTP binding proteins of the Rho of Plants" (ROPs) family. Participates in the propagation of ROP GTPase signals in specific cellular responses. Required for cortical microtubule organization. Promotes microtubule bundling and formation of well-ordered microtubule arrays in the neck region of pavement cells. This restricts cell lateral expansion to g…
DEF_NELNU	Cluster-48231.0	1	Removes the formyl group from the N-terminal Met of newly synthesized proteins. Requires at least a dipeptide for an efficient rate of reaction. N-terminal L-methionine is a prerequisite for activity but the enzyme has broad specificity at other positions.
M310_ARATH	Cluster-23815.0	7	NA
DIRL1_ARATH	Cluster-15519.0	4	Putative lipid transfer protein required for systemic acquired resistance (SAR) long distance signaling. May interact with a lipid-derived molecule to promote long distance signaling associated with SAR. Together with AZI1; required for glycerol-3-phosphate- (G3P) and azelaic acid- (AA) induced systemic acquired resistance (SAR). Component of plant systemic immunity involved in priming defenses i…
E70B1_ARATH	Cluster-14059.0	1	Component of an exocyst subcomplex specifically involved in autophagy-related; Golgi-independent membrane traffic to the vacuole. Regulates autophagosome formation and autophagy-related Golgi-independent import into the vacuole. Positive regulator of both abscisic acid (ABA)-promoted and mannitol (drought)-promoted stomatal closure (PubMed:27956469).
BBE18_ARATH	Cluster-18219.0	7	NA
PRS1_SOLTU|PRU1_PRUAV	Cluster-17021.0	2	|
C94C1_ARATH	Cluster-26412.0	1	Involved in the oxidation of the plant hormone jasmonoyl-L-isoleucine (JA-Ile); a bioactive phytohormone of the jasmonate-mediated signaling pathway. Converts 12-hydroxy-JA-Ile (12OH-JA-Ile) to the carboxy-derivative 12COOH-JA-Ile (PubMed:17868380; PubMed:22215670; PubMed:26164240). Exerts negative feedback control on JA-Ile levels and plays a role in attenuation of jasmonate responses (PubMed:22…
RNHX1_ARATH	Cluster-30474.0	4	Endonuclease that specifically degrades the RNA of RNA-DNA hybrids.
KCR2_ARATH|KCR1_ARATH	Cluster-46597.0	7	Probable reductase; but unlike KCR1; has no beta-ketoacyl-coenzyme A reductase activity.|
BH063_ARATH	Cluster-48779.1	4	Transcription factor that binds DNA to G box 5'-CACGTG-3' and; to a lower extent; to E-box 5'-CANNTG-3' in vitro. Binds to chromatin DNA of the FT gene and promotes its expression; and thus triggers flowering in response to blue light.
SMO11_ARATH	Cluster-41832.0	1	Non-heme iron oxygenase involved in sterols biosynthesis. 4;4-dimethyl-9-beta;19-cyclopropylsterols such as 24-methylenecycloartanol are the preferred substrates.
DEFA_ANTMA	Cluster-42105.0	7	Transcription factor involved in the genetic control of flower development. Acts in conjunction with GLOBOSA (glo).
AB8C_ARATH	Cluster-49284.0	3	NA
LBD1_ARATH	Cluster-46667.0	4	NA
LBD1_ARATH	Cluster-46059.0	4	NA
SAG21_ARATH	Cluster-17472.0	4	NA
GIL1_ARATH	Cluster-43251.0	1	Required for red (R) and far red (FR) light-induced and phytochrome-mediated deregulation of negative gravitropism leading to randomization of hypocotyl growth orientation.
AAP6_ARATH	Cluster-46832.0	3	Amino acid-proton symporter. Stereospecific transporter with a broad specificity for tryptophan; proline; and neutral and acidic amino acids. Have an affinity for aspartate in a physiological range. Involved in the uptake of amino acids diffusing out of the xylem tracheids into the xylem parenchyma.
TET3_ARATH	Cluster-32794.0	1	May be involved in the regulation of cell differentiation.
ROGF8_ARATH	Cluster-37903.0	4	NA
STY13_ARATH	Cluster-44655.0	3	Serine/threonine protein kinase that phosphorylates proteins on serine; threonine and tyrosine residues.
CWPX_ARATH	Cluster-8261.6	4	NA
RADL6_ARATH	Cluster-40436.0	1	Probable transcription factor.
POLR2_ARATH	Cluster-44452.2	5	NA
USPAL_ARATH	Cluster-42595.0	7	Required for resistance to DNA-damaging agents.
RGLG3_ARATH|RGLG5_ARATH	Cluster-43820.0	4	Possesses E3 ubiquitin-protein ligase in vitro. Acts as upstream modulator of jasmonate (JA) signaling in response to various stimuli; such as JA-inhibited root growth; JA-inductive gene expression; coronatine-mediated pathogen susceptibility; wound-stimulated expression of JA-responsive genes and wound-induced JA biosynthesis (PubMed:22898498). Controls fumonisin B1 (FB1)-triggered programmed ce…
HEX6_RICCO	Cluster-45594.2	1	Active uptake of hexoses. Probable glucose/hydrogen symport.
HEX6_RICCO	Cluster-45594.0	1	Active uptake of hexoses. Probable glucose/hydrogen symport.
HEX6_RICCO	Cluster-35935.0	7	Active uptake of hexoses. Probable glucose/hydrogen symport.
AB34G_ARATH	Cluster-26397.0	1	May be a general defense protein.
CSE_ARATH	Cluster-48655.0	2	Esterase involved in the biosynthesis of lignin. Hydrolyzes caffeoylshikimate into caffeate and shikimate. Together with 4-coumarate--CoA ligase (4CL); acts on an alternative reaction for the formation of caffeoyl-CoA and bypasses the second reaction of shikimate O-hydroxycinnamoyltransferase (HST). Accepts also 4-coumaroylshikimate as substrate; but with lower activity. According to PubMed:20345…
GFA1_YEAST|GFPT2_RAT	Cluster-47230.0	1	Involved in amino sugar synthesis (formation of chitin; supplies the amino sugars of asparagine-linked oligosaccharides of glycoproteins).|Controls the flux of glucose into the hexosamine pathway. Most likely involved in regulating the availability of precursors for N- and O-linked glycosylation of proteins.
ERLI1_ARATH	Cluster-20650.0	1	Probable lipid transfer protein (LTP). May improve freezing survival. Seems to control the flowering process and lignin synthesis. Has an auxiliary role for germinability and early seedling development under low temperature and salt stress conditions; probably in an abscisic acid- (ABA) dependent manner. Confers resistance to Botrytis cinerea and exhibits anti-fungal activity; at least against S.…
Y3885_ARATH	Cluster-16776.0	5	NA
PHT13_ARATH	Cluster-3376.0	5	High-affinity transporter for external inorganic phosphate.
FAD12_PUNGR	Cluster-15770.0	1	Delta(12)-fatty acid desaturase producing in a heterologous system linoleic acid (18:2(9Z;12Z)) and to a lower extent hexadecadienoic acid (16:2(9Z;12Z)).
CAX3_ARATH	Cluster-27241.0	2	Vacuolar cation/proton exchanger (CAX). Translocates Ca(2+) and other metal ions into vacuoles using the proton gradient formed by H(+)-ATPase and H(+)-pyrophosphatase (By similarity). Involved in ion homeostasis in association with CAX1.
B3GT2_ARATH	Cluster-35724.0	1	Beta-1;3-galactosyltransferase that transfers galactose from UDP-galactose to substrates with a terminal glycosyl residue.
NIP12_ARATH|NIP11_ORYSJ	Cluster-31270.0	4	Water channel probably required to promote glycerol permeability and water transport across cell membranes.|Aquaporins facilitate the transport of water and small neutral solutes across cell membranes.
EGS1_OCIBA	Cluster-30043.0	2	Catalyzes the synthesis of the phenylpropene eugenol from coniferyl acetate. Phenylpropenes are produced by plants as defense compounds with antimicrobial and antianimal properties; or as floral attractants of pollinators. Eugenol is a characteristic aromatic constituent of spices.
CRPM2_ARATH	Cluster-38469.0	7	NA
NLTP_LACSA|NLTP4_LENCU	Cluster-13633.0	2	Plant non-specific lipid-transfer proteins transfer phospholipids as well as galactolipids across membranes. May play a role in wax or cutin deposition in the cell walls of expanding epidermal cells and certain secretory tissues.|Plant non-specific lipid-transfer proteins transfer phospholipids as well as galactolipids across membranes. May play a role in wax or cutin deposition in the cell walls…
C70B1_ARATH	Cluster-414.0	5	Involved in pollen wall development. Catalyzes the conversion of long-chain fatty acids to the corresponding omega-hydroxylated fatty acids. Omega-hydroxylated fatty acids; together with in-chain hydroxylated fatty acids; are key monomeric aliphatic building blocks for sporopollenin synthesis during exine formation.
HDDC2_DANRE|YC0H_SCHPO	Cluster-41634.1	3	|
GSTX3_TOBAC|GSTX1_TOBAC	Cluster-32750.0	1	May play a role in the cellular response to stress.|
SCP29_ARATH	Cluster-33709.0	1	Probable carboxypeptidase.
PDR3_TOBAC	Cluster-44561.0	1	May be a general defense protein.
CHUP1_ARATH	Cluster-36369.0	4	Required for the positioning and movement of chloroplasts. Interacts with profilin and actin independent of its polymerization status. Regulates chloroplast localization by anchoring chloroplasts to the plasma membrane and forming a bridge to the actin cytoskeleton.
SBT12_ARATH	Cluster-14351.0	5	Serine protease involved in the negative regulation of stomatal density and distribution. Not active on EPFL6 (AC Q1PEY6) (PubMed:20056678). Positive regulator of water use efficiency (WUE).
NRAM1_ORYSJ|NRAM3_ORYSJ	Cluster-15159.2	4	Probable metal transporter that may participate in the control of iron homeostasis.|Probable metal transporter.
NRAM1_ORYSJ	Cluster-15159.1	7	Probable metal transporter that may participate in the control of iron homeostasis.
NRAM1_ORYSJ	Cluster-15159.3	7	Probable metal transporter that may participate in the control of iron homeostasis.
NIMI2_ARATH	Cluster-22243.0	3	NA
LAC12_ARATH	Cluster-28309.1	1	Lignin degradation and detoxification of lignin-derived products.
LOG3_ARATH	Cluster-46635.0	7	Cytokinin-activating enzyme working in the direct activation pathway. Phosphoribohydrolase that converts inactive cytokinin nucleotides to the biologically active free-base forms.
EX84A_ARATH	Cluster-16997.0	3	Component of the exocyst complex involved in the docking of exocytic vesicles with fusion sites on the plasma membrane during regulated or polarized secretion. Involved in polarized cell growth and organ morphogenesis. During cytokinesis; involved in cell plate initiation; cell plate maturation and formation of new primary cell wall.
YLS3_ARATH	Cluster-14465.0	2	NA
PPT1_DROME	Cluster-49280.1	2	Removes thioester-linked fatty acyl groups such as palmitate from modified cysteine residues in proteins or peptides.
FRI3_SOYBN|FRI4_ARATH	Cluster-42948.0	1	Stores iron in a soluble; non-toxic; readily available form. Important for iron homeostasis. Has ferroxidase activity. Iron is taken up in the ferrous form and deposited as ferric hydroxides after oxidation.|Stores iron in a soluble; non-toxic; readily available form. Important for iron homeostasis. Has ferroxidase activity. Iron is taken up in the ferrous form and deposited as ferric hydroxides …
REM20_ARATH	Cluster-15567.0	1	Regulates the plasmid copy number. RepA binds to the repAB promoter thus controlling the synthesis of the plasmid replication initiator protein RepB.
R1A6_SOLDE	Cluster-12885.1	4	Confers resistance to late blight (Phytophthora infestans) races carrying the avirulence gene Avr1. Resistance proteins guard the plant against pathogens that contain an appropriate avirulence protein via an indirect interaction with this avirulence protein. That triggers a defense system including the hypersensitive response; which restricts the pathogen growth.
PNAE_RAUSE|MES3_ARATH	Cluster-48213.0	1	|Methylesterase shown to have carboxylesterase activity; methyl indole-3-acetic acid (MeIAA) esterase activity and methyl jasmonate (MeJA) esterase activity in vitro.
BH137_ARATH	Cluster-37634.1	5	NA
GLUA_DICDI	Cluster-24725.0	4	Seed storage protein.
NAC22_ARATH	Cluster-33810.0	1	Transcriptional activator that mediates auxin signaling to promote lateral root development. Activates the expression of two downstream auxin-responsive genes; DBP and AIR3.
10HGO_CATRO|GEDH1_OCIBA	Cluster-25411.0	1	|Involved in the production of citral; a mixture of geranial and neral with a strong lemony scent. Reversibly oxidizes geraniol and nerol in equal efficiency. Also active; although at a lower efficiency; with cinnamyl alcohol.
GDL2_ARATH	Cluster-16008.0	4	NA
B561I_ARATH	Cluster-38737.0	4	May act as a catecholamine-responsive trans-membrane electron transporter.
CCD41_ORYSJ	Cluster-35812.0	5	May promote cell division.
PIN6_ARATH	Cluster-28292.0	5	Component of the intracellular auxin-transport pathway (PubMed:19506555). Regulates auxin transport and auxin homeostasis (PubMed:23922907). Directly involved in the regulation of nectar production (PubMed:23551385). Involved in unfolded protein response (UPR) activation (PubMed:24180465). Involved in the control of vein patterning (PubMed:23437008; PubMed:24304505). Redundantly with PIN8; inhibi…
SLAH3_ARATH	Cluster-38950.0	5	Slow; weak voltage-dependent S-type anion efflux channel involved in maintenance of anion homeostasis (PubMed:18305482). Binds to the highly selective inward-rectifying potassium channel KAT1 and inhibits its activity. Functions as an essential negative regulator of inward potassium channels in guard cells. Essential for the efficient stomatal closure and opening in guard cells (PubMed:27002025).
CE101_ARATH	Cluster-20188.0	7	NA
EMS1_ARATH	Cluster-42482.0	5	Receptor with a serine/threonine-protein kinase activity required for the specification of the correct number of male archesporial initials and for the subsequent specification of tapetal and middle cell layer identities. In seeds; required for enhancing cell size and the rate of embryonic development.
4CLL6_ARATH	Cluster-36923.0	4	NA
U74E2_ARATH	Cluster-17282.0	7	NA
E138_ARATH	Cluster-15964.0	4	NA
GLR27_ARATH|GLR28_ARATH	Cluster-41341.1	1	Glutamate-gated receptor that probably acts as non-selective cation channel. May be involved in light-signal transduction and calcium homeostasis via the regulation of calcium influx into cells.|Glutamate-gated receptor that probably acts as non-selective cation channel. May be involved in light-signal transduction and calcium homeostasis via the regulation of calcium influx into cells.
DOG1_ARATH|DOGL3_ARATH	Cluster-11685.0	7	Required for the induction of seed dormancy (PubMed:17065317; PubMed:26620523; PubMed:22829147). The level of DOG1 protein in freshly harvested seeds determines the level of seed dormancy (PubMed:22829147). Determines the temperature window for germination by regulating the expression of micropylar endosperm-weakening genes through temperature control of the gibberellins metabolism (PubMed:251142…
SAU76_ARATH	Cluster-14155.0	6	May be involved in the regulation of ethylene receptor signaling. Promotes cell expansion and plant growth (PubMed:26207341). Involved in the regulation of cell elongation (PubMed:24312429).
SAU50_ARATH	Cluster-6206.0	2	Effector of hormonal and environmental signals in plant growth.
GDL67_ARATH|GDL79_ARATH	Cluster-34313.1	4	|
PHO32_ARATH	Cluster-38580.0	1	High-affinity transporter for external inorganic phosphate. Acts probably as a sodium-phosphate symporter. Component of the high affinity phosphate transport system II (ptsII) necessary for scavenging phosphorus from the environment under conditions of limiting phosphorus.
USPAL_ARATH	Cluster-38580.1	1	Required for resistance to DNA-damaging agents.
EPFL9_ARATH	Cluster-10472.0	4	Stomagen: Positively regulates stomatal density and patterning. Acts by competing with EPF2 (AC Q8LC53) for the same receptors; ERECTA (AC Q42371) and TMM (AC Q9SSD1). Not cleaved by the protease CRSP (AC Q9LNU1) (PubMed:25043023).
NAC98_ARATH	Cluster-48686.0	7	Transcription activator of STM and KNAT6. Involved in molecular mechanisms regulating shoot apical meristem (SAM) formation during embryogenesis and organ separation. Required for the fusion of septa of gynoecia along the length of the ovaries. Activates the shoot formation in callus in a STM-dependent manner. Controls leaf margin development and required for leaf serration. Involved in axillary …
Y5258_ARATH	Cluster-17418.1	2	NA
PSA1A_ARATH	Cluster-26058.0	6	NA
TAP1_ANTMA	Cluster-10251.0	7	Involved in the transport of antigens from the cytoplasm to the endoplasmic reticulum for association with MHC class I molecules. Also acts as a molecular scaffold for the final stage of MHC class I folding; namely the binding of peptide. Nascent MHC class I molecules associate with TAP via tapasin.
UFO_ARATH	Cluster-40744.0	5	Component of SCF(ASK-cullin-F-box) E3 ubiquitin ligase complexes; which may mediate the ubiquitination and subsequent proteasomal degradation of target proteins (By similarity). Considered as a meristem identity factor required for normal growth of the young floral meristem. Acts together with LEAFY to positively regulate the B class floral homeotic genes APETALA3 and PISTILLATA. In this way; ope…
CD48A_ARATH	Cluster-19766.0	2	Probably functions in cell division and growth processes. Interacts with certain SNAREs as part of specialized membrane fusion events where vesicles from the same organelle fuse (homotypic fusion).
CDC48_SOYBN	Cluster-40254.0	2	Probably functions in cell division and growth processes.
DTX16_ARATH	Cluster-37965.0	4	NA
ACCH1_ARATH|ACH11_ARATH	Cluster-31560.0	2	Catalyzes the conversion of acetaldehyde to acetyl-CoA; using NAD(+) and coenzyme A. Is the final enzyme in the meta-cleavage pathway for the degradation of aromatic compounds.|Neuroexcitatory peptide; increases the impulse frequency and produces a spike broadening of the identified heart excitatory neuron (PON); also enhances the amplitude and frequency of the heart beat. Has also an effect on s…
ACCH1_ARATH|DV4H_CATRO	Cluster-31560.1	2	Catalyzes the conversion of acetaldehyde to acetyl-CoA; using NAD(+) and coenzyme A. Is the final enzyme in the meta-cleavage pathway for the degradation of aromatic compounds.|Catalyzes the C4-hydroxylation of desacetoxyvindoline.
AB11B_ARATH|AB4B_ARATH	Cluster-38676.0	1	|
AB11B_ARATH	Cluster-38676.1	1	NA
MIZ1_ARATH	Cluster-48136.0	5	NA
MY113_ARATH	Cluster-20490.0	6	Transcription activator; when associated with BHLH002/EGL3/MYC146; BHLH012/MYC1; or BHLH042/TT8.
DRM1_ARATH|DRMH1_ARATH	Cluster-26828.0	7	Involved in de novo DNA methylation. Controls asymmetric and CpNpG methylation. Required for FWA gene silencing but not for the maintenance of SUP gene silencing. Functionally redundant to CMT3 to maintain non-CpG methylation. Involved in RNA-directed DNA methylation (RdDM) (PubMed:12121623; PubMed:12151602; PubMed:14680640). Acts as major DNA methyltransferase in the RdDM pathway; and is essenti…
KNAT1_ARATH|KNATM_ARATH	Cluster-34191.1	7	|Isoform KNATM-B: Transcriptional regulator involved in leaf proximal/distal patterning. May act by sequestering BELL transcription factors.
SRG1_ARATH|FL3H2_ORYSJ	Cluster-30026.0	5	|Catalyzes the 3-beta-hydroxylation of 2S-flavanones to 2R;3R-dihydroflavonols which are intermediates in the biosynthesis of flavonols; anthocyanidins; catechins and proanthocyanidins in plants. Converts (2S)-eriodictyol to (+)-taxifolin and (2S)-naringenin to (+)-(2R/3R)-dihydrokaempferol in vitro.
GDL79_ARATH|LTL1_ARATH	Cluster-20356.4	7	|Involved in the mechanisms of salt tolerance. Mediates resistance to LiCl and NaCl.
WTF1_ARATH|WTF1_ORYSJ	Cluster-17875.0	6	|RNA-binding protein involved in group II intron splicing. Binds specific group II introns and promotes their splicing. Functions in the context of a heterodimer with the ribonuclease III domain-containing protein RNC1.
PLCD2_ARATH	Cluster-45219.0	4	The production of the second messenger molecules diacylglycerol (DAG) and inositol 1;4;5-trisphosphate (IP3) is mediated by activated phosphatidylinositol-specific phospholipase C enzymes. At physiological calcium concentration; the preferred substrate is phosphatidylinositol 4;5-bisphosphate versus phosphatidylinositol.
LIN2_LOTJA|LIN_MEDTR	Cluster-44985.1	4	Putative E3 ubiquitin-protein ligase involved in the rhizobial infection process. Plays an important role in the early steps of infection thread formation and in growth and differentiation of nodules.|Putative E3 ubiquitin ligase involved in the rhizobial infection process. Plays an important role in the early steps of infection thread formation and in growth and differentiation of nodules.
CID2_ARATH	Cluster-42170.0	7	Promotes polyploidy in dark-grown seedlings. Regulates the endocycle leading to hypocotyl elongation.
RGI3_ARATH	Cluster-33957.0	2	Acts as receptor of RGF1; a peptide hormone that maintains the postembryonic root stem cell niche by regulating the expression levels and patterns of the transcription factor PLETHORA (PLT) (PubMed:27229312; PubMed:27229311). Links RGF1 signal with its downstream components (PubMed:27229311).
PKS1_ARATH	Cluster-29848.0	1	May be responsible for light-regulated cytoplasmic sequestration of phytochromes or may be a negative regulator of phytochrome B signaling. Component of the network that modulates the very low-fluence response (VLFR) branch of phyA signaling. Acts positively in PHOT1 signaling. Regulates phytochrome-mediated photomorphogenesis and hypocotyl phototropism. Involved in the control of leaf flattening…
FB322_ARATH	Cluster-33811.0	4	NA
CATA_PEA	Cluster-26893.0	4	Occurs in almost all aerobically respiring organisms and serves to protect cells from the toxic effects of hydrogen peroxide.
COBL6_ARATH|COBL1_ORYSJ	Cluster-43761.0	7	Involved in determining the orientation of cell expansion; probably by playing an important role in cellulose deposition. May act by recruiting cellulose synthesizing complexes to discrete positions on the cell surface.|
CSE_ARATH	Cluster-17390.0	5	Esterase involved in the biosynthesis of lignin. Hydrolyzes caffeoylshikimate into caffeate and shikimate. Together with 4-coumarate--CoA ligase (4CL); acts on an alternative reaction for the formation of caffeoyl-CoA and bypasses the second reaction of shikimate O-hydroxycinnamoyltransferase (HST). Accepts also 4-coumaroylshikimate as substrate; but with lower activity. According to PubMed:20345…
WAKLG_ARATH|WAKLH_ARATH	Cluster-45160.0	7	Serine/threonine-protein kinase that may function as a signaling receptor of extracellular matrix component.|Serine/threonine-protein kinase that may function as a signaling receptor of extracellular matrix component.
WAKLH_ARATH	Cluster-23645.0	1	Serine/threonine-protein kinase that may function as a signaling receptor of extracellular matrix component.
CGR3_ARATH|CGR2_ARATH	Cluster-41933.0	2	Together with CGR2; required for homogalacturonan pectins (HG) methylesterification in the Golgi apparatus prior to integration into cell walls; essential for general growth and development (PubMed:21422118; PubMed:25704846; PubMed:27208234). Promotes petiole elongation (PubMed:21422118). Impacts photosynthesis and respiration efficiency by influencing leaf mesophyll morphology and physiology; pe…
ARG7_VIGRR	Cluster-20035.0	4	NA
KNAT6_ARATH	Cluster-23716.0	2	NA
RLP7_ARATH	Cluster-19183.0	1	NA
RAB7_SOYBN	Cluster-36950.0	7	Protein transport. Probably involved in vesicular traffic.
CKX1_ARATH	Cluster-29961.0	4	Catalyzes the oxidation of cytokinins; a family of N(6)-substituted adenine derivatives that are plant hormones; where the substituent is an isopentenyl group.
HQGT_RAUSE	Cluster-46661.0	7	Broad spectrum multifunctional glucosyltransferase. In addition to hydroquinone it accept at least 45 natural and synthetic phenols as well as two cinnamyl alcohols as substrates. Hydroquinone was however the best substrate. In contrast to this broad acceptor substrate specificity; only pyrimidine nucleotide activated glucose is tolerated as a donor substrate.
HQGT_RAUSE	Cluster-46661.1	7	Broad spectrum multifunctional glucosyltransferase. In addition to hydroquinone it accept at least 45 natural and synthetic phenols as well as two cinnamyl alcohols as substrates. Hydroquinone was however the best substrate. In contrast to this broad acceptor substrate specificity; only pyrimidine nucleotide activated glucose is tolerated as a donor substrate.
R1B13_SOLDE	Cluster-38374.0	1	Confers resistance to late blight (Phytophthora infestans) races carrying the avirulence gene Avr1. Resistance proteins guard the plant against pathogens that contain an appropriate avirulence protein via an indirect interaction with this avirulence protein. That triggers a defense system including the hypersensitive response; which restricts the pathogen growth.
TIL_ARATH	Cluster-22122.0	1	Involved in basal (BT) and acquired thermotolerance (AT); probably by preventing plasma membrane lipids peroxidation induced by severe heat-shock (HS) (PubMed:19302169; PubMed:23837879). Lipocalin that confers protection against oxidative stress caused by heat; freezing; paraquat and light (PubMed:18671872; PubMed:19302169). Confers resistance to high salt (NaCl) levels; probably by protecting ch…
CIPK1_ARATH	Cluster-48630.0	4	CIPK serine-threonine protein kinases interact with CBL proteins. Binding of a CBL protein to the regulatory NAF domain of CIPK protein lead to the activation of the kinase in a calcium-dependent manner.
COMT1_POPKI|COMT1_POPTM	Cluster-18576.0	1	Catalyzes the conversion of caffeic acid to ferulic acid and of 5-hydroxyferulic acid to sinapic acid. The resulting products may subsequently be converted to the corresponding alcohols that are incorporated into lignins.|
COMT1_POPKI|COMT1_POPTM	Cluster-18576.1	1	Catalyzes the conversion of caffeic acid to ferulic acid and of 5-hydroxyferulic acid to sinapic acid. The resulting products may subsequently be converted to the corresponding alcohols that are incorporated into lignins.|
POT12_ARATH|HAK23_ORYSJ	Cluster-29726.0	6	Putative potassium transporter.|High-affinity potassium transporter.
PLP2_ORYSJ|PLP2_ARATH	Cluster-32542.0	6	Possesses non-specific lipolytic acyl hydrolase (LAH) activity. Hydrolyzes phospholipids as well as galactolipids. May play a role in disease resistance.|Possesses non-specific lipolytic acyl hydrolase (LAH) activity. Catalyzes the hydrolysis of the galactolipids monogalactosyldiacylglycerol (MGDG) and digalactosyldiacylglycerol (DGDG); and less efficiently the phoshpolipids phosphatidylcholine (…
DAD2_PETHY	Cluster-46357.0	1	Involved in strigolactone signaling pathway. May function downstream of strigolactone synthesis; as a component of hormone signaling or as an enzyme that participates in the conversion of strigolactones to the bioactive form. Can hydrolyze the synthetic strigolactone analog GR24 in vitro. Strigolactones are hormones that inhibit tillering and shoot branching through the MAX-dependent pathway; con…
Y5185_ARATH	Cluster-39886.0	3	NA
DREB3_ARATH	Cluster-36276.0	7	Probably acts as a transcriptional activator. Binds to the GCC-box pathogenesis-related promoter element. May be involved in the regulation of gene expression by stress factors and by components of stress signal transduction pathways.
AAP3_ARATH	Cluster-33135.0	7	NA
UFOG6_FRAAN	Cluster-46300.0	2	Broad spectrum multifunctional glucosyltransferase. Catalyzes the formation of flavonol 3-O-glucosides during fruit ripening. Accepted substrates include several flavonoids; hydroxycoumarins and beta-naphthols. Uses UDP-Glc as a sugar donor; but not UDP-Gal or UDP-GlcUA. May also be involved in detoxification of xenobiotics.
LEA46_ARATH	Cluster-31369.0	6	NA
LEA46_ARATH	Cluster-14151.0	5	NA
PTR16_ARATH	Cluster-20202.0	5	NA
PLC_LISMO	Cluster-46313.0	1	Cleaves glycosylphosphatidylinositol (GPI) and phosphatidylinositol (PI) anchors but not PI phosphates. Important factor in pathogenesis; PI-PLC activity is present only in virulent listeria species. It may participate in the lysis of the phagolysosomal membrane.
LORF2_MOUSE|YTX2_XENLA	Cluster-20065.0	5	Has a reverse transcriptase activity required for target-primed reverse transcription of the LINE-1 element mRNA; a crucial step in LINE-1 retrotransposition. Has also an endonuclease activity that allows the introduction of nicks in the chromosomal target DNA. Cleaves DNA in AT-rich regions between a 5' stretch of purines and a 3' stretch of pyrimidines; corresponding to sites of LINE-1 integrat…
UBE12_ARATH	Cluster-21563.0	5	Activates ubiquitin by first adenylating its C-terminal glycine residue with ATP; and thereafter linking this residue to the side chain of a cysteine residue in E1; yielding a ubiquitin-E1 thioester and free AMP.
NLTP2_SOLLC|NLTP2_SOLCI	Cluster-34697.0	1	Plant non-specific lipid-transfer proteins transfer phospholipids as well as galactolipids across membranes. May play a role in wax or cutin deposition in the cell walls of expanding epidermal cells and certain secretory tissues.|Plant non-specific lipid-transfer proteins transfer phospholipids as well as galactolipids across membranes. May play a role in wax or cutin deposition in the cell walls…
EF113_ARATH	Cluster-15662.0	6	Transcriptional activator involved in the regulation of plant development and tolerance to abiotic stresses (PubMed:21069430). Acts as positive regulator of tolerance to waterlogging stress. Delays waterlogging-induced premature senescence by regulating stomatal closure and antioxidant enzyme activity. May function through ABI1-mediated abscisic acid (ABA) signaling pathway (PubMed:22661072). Inv…
C734A_ARATH|C7091_ARATH	Cluster-48879.0	1	Cytochrome P450 involved in brassinosteroids (BRs) inactivation and regulation of BRs homeostasis. Inactivates the BRs castasterone and brassinolide through carbon 26 hydroxylation. Acts in association with CYP72C1 to inactivate BRs and modulate photomorphogenesis.|Involved in stress response (By similarity). Does not function as cytokinin hydroxylase in yeast heterologous system.
DOF22_ARATH	Cluster-14622.0	7	Transcription factor that binds specifically to a 5'-AA[AG]G-3' consensus core sequence.
ATCA4_ARATH	Cluster-31034.0	4	Reversible hydration of carbon dioxide.
HT1_ARATH	Cluster-23128.1	6	Serine/threonine/tyrosine kinase involved in the control of stomatal movement in response to CO(2) (PubMed:16518390; PubMed:27694184; PubMed:27923039; PubMed:30361234). Functions as a major negative regulator of CO(2)-induced stomatal closing (PubMed:16518390). Does not seem to be involved in stomatal closure in response to abscisic acid (ABA) or light (PubMed:16518390). Involved in the control o…
FRS5_ARATH|NCL1_ORYSJ	Cluster-37655.0	5	Putative transcription activator involved in regulating light control of development.|May function as a sodium/calcium exchanger (NCX) and participate in the maintenance of calcium homeostasis. May play a role abiotic stress responses.
ML423_ARATH	Cluster-6152.1	4	Involved in the malolactic fermentation (MLF) of wine; which results in a natural decrease in acidity and favorable changes in wine flavors. Catalyzes the decarboxylation of L-malate to L-lactate. It can also use pyruvate as substrate.
TBL43_ARATH	Cluster-14260.0	4	May act as a bridging protein that binds pectin and other cell wall polysaccharides. Probably involved in maintaining esterification of pectins (By similarity). May be involved in the specific O-acetylation of cell wall polymers.
PTR18_ARATH	Cluster-16711.0	1	NA
PHO19_ARATH	Cluster-22035.0	1	May transport inorganic phosphate (Pi).
GLR28_ARATH|GLR22_ARATH	Cluster-48010.0	1	Glutamate-gated receptor that probably acts as non-selective cation channel. May be involved in light-signal transduction and calcium homeostasis via the regulation of calcium influx into cells.|Glutamate-gated receptor that probably acts as non-selective cation channel. May be involved in light-signal transduction and calcium homeostasis via the regulation of calcium influx into cells.
ASMT_ARATH	Cluster-36404.0	2	Methyltransferase which catalyzes the transfer of a methyl group onto N-acetylserotonin; producing melatonin (N-acetyl-5-methoxytryptamine). Does not seem to possess caffeate O-methyltransferase activity.
NLTP3_PRUDU|NLTP_MALDO	Cluster-29904.3	4	Plant non-specific lipid-transfer proteins transfer phospholipids as well as galactolipids across membranes. May play a role in wax or cutin deposition in the cell walls of expanding epidermal cells and certain secretory tissues.|Plant non-specific lipid-transfer proteins transfer phospholipids as well as galactolipids across membranes. May play a role in wax or cutin deposition in the cell walls…
UNE10_ARATH	Cluster-35946.0	1	Required during the fertilization of ovules by pollen.
PIP28_ARATH	Cluster-28461.0	2	Aquaporins facilitate the transport of water and small neutral solutes across cell membranes.
FLZ8_ARATH	Cluster-12160.0	7	May act as an adapter to facilitate the interaction of SnRK1 complex with effector proteins; conferring tissue- and stimulus-type specific differences in the SnRK1 regulation pathway.
FLP2_ARATH	Cluster-36139.0	2	Modulates the competence to flowering of apical meristems.
CNGC1_ARATH|CNG10_ARATH	Cluster-27015.0	7	Acts as cyclic nucleotide-gated ion channel. Can be activated by cyclic AMP which leads to an opening of the cation channel. May be responsible for cAMP-induced calcium entry in cells and thus should be involved in the calcium signal transduction. Could transport K(+); Na(+) and Pb(2+).|
AAP3_ARATH	Cluster-33135.1	7	NA
DTX14_ARATH|DTX12_ARATH	Cluster-12691.0	7	|
SBT19_ARATH	Cluster-19712.0	4	NA
TE1_MAIZE	Cluster-30077.0	5	NA
TM205_MOUSE|TM205_HUMAN	Cluster-30388.0	7	Enzyme catalyzing the degradation of lysoplasmalogen. Lysoplasmalogens are formed by the hydrolysis of the abundant membrane glycerophospholipids plasmalogens. May control the respective levels of plasmalogens and lysoplasmalogens in cells and modulate cell membrane properties.|
AHP4_ARATH	Cluster-40513.0	1	Functions as two-component phosphorelay mediators between cytokinin sensor histidine kinases and response regulators (B-type ARRs). Plays an important role in propagating cytokinin signal transduction through the multistep His-to-Asp phosphorelay.
GT18_ARATH	Cluster-39218.0	1	Functions in xyloglucan synthesis by adding side chains to the xylosylated glucan backbone. Involved in galactosylating hemicellulose xyloglucan (XyG) at the second position of the XXXG motif to form XLXG (PubMed:22474179). Associates with other xyloglucan-synthesizing enzymes to form multiprotein complexes for xyloglucan synthesis in the Golgi (PubMed:25392066).
IBS1_ARATH	Cluster-33577.0	1	Required for beta-aminobutyric acid (BABA)-induced resistance (BABA-IR) against bacteria (e.g. P.syringae) and oomycetes (e.g. H.parasitica) via priming for salicylate (SA)-dependent defense responses such as pathogenesis-related PR-1 gene expression and trailing necrosis. Involved in BABA-mediated sterility (PubMed:15722464; PubMed:22209872). Necessary for the inheritance of BABA-priming to next…
CYPR4_CYNCA	Cluster-35046.0	4	NA
SCP15_ARATH	Cluster-28782.1	4	Probable carboxypeptidase.
TIC32_PEA	Cluster-42199.0	2	Involved in protein precursor import into chloroplasts. Part of the redox regulon consisting of TIC32; TIC 55 and TIC62. Has a NADPH-dependent dehydrogenase activity; but only after preincubation with lipids.
PLP7_ARATH	Cluster-45671.2	2	Possesses non-specific lipolytic acyl hydrolase (LAH) activity. Catalyzes the hydrolysis of the galactolipids monogalactosyldiacylglycerol (MGDG) and digalactosyldiacylglycerol (DGDG); and the phoshpolipids phosphatidylcholine (PC); phosphatidylethanolamine (PE); phosphatidylglycerol (PG); phosphatidic acid (PA); phosphatidylserine (PS). Favors the release of fatty acid at the sn-2 position for P…
MAOX_VITVI|MAOX_POPTR	Cluster-25729.0	1	|
SAPK2_ORYSI|SAPK1_ORYSJ	Cluster-24552.0	1	May play a role in signal transduction of hyperosmotic response (By similarity). Can phosphorylate BZIP46 in vitro.|May play a role in signal transduction of hyperosmotic response.
WNK5_ARATH	Cluster-42155.2	5	Regulates flowering time by modulating the photoperiod pathway.
BZR1_ARATH	Cluster-48959.2	2	Transcriptional repressor that binds to the brassinosteroid (BR) response element (BRRE) 5'-CGTG(T/C)G-3' in gene promoter. Regulates positively the brassinosteroid-signaling pathway. Mediates downstream growth responses and negative feedback regulation of brassinosteroid biosynthesis. Promotes growth. Modulates ovule initiation and development by monitoring the expression of genes related to ovu…
PCKA_ARATH	Cluster-25993.2	4	Involved in the gluconeogenesis. Catalyzes the conversion of oxaloacetate (OAA) to phosphoenolpyruvate (PEP) through direct phosphoryl transfer between the nucleoside triphosphate and OAA.
GUN17_ARATH	Cluster-35491.4	2	Involved in active uptake of glycerol driven by electrogenic proton symport.
UVR3_ARATH	Cluster-43678.0	1	Involved in repair of UV radiation-induced DNA damage. Catalyzes the photoreactivation of pyrimidine [6-4] pyrimidone photoproduct (6-4 products). Binds specifically to DNA containing 6-4 products and repairs these lesions in a visible light-dependent manner. Not required for repair of cyclobutane pyrimidine dimer (CPD).
ASPL2_ARATH	Cluster-47701.0	3	NA
MSI1_ARATH|MSI1_SOLLC	Cluster-32385.0	5	Core histone-binding subunit that may target chromatin assembly factors; chromatin remodeling factors and histone deacetylases to their histone substrates in a manner that is regulated by nucleosomal DNA. Component of several complexes which regulate chromatin metabolism. These include the chromatin assembly factor 1 (CAF-1) complex; which is required for chromatin assembly following DNA replicat…
CAHC_TOBAC|BCA1_ARATH	Cluster-36704.0	1	Reversible hydration of carbon dioxide.|
AIL1_ARATH	Cluster-30728.0	5	Probably acts as a transcriptional activator. Binds to the GCC-box pathogenesis-related promoter element. May be involved in the regulation of gene expression by stress factors and by components of stress signal transduction pathways.
TRY_ARATH|ATPAM_MARPO	Cluster-37385.0	1	|Mitochondrial membrane ATP synthase (F(1)F(0) ATP synthase or Complex V) produces ATP from ADP in the presence of a proton gradient across the membrane which is generated by electron transport complexes of the respiratory chain. F-type ATPases consist of two structural domains; F(1) - containing the extramembraneous catalytic core; and F(0) - containing the membrane proton channel; linked togeth…
BGA16_ARATH	Cluster-37097.0	4	NA
SUD1_ARATH	Cluster-37156.0	7	Probable E3 ubiquitin ligase acting as a positive post-transcriptional regulator of 3-hydroxy-3-methylglutaryl-coenzyme A reductase activity. Might be involved in the quality control that degrades misfolded proteins.
BRX_ARATH	Cluster-47957.0	5	NA
DRB6_ORYSJ|DRB2_ARATH	Cluster-23533.0	1	Binds double-stranded RNA.|Binds double-stranded RNA. May be involved in RNA-mediated silencing.
DRB5_ARATH	Cluster-35733.1	1	Binds double-stranded RNA. May be involved in RNA-mediated silencing.
FOSB_GEOTN	Cluster-18140.0	4	Metallothiol transferase which confers resistance to fosfomycin by catalyzing the addition of a thiol cofactor to fosfomycin. L-cysteine is probably the physiological thiol donor.
ACCO_ACTDE	Cluster-30377.6	4	Serine/threonine-protein kinase with low activity.
S6PD_MALDO	Cluster-42243.0	4	Synthesizes sorbitol-6-phosphate; a key intermediate in the synthesis of sorbitol which is a major photosynthetic product in many members of the Rosaceae family.
DOF22_ARATH|DOF58_ARATH	Cluster-33280.0	4	Transcription factor that binds specifically to a 5'-AA[AG]G-3' consensus core sequence.|Transcription factor that binds specifically to a 5'-AA[AG]G-3' consensus core sequence.
ARFC_ARATH	Cluster-36512.0	1	Auxin response factors (ARFs) are transcriptional factors that bind specifically to the DNA sequence 5'-TGTCTC-3' found in the auxin-responsive promoter elements (AuxREs). Could act as transcriptional activator or repressor. Formation of heterodimers with Aux/IAA proteins may alter their ability to modulate early auxin response genes expression. Involved in the establishment or elaboration of tis…
R1A6_SOLDE|R1B17_SOLDE	Cluster-39437.0	1	Confers resistance to late blight (Phytophthora infestans) races carrying the avirulence gene Avr1. Resistance proteins guard the plant against pathogens that contain an appropriate avirulence protein via an indirect interaction with this avirulence protein. That triggers a defense system including the hypersensitive response; which restricts the pathogen growth.|Confers resistance to late blight…
HSP22_ARATH	Cluster-46017.0	1	NA
CX6BL_ARATH	Cluster-19503.0	2	NA
BASL_ARATH	Cluster-15865.0	5	Regulates asymmetric cell division (ACD); especially in stomatal-lineage cells; probably by modulating accumulation and subcellular polarization of POLAR and SPCH (PubMed:30429609; PubMed:25843888). Mediates an attenuation of MAPK signaling upon polarization of POLAR and ASK7/BIN2 in stomatal lineage ground cells (SLGCs) undergoing ACD; and relieves BIN2 inhibition of SPCH in the nucleus (PubMed:…
UPS2_ARATH|UPS1_ARATH	Cluster-40620.0	4	Proton-coupled transporter that ransports a wide spectrum of oxo derivatives of heterocyclic nitrogen compounds; including allantoin; uric acid and xanthine; but not adenine. Mediates high affinity transport of uracil and 5-fluorouracil (a toxic uracil analog). Mediates transport of free pyrimidines and may function during early seedling development in salvage pathways; by the utilization of pyri…
RNHX1_ARATH	Cluster-30025.0	2	Endonuclease that specifically degrades the RNA of RNA-DNA hybrids.
NAC31_ARATH	Cluster-1002.0	2	Transcription activator. Involved in molecular mechanisms regulating shoot apical meristem (SAM) formation during embryogenesis and organ separation. Required for axillary meristem initiation and separation of the meristem from the main stem. May act as an inhibitor of cell division.
Y3148_ARATH	Cluster-42456.0	5	NA
PAE11_ARATH|PAE8_ARATH	Cluster-48438.1	4	Hydrolyzes acetyl esters in homogalacturonan regions of pectin. In type I primary cell wall; galacturonic acid residues of pectin can be acetylated at the O-2 and O-3 positions. Decreasing the degree of acetylation of pectin gels in vitro alters their physical properties.|Hydrolyzes acetyl esters in homogalacturonan regions of pectin. In type I primary cell wall; galacturonic acid residues of pec…
IX15L_ARATH	Cluster-20350.0	4	Required for xylan biosynthesis; but not directly involved in catalyzing the addition of sugars to the growing polymer.
WTR13_ARATH	Cluster-43911.1	1	NA
Y2309_ARATH	Cluster-29073.0	6	NA
BH154_ARATH|BH153_ARATH	Cluster-24915.4	7	|Transcription factor; which play a role in limb development. Is an essential player in the regulatory network governing transcription of genes implicated in limb morphogenesis.
POLR1_ARATH|POLX_TOBAC	Cluster-42213.0	1	The peptidase activity is involved in polyprotein maturation; possibly along with hosts proteases. Transmembrane protein may be surface viral glycoprotein. RNA-directed RNA polymerase replicates the viral genome.|Probable glutamate transporter which transports extracellular glutamate into the cells. Regulates the production of intracellular reactive oxygen species (ROS) probably by controlling th…
FMO1_ARATH	Cluster-47994.2	2	Required for the establishment of systemic acquired resistance (SAR). Not involved in local defense mechanisms. Confers a salicylic acid-dependent (SA) resistance to virulent pathogens such as P.syringae pv tomato and H.parasitica.
R1A6_SOLDE|R1B14_SOLDE	Cluster-47831.0	1	Confers resistance to late blight (Phytophthora infestans) races carrying the avirulence gene Avr1. Resistance proteins guard the plant against pathogens that contain an appropriate avirulence protein via an indirect interaction with this avirulence protein. That triggers a defense system including the hypersensitive response; which restricts the pathogen growth.|Confers resistance to late blight…
R1A6_SOLDE	Cluster-24376.0	1	Confers resistance to late blight (Phytophthora infestans) races carrying the avirulence gene Avr1. Resistance proteins guard the plant against pathogens that contain an appropriate avirulence protein via an indirect interaction with this avirulence protein. That triggers a defense system including the hypersensitive response; which restricts the pathogen growth.
TCP17_ARATH	Cluster-46563.0	5	Plays a pivotal role in the control of morphogenesis of shoot organs by negatively regulating the expression of boundary-specific genes such as CUC genes; probably through the induction of miRNA (e.g. miR164). Participates in ovule develpment (PubMed:25378179).
AB14G_ARATH	Cluster-31498.0	2	Pump for glutathione S-conjugates.
TIM_HUMAN|TIM_RAT	Cluster-33207.0	7	Plays an important role in the control of DNA replication; maintenance of replication fork stability; maintenance of genome stability throughout normal DNA replication; DNA repair and in the regulation of the circadian clock (PubMed:9856465; PubMed:17141802; PubMed:17296725; PubMed:23418588; PubMed:26344098). Required to stabilize replication forks during DNA replication by forming a complex with…
TIM_RAT	Cluster-33207.1	6	Plays an important role in the control of DNA replication; maintenance of replication fork stability; maintenance of genome stability throughout normal DNA replication; DNA repair and in the regulation of the circadian clock (By similarity). Required to stabilize replication forks during DNA replication by forming a complex with TIPIN: this complex regulates DNA replication processes under both n…
POLX_TOBAC|5MAT1_SALSN	Cluster-41940.6	1	Probable glutamate transporter which transports extracellular glutamate into the cells. Regulates the production of intracellular reactive oxygen species (ROS) probably by controlling the synthesis of antioxidant glutathione. By regulating ROS production in blood cells; required for maintaining bacteria phagocytosis following infection with S.aureus and possibly E.coli.|Catalyzes the transfer of …
JGB_ARATH	Cluster-10719.0	2	Negative regulator of pollen germination (PubMed:27468890). Prevents pollination in moist environments by inhibiting jasmonic acid synthesis (PubMed:27468890). Stabilizes pollen tube growth (PubMed:27468890).
OFUT7_ARATH	Cluster-35996.4	1	NA
SDP1_ARATH	Cluster-25543.0	2	Involved in the release of fatty acids from the oil body in germinating seedlings. Could hydrolyze triacylglycerols and diacylglycerols but not monoacylglycerols; phospholipids; galactolipids or cholesterol esters.
LOX21_SOLTU	Cluster-12838.3	7	Plant lipoxygenase involved in a number of diverse aspects of plant physiology including growth and development; pest resistance; and senescence. May not be involved in the bulk production of jasmonate upon wounding. Catalyzes the hydroperoxidation of lipids containing a cis;cis-1;4-pentadiene structure. Linolenic acid is the preferred substrate; before linoleic and arachidonic acids. Has also so…
LOX21_SOLTU	Cluster-12838.2	7	Plant lipoxygenase involved in a number of diverse aspects of plant physiology including growth and development; pest resistance; and senescence. May not be involved in the bulk production of jasmonate upon wounding. Catalyzes the hydroperoxidation of lipids containing a cis;cis-1;4-pentadiene structure. Linolenic acid is the preferred substrate; before linoleic and arachidonic acids. Has also so…
SUP_ARATH	Cluster-25843.1	3	Probable transcriptional regulator considered as cadastral protein that acts indirectly to prevent the B class homeotic proteins APETALA3 and perhaps PISTILLATA from acting in the gynoecial whorl. Principal function is to balance cell proliferation in the third and fourth whorls of developing flowers thereby maintaining the boundary between stamens and carpels. May fulfill this role by repressing…
S17P_SPIOL	Cluster-14284.0	1	NA
BXL7_ARATH	Cluster-44334.2	6	NA
BXL7_ARATH	Cluster-44334.3	6	NA
SCR_ARATH	Cluster-17154.0	5	Transcription factor required for quiescent center cells specification and maintenance of surrounding stem cells; and for the asymmetric cell division involved in radial pattern formation in roots. Essential for cell division but not differentiation of the ground tissue. Also required for normal shoot gravitropism. Regulates the radial organization of the shoot axial organs. Binds to the promoter…
ZWIP2_ARATH|ZWIP5_ARATH	Cluster-19662.1	2	Transcriptional regulator required for normal differentiation of the ovary transmitting tract cells and pollen tube growth. In Arabidopsis; the transmitting tract facilitates the transport of pollen tubes to the ovules for fertilization (PubMed:17600712). May play a role in the regulation of AGL8/FUL; which is required for normal pattern of cell division; expansion and differentiation during morp…
VESTR_MEDSA	Cluster-34044.0	4	Stereospecific enzyme that catalyzes the NADPH-dependent reduction of (3R)-vestitone to (3R;4R)-4'-methoxyisoflavan-2';4;7-triol (DMI). Has no activity with (3S)-vestitone. Catalyzes the penultimate step in the biosynthesis of the phytoalexin medicarpin; and thereby contributes to plant defense reactions.
VESTR_MEDSA	Cluster-34044.1	1	Stereospecific enzyme that catalyzes the NADPH-dependent reduction of (3R)-vestitone to (3R;4R)-4'-methoxyisoflavan-2';4;7-triol (DMI). Has no activity with (3S)-vestitone. Catalyzes the penultimate step in the biosynthesis of the phytoalexin medicarpin; and thereby contributes to plant defense reactions.
RPT2_ARATH	Cluster-41225.0	1	May act as a substrate-specific adapter of an E3 ubiquitin-protein ligase complex (CUL3-RBX1-BTB) which mediates the ubiquitination and subsequent proteasomal degradation of target proteins (By similarity). Signal transducer of the phototropic response and photo-induced movements. Necessary for root phototropism. Involved in hypocotyl phototropism under high rate but not under low rate light. Reg…
JAG_ARATH	Cluster-32072.2	5	Controls the morphogenesis of lateral organs. Functions in lateral organ shape and is sufficient to induce proliferation and growth of lateral organ tissue. Is necessary and sufficient for bract formation; but its expression is excluded from the cryptic bract; which could be a cause of bractless flowers in Arabidopsis. Participates with FIL and YAB3 in regulating valve margin development. Functio…
EPFL6_ARATH	Cluster-47931.0	4	Acts primarily as positive regulator of inflorescence growth. Endodermal expression is sufficient for proper inflorescence architecture (PubMed:22474391). Redundantly involved with EPFL4 in procambial development regulation. Acts also as tissue-specific regulator of epidermal pattern. Controls stomatal patterning by repressing stomatal production. TMM (AC Q9SSD1) functions to dampen or block CHAL…
EPFL4_ARATH	Cluster-33199.1	5	Acts primarily as positive regulator of inflorescence growth. Endodermal expression is sufficient for proper inflorescence architecture (PubMed:22474391). Redundantly involved with EPFL6 in procambial development regulation. Controls stomatal patterning. Mediates stomatal development inhibition. TMM (AC Q9SSD1) functions to dampen or block CLL2 signaling. Acts as growth-regulatory ligand for EREC…
PEP_ARATH	Cluster-7610.0	5	Regulates vegetative and gynoecium development (PubMed:16356489). In concert with HUA2; antagonizes FLK by positively regulating FLC probably at transcriptional and post-transcriptional levels; and thus acts as a negative regulator of flowering (PubMed:19576878).
FLS_PETHY	Cluster-19271.0	7	Catalyzes the formation of flavonols from dihydroflavonols. It can act on dihydrokaempferol to produce kaempferol; on dihydroquercetin to produce quercitin and on dihydromyricetin to produce myricetin.
POLR1_ARATH|YTX2_XENLA	Cluster-15921.0	2	The peptidase activity is involved in polyprotein maturation; possibly along with hosts proteases. Transmembrane protein may be surface viral glycoprotein. RNA-directed RNA polymerase replicates the viral genome.|
MYO12_ARATH	Cluster-37623.0	1	Myosin heavy chain that is required for the cell cycle-regulated transport of various organelles and proteins for their segregation. Functions by binding with its tail domain to receptor proteins on organelles and exerting force with its N-terminal motor domain against actin filaments; thereby transporting its cargo along polarized actin cables.
MARC1_MOUSE|MARC2_HUMAN	Cluster-32814.0	4	As a component of an N-hydroxylated prodrug-converting complex required to reduce N-hydroxylated prodrugs; such as benzamidoxime. Also able to reduce N(omega)-hydroxy-L-arginine (NOHA) and N(omega)-hydroxy-N(delta)-methyl-L-arginine (NHAM) into L-arginine and N(delta)-methyl-L-arginine; respectively.|As a component of the benzamidoxime prodrug-converting complex required to reduce N-hydroxylated …
XTH30_ARATH	Cluster-34809.0	1	Catalyzes xyloglucan endohydrolysis (XEH) and/or endotransglycosylation (XET). Cleaves and religates xyloglucan polymers; an essential constituent of the primary cell wall; and thereby participates in cell wall construction of growing tissues.
PII2_ARATH	Cluster-28274.0	2	Required for growth promotion and enhanced seed production mediated by the endophytic fungus Piriformospora indica.
U86A1_ARATH	Cluster-16469.0	2	Possesses low quercetin 3-O-glucosyltransferase; 7-O-glucosyltransferase; 3'-O-glucosyltransferase and 4'-O-glucosyltransferase activities in vitro.
4CLL1_ARATH	Cluster-10709.0	5	NA
CSLC4_ARATH	Cluster-38195.18	1	Beta-1;4-glucan synthase rather involved in the synthesis of the xyloglucan backbone than cellulose. Seems to work simultaneously with xyloglucan 6-xylosyltransferase. Xyloglucan is a noncellulosic polysaccharides of plant cell wall and consists of a glucan backbone substituted by xylose; galactose and fucose (PubMed:17488821). Associates with other xyloglucan-synthesizing enzymes to form multipr…
CYPH1_SALMI	Cluster-41953.0	1	Cytochrome P450 enzyme (CYP) which catalyzes a unique two-electron oxidation cascade on abieta-8;11;13-triene to produce ferruginol; an intermediate in tanshinone biosynthesis.
ROGFC_ARATH|ROGF8_ARATH	Cluster-31218.1	2	Guanine-nucleotide exchange factor (GEF) that acts as an activator of Rop (Rho of plants) GTPases by promoting the exchange of GDP for GTP. May be recruited by PRK2 at the plasma membrane to maintain polar Rop activity in the pollen tube and control polarized pollen tube growth.|
POLR1_ARATH|POLX_TOBAC	Cluster-24950.0	1	The peptidase activity is involved in polyprotein maturation; possibly along with hosts proteases. Transmembrane protein may be surface viral glycoprotein. RNA-directed RNA polymerase replicates the viral genome.|Probable glutamate transporter which transports extracellular glutamate into the cells. Regulates the production of intracellular reactive oxygen species (ROS) probably by controlling th…
AAE_RAUSE	Cluster-31772.0	1	Deacetylates 17-O-acetylajmaline and 17-O-acetylnorajmaline; but is inactive toward other acetylated alkaloids.
C7A29_PANGI	Cluster-42870.0	1	Probable heme-thiolate monooxygenase.
C7A29_PANGI	Cluster-15006.0	2	Probable heme-thiolate monooxygenase.
SNAK2_SOLTU	Cluster-24537.0	1	Has an antimicrobial activity. Causes a rapid aggregation of both Gram-positive and Gram-negative bacteria; but the antimicrobial activity is not correlated with the capacity to aggregate bacteria.
SNAK2_SOLTU	Cluster-22967.0	1	Has an antimicrobial activity. Causes a rapid aggregation of both Gram-positive and Gram-negative bacteria; but the antimicrobial activity is not correlated with the capacity to aggregate bacteria.
DAPB3_ARATH|C80B3_PAPSO	Cluster-44479.0	3	Dihydrodipicolinate reductase (DHPR)-like protein that may not function as DHPR in lysine biosynthesis (PubMed:15652176; PubMed:17727612). Required for both formation and activity of the chloroplast NAD(P)H dehydrogenase (NDH) complex of the photosynthetic electron transport chain. May function in assembly or stabilization of the NDH complex (PubMed:17727612).|Involved in the biosynthesis of benz…
U86A1_ARATH	Cluster-26256.1	1	Possesses low quercetin 3-O-glucosyltransferase; 7-O-glucosyltransferase; 3'-O-glucosyltransferase and 4'-O-glucosyltransferase activities in vitro.
U86A1_ARATH	Cluster-26256.0	7	Possesses low quercetin 3-O-glucosyltransferase; 7-O-glucosyltransferase; 3'-O-glucosyltransferase and 4'-O-glucosyltransferase activities in vitro.
TIC32_PEA	Cluster-49093.0	1	Involved in protein precursor import into chloroplasts. Part of the redox regulon consisting of TIC32; TIC 55 and TIC62. Has a NADPH-dependent dehydrogenase activity; but only after preincubation with lipids.
FURH_VIBFR|BGL24_ORYSJ	Cluster-38671.0	1	Disaccharide-specific acuminosidase; hydrolyzes the beta-glycosidic bond between p-allylphenol and acuminose with retention of anomeric configuration. Has highest activity towards furcatin; and lower activity towards beta-primeverosides and beta-vicianoside. Has very low activity towards beta-gentobiosides.|
PTR30_ARATH	Cluster-24224.0	2	Low-affinity nitrate transporter involved in xylem-to-phloem transfer for redistributing nitrate into developing leaves. Not involved in dipeptides transport.
ASPL2_ARATH	Cluster-20362.0	1	NA
U90A1_ARATH	Cluster-20903.1	1	Has no ubiquitin ligase activity on its own. The ube2v2/ube2n heterodimer catalyzes the synthesis of non-canonical poly-ubiquitin chains that are linked through 'Lys-63'. This type of poly-ubiquitination does not lead to protein degradation by the proteasome. Mediates transcriptional activation of target genes. Plays a role in the control of progress through the cell cycle and differentiation. Pl…
TIP21_ARATH	Cluster-41509.1	4	Aquaporin required to facilitate the transport of water from the vacuolar compartment to the cytoplasm. Does not promote glycerol permability. Its function is impaired by Hg(2+). Transports urea in yeast cells and Xenopus laevis oocytes in a pH-independent manner. Transports methylammonium or ammonium in yeast cells and Xenopus laevis oocytes; preferentially at high medium pH. May participate in …
PDLP8_ARATH	Cluster-39374.0	1	Modulates cell-to-cell trafficking.
AG_PANGI	Cluster-18181.0	5	Probable transcription factor involved in regulating genes that determines stamen and carpel development in wild-type flowers.
GSTUH_ARATH	Cluster-13671.0	2	Involved in light signaling; mainly phyA-mediated photomorphogenesis and in the integration of various phytohormone signals to modulate various aspects of plant development by affecting glutathione pools. In vitro; possesses glutathione S-transferase activity toward 1-chloro-2;4-dinitrobenzene (CDNB) and benzyl isothiocyanate (BITC).
DJC76_ARATH	Cluster-11575.0	7	May function together with HSC70 chaperone to assist protein folding and prevent protein aggregation during salt stress in the chloroplast (Probable). Involved in root development. Required for the position-dependent cell fate determination during root hair development (PubMed:25339971).
PME1_SOLLC|PME21_SOLLC	Cluster-28236.0	1	Pectinesterase may play a role in cell wall metabolism during fruit growth and development prior to ripening and may be required for preparing cell walls for softening by polygalacturonase during fruit ripening.|Pectinesterase may play a role in cell wall metabolism during fruit growth and development prior to ripening and may be required for preparing cell walls for softening by polygalacturonas…
FB251_ARATH|FBX8_ARATH	Cluster-44817.0	3	|May promote guanine-nucleotide exchange on an ARF. Promotes the activation of ARF through replacement of GDP with GTP .
PRP46_CANAL|WDR5B_MOUSE	Cluster-20829.0	1	Involved in pre-mRNA splicing and required for cell cycle progression at G2/M.|May function as a substrate receptor for CUL4-DDB1 ubiquitin E3 ligase complex.
MYB86_ARATH|MYB61_ARATH	Cluster-34360.0	1	Probable transcription factor.|Transcription factor that coordinates a small network of downstream target genes required for several aspects of plant growth and development; such as xylem formation and xylem cell differentiation; and lateral root formation (PubMed:22708996). Regulates a specific set of target genes by binding DNA to the AC cis-element 5'-ACCTAC-3' (PubMed:23741471). Functions as …
FRS5_ARATH|FAR1_ARATH	Cluster-35880.0	2	Putative transcription activator involved in regulating light control of development.|Transcription activator that recognizes and binds to the DNA consensus sequence 5'-CACGCGC-3'. Activates the expression of FHY1 and FHL involved in light responses. Positive regulator of chlorophyll biosynthesis via the activation of HEMB1 gene expression.
VRN1_ARATH|Y3896_ARATH	Cluster-30007.0	1	Involved in the regulation of vernalization. Acts as transcriptional repressor of FLC; a major target of the vernalization pathway. Binds DNA in vitro in a non-sequence-specific manner.|
VRN1_ARATH|Y4158_ARATH	Cluster-31170.0	2	Involved in the regulation of vernalization. Acts as transcriptional repressor of FLC; a major target of the vernalization pathway. Binds DNA in vitro in a non-sequence-specific manner.|
Y3896_ARATH|Y1475_ARATH	Cluster-28631.0	2	|
C04C1_PINTA	Cluster-24203.0	2	Plays a role in the gravitropic response of the inflorescence stems and roots. May affect the synthesis of flavonols that have a role in regulating auxin transport.
C7A29_PANGI|C72A1_CATRO	Cluster-16879.0	4	Probable heme-thiolate monooxygenase.|Converts loganin into secologanin.
PTR3_ARATH	Cluster-24283.0	5	Peptide transporter involved in stress tolerance in seeds during germination and in defense against virulent bacterial pathogens.
C7A12_PANGI	Cluster-30965.0	2	Probable heme-thiolate monooxygenase.
SPEE_BIFLO	Cluster-16363.0	2	Catalyzes the irreversible transfer of a propylamine group from the amino donor S-adenosylmethioninamine (decarboxy-AdoMet) to putrescine (1;4-diaminobutane) to yield spermidine.
PLY21_ARATH|PLY22_ARATH	Cluster-48810.0	4	|
POLR1_ARATH	Cluster-24923.0	5	The peptidase activity is involved in polyprotein maturation; possibly along with hosts proteases. Transmembrane protein may be surface viral glycoprotein. RNA-directed RNA polymerase replicates the viral genome.
RAV1_ARATH	Cluster-33436.0	7	Binds specifically to bipartite recognition sequences composed of two unrelated motifs; 5'-CAACA-3' and 5'-CACCTG-3'. May function as negative regulator of plant growth and development.
PKSA_ARATH	Cluster-45558.0	5	Plant type III polyketide synthases (PKSs) that catalyzes the condensation of malonyl-CoA units with various CoA ester starter molecules to generate a diverse array of natural products including long-chain alkyl alpha-pyrones. Accepts up to C(20) chain-length fatty acyl CoAs as starter substrates; and carries out sequential condensations with malonyl-CoA to produce triketide and tetraketide alpha…
AAPC_CENCI	Cluster-47342.0	7	Part of a binding-protein-dependent transport system for L-amino acids; affects the uptake as well as efflux of these amino acids.
KAO1_ARATH|KAO2_ARATH	Cluster-31687.0	1	Catalyzes three successive oxidations of ent-kaurenoic acid giving gibberellin 12 (GA12); a key step in gibberellins (GAs) biosynthesis. GAs; which are involved many processes; including stem elongation; play a central role in plant development.|Catalyzes three successive oxidations of ent-kaurenoic acid giving gibberellin 12 (GA12); a key step in gibberellins (GAs) biosynthesis. GAs; which are i…
ANXA3_HUMAN|ANXD8_ARATH	Cluster-36312.0	1	Inhibitor of phospholipase A2; also possesses anti-coagulant properties. Also cleaves the cyclic bond of inositol 1;2-cyclic phosphate to form inositol 1-phosphate.|
DEGP5_ARATH	Cluster-22806.0	3	Probable serine protease.
LRL12_ARATH	Cluster-36346.0	7	NA
LRL25_ARATH|PR5K_ARATH	Cluster-47483.0	1	|
ASP1_ORYSI|ASP1_ORYSJ	Cluster-32822.0	4	|Part of the accessory SecA2/SecY2 system specifically required to export SraP; a serine-rich repeat cell wall protein encoded upstream in the same operon.
PXG_SESIN	Cluster-31316.0	4	Calcium-binding peroxygenase involved in the degradation of storage lipid in oil bodies. May be involved in the interaction between oil bodies and vacuoles during seed germination.
NLTL2_ARATH	Cluster-47262.0	1	NA
PTR5_ARATH|PTR1_ARATH	Cluster-19808.0	2	|
COPIA_DROME|FEY_ARATH	Cluster-45190.0	1	Involved in resistance to copper. Can bind up to 2 copper ions. Has higher affinity for Cu(+) than for Cu(2+).|Putative oxidoreductase (By similarity). Required for vegetative shoot apex development; especially during leaf positioning and for shoot apical meristem (SAM) maintenance (PubMed:7849756).
UNC13_ARATH	Cluster-46747.0	3	NA
UNC13_ARATH	Cluster-46747.2	1	NA
CSLG2_ARATH	Cluster-32252.0	1	Thought to be a Golgi-localized beta-glycan synthase that polymerize the backbones of noncellulosic polysaccharides (hemicelluloses) of plant cell wall.
GDL61_ARATH	Cluster-25189.0	4	NA
BCP_PEA	Cluster-41606.0	1	Thiol-specific peroxidase that catalyzes the reduction of hydrogen peroxide and organic hydroperoxides to water and alcohols; respectively. Plays a role in cell protection against oxidative stress by detoxifying peroxides and as sensor of hydrogen peroxide-mediated signaling events.
PMA4_NICPL	Cluster-15706.0	2	The plasma membrane ATPase of plants and fungi is a hydrogen ion pump. The proton gradient it generates drives the active transport of nutrients by H(+)-symport. The resulting external acidification and/or internal alkinization may mediate growth responses.
RNHX1_ARATH	Cluster-39365.0	1	Endonuclease that specifically degrades the RNA of RNA-DNA hybrids.
SDR2A_ARATH	Cluster-48402.0	2	NA
DRPE_CRAPL	Cluster-32407.0	2	NA
KIRO_ACTDE	Cluster-11370.0	1	Plays a significant role in the normal development and function of the glomerular permeability. Signaling protein that needs the presence of TEC kinases to fully trans-activate the transcription factor AP-1.
KIRO_ACTDE	Cluster-38965.0	3	Plays a significant role in the normal development and function of the glomerular permeability. Signaling protein that needs the presence of TEC kinases to fully trans-activate the transcription factor AP-1.
MLP31_ARATH|KIRO_ACTDE	Cluster-37514.0	5	Ubiquitin-like modifier involved in formation of autophagosomal vacuoles (autophagosomes). Whereas LC3s are involved in elongation of the phagophore membrane; the GABARAP/GATE-16 subfamily is essential for a later stage in autophagosome maturation.|Plays a significant role in the normal development and function of the glomerular permeability. Signaling protein that needs the presence of TEC kinas…
MLP31_ARATH	Cluster-34743.0	3	Ubiquitin-like modifier involved in formation of autophagosomal vacuoles (autophagosomes). Whereas LC3s are involved in elongation of the phagophore membrane; the GABARAP/GATE-16 subfamily is essential for a later stage in autophagosome maturation.
KCS6_ARATH	Cluster-35262.0	7	Contributes to cuticular wax and suberin biosynthesis. Involved in both decarbonylation and acyl-reduction wax synthesis pathways. Required for elongation of C24 fatty acids; an essential step of the cuticular wax production (PubMed:10330468; PubMed:11041893). Major condensing enzyme for stem wax and pollen coat lipid biosynthesis (PubMed:12467640).
KCS6_ARATH	Cluster-35262.2	5	Contributes to cuticular wax and suberin biosynthesis. Involved in both decarbonylation and acyl-reduction wax synthesis pathways. Required for elongation of C24 fatty acids; an essential step of the cuticular wax production (PubMed:10330468; PubMed:11041893). Major condensing enzyme for stem wax and pollen coat lipid biosynthesis (PubMed:12467640).
AIR1L_ARATH|14KD_DAUCA	Cluster-30044.0	3	Component of the TRAMP (TRF4) and TRAMP5 complexes which have a poly(A) RNA polymerase activity and are involved in a post-transcriptional quality control mechanism limiting inappropriate expression of genetic information. Polyadenylation is required for the degradative activity of the exosome on several of its nuclear RNA substrates like cryptic transcripts generated by RNA polymerase II and III…
14KD_DAUCA	Cluster-21968.0	4	NA
POLR1_ARATH	Cluster-13918.0	1	The peptidase activity is involved in polyprotein maturation; possibly along with hosts proteases. Transmembrane protein may be surface viral glycoprotein. RNA-directed RNA polymerase replicates the viral genome.
BH025_ARATH|BH018_ARATH	Cluster-22109.1	2	|
XAT3_ORYSJ	Cluster-17362.0	1	Glycosyltransferase involved in the arabinosylation of xylan; the major hemicellulose (non-cellulosic component) of primary and secondary walls of angiosperms (PubMed:22215597). Possesses alpha-1;3-arabinosyltransferase activity; ttransferring an arabinofuranose residue to the xylan backbone (PubMed:22215597).
Y4648_ARATH	Cluster-45439.2	2	Binds to DNA and alters its conformation. May be involved in regulation of gene expression; nucleoid organization and DNA protection.
NAC2_ARATH	Cluster-41966.0	1	Involved; directly or indirectly; in the processing of the chloroplast encoded psbD mRNA to its mature form; acting via the 5'-UTR of the psbD mRNA. The last 588 amino acids of the protein are sufficient to confer stability on the transcript in vivo.
CCD1_PEA	Cluster-36782.0	2	Cleaves a variety of carotenoids at the 9-10 and 9'-10' double bonds. Probably not involved in abscisic acid biosynthesis.
SMO22_ARATH	Cluster-26092.0	3	Non-heme iron oxygenase involved in sterols biosynthesis. 24-ethylidenelophenol and 24-ethyllophenol are the preferred substrates.
GDL74_ARATH	Cluster-46946.0	1	NA
GDL74_ARATH	Cluster-15468.0	1	NA
ABIL2_ARATH|ABIL3_ARATH	Cluster-41379.0	3	Involved in regulation of actin and microtubule organization. Part of a WAVE complex that activates the Arp2/3 complex.|Involved in regulation of actin and microtubule organization. Part of a WAVE complex that activates the Arp2/3 complex.
4CL3_ARATH|4CL2_ORYSJ	Cluster-46534.0	4	|
XTH23_ARATH|XTH22_ARATH	Cluster-46568.0	1	Catalyzes xyloglucan endohydrolysis (XEH) and/or endotransglycosylation (XET). Cleaves and religates xyloglucan polymers; an essential constituent of the primary cell wall; and thereby participates in cell wall construction of growing tissues.|Catalyzes xyloglucan endohydrolysis (XEH) and/or endotransglycosylation (XET). Cleaves and religates xyloglucan polymers; an essential constituent of the p…
ALPL_ARATH	Cluster-43515.0	2	Transposase-derived protein that may have nuclease activity.
IQD14_ARATH	Cluster-32276.0	7	NA
GRXC1_ORYSJ|GRXC3_ORYSJ	Cluster-4827.0	2	Has a glutathione-disulfide oxidoreductase activity in the presence of NADPH and glutathione reductase. Reduces low molecular weight disulfides and proteins.|Has a glutathione-disulfide oxidoreductase activity in the presence of NADPH and glutathione reductase. Reduces low molecular weight disulfides and proteins.
EXPA1_ORYSJ|EXP29_ORYSJ	Cluster-44809.0	4	May cause loosening and extension of plant cell walls by disrupting non-covalent bonding between cellulose microfibrils and matrix glucans. No enzymatic activity has been found. May be required for rapid internodal elongation in deepwater rice during submergence.|May cause loosening and extension of plant cell walls by disrupting non-covalent bonding between cellulose microfibrils and matrix gluc…
TCP8_ARATH|TCP15_ARATH	Cluster-42006.1	1	|Transcription factor involved the regulation of plant development. Together with TCP14; modulates plant stature by promoting cell division in young internodes. Represses cell proliferation in developing leaf blade and specific floral tissues (PubMed:21668538). Together with TCP15; acts downstream of gibberellin (GA); and the stratification pathways that promote seed germination. Involved in the …
WTR14_ARATH	Cluster-40223.0	7	NA
SKI23_ARATH	Cluster-22880.0	7	Component of SCF(ASK-cullin-F-box) E3 ubiquitin ligase complexes; which may mediate the ubiquitination and subsequent proteasomal degradation of target proteins.
KNAT7_ARATH	Cluster-24290.0	4	May be involved in secondary cell wall biosynthesis.
14KD_DAUCA	Cluster-37528.0	7	NA
BH130_ARATH	Cluster-23769.0	6	NA
RAH1E_ARATH	Cluster-18412.0	2	Protein transport. Regulator of membrane traffic from the Golgi apparatus towards the endoplasmic reticulum (ER).
UFAA1_MYCTU	Cluster-42087.0	1	Involved in the biosynthesis of the tuberculostearic acid (10-methylstearic-acid or TSA); a constituent lipid of the mycobacterial cell wall. Catalyzes the transfer of the methyl group from S-adenosyl-L-methionine (SAM) to the double bond of oleic acid in phosphatidylethanolamine or phosphatidylcholine to produce TSA.
RNHX1_ARATH|BIRC2_HUMAN	Cluster-16977.1	7	Endonuclease that specifically degrades the RNA of RNA-DNA hybrids.|Multi-functional protein which regulates not only caspases and apoptosis; but also modulates inflammatory signaling and immunity; mitogenic kinase signaling; and cell proliferation; as well as cell invasion and metastasis. Acts as an E3 ubiquitin-protein ligase regulating NF-kappa-B signaling and regulates both canonical and non-…
ATAD1_BOVIN|ATD1A_DANRE	Cluster-19946.0	6	ATPase that plays a critical role in regulating the surface expression of AMPA receptors (AMPAR); thereby regulating synaptic plasticity and learning and memory. Required for NMDA-stimulated AMPAR internalization and inhibition of GRIA1 and GRIA2 recycling back to the plasma membrane; these activities are ATPase-dependent.|ATPase that plays a critical role in regulating the surface expression of …
LRK10_WHEAT|ATL22_ARATH	Cluster-19156.0	1	Involved in resistance response to the pathogenic fungus Alternaria brassicicola.|
BB_ARATH	Cluster-35226.3	6	E3 ubiquitin-protein ligase that limits organ size; and possibly seed size; in a dose-dependent manner. Negatively regulates the duration of cell proliferation in leaves and petals independently of the major phytohormones (e.g. auxin; cytokinin; gibberellin; brassinosteroids; ethylene; abscisic acid; jasmonic acid); probably by targeting growth stimulators for degradation (PubMed:16461280; PubMed…
AFP3_ARATH	Cluster-24024.0	4	Acts as a negative regulator of abscisic acid (ABA) response and stress responses.
PXL1_ARATH	Cluster-29573.0	4	Involved in the regulation of procambium maintenance and polarity during vascular-tissue development (PubMed:17570668). Phosphorylates HIRD11 and LHCA1 in vitro (PubMed:25602612).
SUI1_SALBA|SUI11_ARATH	Cluster-44529.0	1	|Probably involved in translation.
SPL8_ARATH	Cluster-11104.1	2	Trans-acting factor that binds specifically to the consensus nucleotide sequence 5'-TNCGTACAA-3'. Binds specifically to the 5'-GTAC-3' core sequence. Involved in development and floral organogenesis. Required for ovule differentiation; pollen production; filament elongation; seed formation and siliques elongation. Also seems to play a role in the formation of trichomes on sepals. May positively m…
CPS3B_ARATH	Cluster-48752.0	2	Component of the cleavage and polyadenylation specificity factor (CPSF) complex that play a key role in pre-mRNA 3'-end formation; recognizing the AAUAAA signal sequence and interacting with poly(A) polymerase and other factors to bring about cleavage and poly(A) addition. May function as mRNA 3'-end-processing endonuclease and also be involved in the histone 3'-end pre-mRNA processing.
PLY20_ARATH|LSU2_ARATH	Cluster-30717.0	1	Has pectate lyase activity.|
STSYN_PEA	Cluster-21512.0	4	Catalyzes stachyose synthesis by transfer of a galactosyl moiety from galactinol to raffinose. Also catalyzes verbascose synthesis by galactosyl transfer from galactinol to stachyose or from one stachyose molecule to another. Oligosaccharides of the raffinose family play a protective role in maturation drying of seeds. They may act as cryoprotectants in frost-hardy plants.
ABP20_PRUPE	Cluster-20125.0	4	Probable receptor for the plant growth-promoting hormone auxin.
ERF10_ARATH|RAP29_ARATH	Cluster-37391.1	2	Probably acts as a transcriptional activator. Binds to the GCC-box pathogenesis-related promoter element. May be involved in the regulation of gene expression by stress factors and by components of stress signal transduction pathways.|Probably acts as a transcriptional activator. Binds to the GCC-box pathogenesis-related promoter element. May be involved in the regulation of gene expression by st…
PSMF1_ARATH	Cluster-31928.0	1	Could play an important role in control of proteasome function. Inhibits the hydrolysis of protein and peptide substrates by the 20S proteasome.
NLTP_PYRCO|NLTP_CORAV	Cluster-27613.0	7	Plant non-specific lipid-transfer proteins transfer phospholipids as well as galactolipids across membranes. May play a role in wax or cutin deposition in the cell walls of expanding epidermal cells and certain secretory tissues.|Plant non-specific lipid-transfer proteins transfer phospholipids as well as galactolipids across membranes. May play a role in wax or cutin deposition in the cell walls…
DIOX5_ARATH	Cluster-665.1	5	Involved in anthocyanin and protoanthocyanidin biosynthesis by catalyzing the oxidation of leucoanthocyanidins into anthocyanidins (By similarity). May be involved in the catabolism of cytotoxic polycyclic aromatic hydrocarbons (PAHs) (PubMed:27637093).
DIOX6_ARATH|DIOX5_ARATH	Cluster-665.0	5	Involved in anthocyanin and protoanthocyanidin biosynthesis by catalyzing the oxidation of leucoanthocyanidins into anthocyanidins.|Involved in anthocyanin and protoanthocyanidin biosynthesis by catalyzing the oxidation of leucoanthocyanidins into anthocyanidins (By similarity). May be involved in the catabolism of cytotoxic polycyclic aromatic hydrocarbons (PAHs) (PubMed:27637093).
DIOX5_ARATH	Cluster-665.3	7	Involved in anthocyanin and protoanthocyanidin biosynthesis by catalyzing the oxidation of leucoanthocyanidins into anthocyanidins (By similarity). May be involved in the catabolism of cytotoxic polycyclic aromatic hydrocarbons (PAHs) (PubMed:27637093).
GDL34_ARATH	Cluster-26939.0	7	NA
YAI5_SCHPO	Cluster-44569.0	4	NA
ALDH_CRAPL	Cluster-17516.2	2	NA
EPHB_MYCTU	Cluster-30305.0	7	Could be involved in detoxification of extraneous host-cell epoxides. Catalyzes the hydrolysis of epoxide-containing substrates.
TPS7_RICCO|AFS1_MALDO	Cluster-11767.0	1	Catalyzes the cyclization of farnesyl diphosphate to (E;E)-alpha-farnesene.|Sesquiterpene synthase catalyzing the production of (E;E)-alpha-farnesene; the predominant terpene produced during storage of fruits. Produces all six isomers (E;E)-alpha-farnesene; (Z;E)-alpha-farnesene; (E;Z)-alpha-farnesene; (Z;Z)-alpha-farnesene; (E)-beta-farnesene and (Z)-beta-farnesene from a mix of isomeric forms o…
EF4L4_ARATH	Cluster-29918.0	3	Component of the central CCA1/LHY-TOC1 feedback loop in the circadian clock that promotes clock accuracy and is required for sustained rhythms in the absence of daily light/dark cycles.
RR1_SPIOL	Cluster-9281.0	5	NA
R1A6_SOLDE	Cluster-6715.0	5	Confers resistance to late blight (Phytophthora infestans) races carrying the avirulence gene Avr1. Resistance proteins guard the plant against pathogens that contain an appropriate avirulence protein via an indirect interaction with this avirulence protein. That triggers a defense system including the hypersensitive response; which restricts the pathogen growth.
MYB62_ARATH	Cluster-30625.0	5	Transcription repressor of phosphate (Pi) starvation-induced genes. Regulates negatively Pi starvation responses via the repression of gibberellic acid (GA) biosynthesis and signaling. Modulates root architecture; phosphatase activity; and Pi uptake and accumulation.
U71E1_STERE	Cluster-39034.1	5	NA
LHCA6_ARATH	Cluster-26152.0	7	The light-harvesting complex (LHC) functions as a light receptor; it captures and delivers excitation energy to photosystems with which it is closely associated. Seems involved in the function of the photosystem I in low light conditions; when other LHCA proteins are less abundant. Required; together with LHCA5; for the formation of a full-size NAD(P)H dehydrogenase-photosystem I supercomplex (ND…
SBT3H_ARATH	Cluster-12429.0	3	NA
GGLO6_ARATH	Cluster-38858.0	1	May be involved in the biosynthesis of ascorbic acid.
M1250_ARATH|POLX_TOBAC	Cluster-11023.0	1	|Probable glutamate transporter which transports extracellular glutamate into the cells. Regulates the production of intracellular reactive oxygen species (ROS) probably by controlling the synthesis of antioxidant glutathione. By regulating ROS production in blood cells; required for maintaining bacteria phagocytosis following infection with S.aureus and possibly E.coli.
GH36_ARATH	Cluster-35134.0	7	Catalyzes the synthesis of indole-3-acetic acid (IAA)-amino acid conjugates; providing a mechanism for the plant to cope with the presence of excess auxin. Strongly reactive with Glu; Gln; Trp; Asp; Ala; Leu; Phe; Gly; Tyr; Met; Ile and Val. Little or no product formation with His; Ser; Thr; Arg; Lys; or Cys. Also active on pyruvic and butyric acid analogs of IAA; PAA and the synthetic auxin naph…
FDL43_ARATH	Cluster-37262.0	1	NA
YTAP_BACSU	Cluster-38111.0	1	NA
YTAP_BACSU	Cluster-38111.1	1	NA
UGT9_GARJA	Cluster-45988.4	1	Glucosyltransferase catalyzing the beta 1-6 glucosylation of the sugar moiety of crocetin glucosyl esters to produce crocetin gentiobiosyl esters. Weak activity toward curcumin glucosides; but no activity with flavonoid glucosides; coumarin glucosides; 4-nitrophenyl glucoside or crocetin. Involved with UGT75L6 in sequential glycosylation of crocetin to crocin (bis(beta-D-gentiobiosyl) crocetin).
SOC1_ARATH	Cluster-47195.0	5	Transcription activator active in flowering time control. May integrate signals from the photoperiod; vernalization and autonomous floral induction pathways. Can modulate class B and C homeotic genes expression. When associated with AGL24; mediates effect of gibberellins on flowering under short-day conditions; and regulates the expression of LEAFY (LFY); which links floral induction and floral d…
2A5B_ARATH	Cluster-29873.0	4	The B regulatory subunit may modulate substrate selectivity and catalytic activity; and also may direct the localization of the catalytic enzyme to a particular subcellular compartment (By similarity). Required for the formation of the PP2A holoenzyme that positively regulates brassinosteroid signaling by dephosphorylating and activating BZR1 (PubMed:21258370).
SCL32_ARATH	Cluster-36055.0	7	Probable transcription factor involved in plant development.
GH31_ARATH|GH33_ARATH	Cluster-26159.0	1	Catalyzes the synthesis of indole-3-acetic acid (IAA)-amino acid conjugates; providing a mechanism for the plant to cope with the presence of excess auxin.|Catalyzes the synthesis of indole-3-acetic acid (IAA)-amino acid conjugates; providing a mechanism for the plant to cope with the presence of excess auxin. Strongly reactive with Glu; Gln; Trp; Asp; Ala; Leu; Phe; Gly; Tyr; Met; Ile and Val. L…
GH31_ARATH	Cluster-35910.0	1	Catalyzes the synthesis of indole-3-acetic acid (IAA)-amino acid conjugates; providing a mechanism for the plant to cope with the presence of excess auxin.
DYL_DICDI	Cluster-39095.0	7	Acts as a non-catalytic accessory component of a dynein complex.
KNOS1_ORYSJ|KNOSA_ORYSJ	Cluster-28765.0	1	|Probable transcription factor that may be involved in shoot formation during embryogenesis.
CTPA2_ARATH	Cluster-28972.2	6	Protease involved in the C-terminal processing of the chloroplastic D1 protein of photosystem II. This proteolytic processing is necessary to allow the light-driven assembly of the tetranuclear manganese cluster; which is responsible for photosynthetic water oxidation.
MENB_ARATH	Cluster-18351.0	2	Involved in the biosynthesis of phylloquinone (vitamin K1). Converts o-succinylbenzoyl-CoA (OSB-CoA) to 1;4-dihydroxy-2-naphthoyl-CoA (DHNA-CoA).
CHI6_ORYSJ	Cluster-47830.0	4	NA
CYSG_PSEA7	Cluster-46852.0	4	Multifunctional enzyme that catalyzes the SAM-dependent methylations of uroporphyrinogen III at position C-2 and C-7 to form precorrin-2 via precorrin-1. Then it catalyzes the NAD-dependent ring dehydrogenation of precorrin-2 to yield sirohydrochlorin. Finally; it catalyzes the ferrochelation of sirohydrochlorin to yield siroheme.
RNHX1_ARATH	Cluster-49149.0	4	Endonuclease that specifically degrades the RNA of RNA-DNA hybrids.
FB345_ARATH	Cluster-49149.1	4	NA
SBT11_ARATH	Cluster-7451.0	5	Serine protease that cleaves the phytosulfokines PSK3; PSK2 and PSK5 in vitro. Phytosulfokines are plant growth factors or peptide hormones that promotes plant cell differentiation; organogenesis and somatic embryogenesis as well as cell proliferation.
CNGC4_ARATH	Cluster-28074.0	5	Acts as cyclic nucleotide-gated ion channel. Permeable to potassium and sodium in a cyclic nucleotide-dependent fashion (cAMP or cGMP). Might constitute a common downstream component of the signaling pathways leading to hypersensitive response (HR).
YUC2_ARATH	Cluster-21039.0	5	Involved in auxin biosynthesis. Converts the indole-3-pyruvic acid (IPA) produced by the TAA family to indole-3-acetic acid (IAA). Unable to use tryptamine (TAM) as substrate. Required for the formation of floral organs and vascular tissues. Belongs to the set of redundant YUCCA genes probably responsible for auxin biosynthesis in shoots.
KSA_PEA|CLDS_CISCR	Cluster-23285.0	1	Catalyzes the conversion of geranylgeranyl diphosphate to the gibberellin precursor ent-copalyl diphosphate.|
PER47_ARATH	Cluster-19390.0	4	Removal of H(2)O(2); oxidation of toxic reductants; biosynthesis and degradation of lignin; suberization; auxin catabolism; response to environmental stresses such as wounding; pathogen attack and oxidative stress. These functions might be dependent on each isozyme/isoform in each plant tissue.
ACR11_ARATH	Cluster-27660.0	5	May be involved in feedback regulation of amino acid metabolism. May be involved in the regulation of glutamine metabolism.
Y7014_PLAF7|ASPX_VULVU	Cluster-44355.0	2	|
Y7014_PLAF7	Cluster-44355.1	2	NA
PP385_ARATH|CASP4_RICCO	Cluster-40722.0	5	|Regulates membrane-cell wall junctions and localized cell wall deposition. Required for establishment of the Casparian strip membrane domain (CSD) and the subsequent formation of Casparian strips; a cell wall modification of the root endodermis that determines an apoplastic barrier between the intraorganismal apoplasm and the extraorganismal apoplasm and prevents lateral diffusion.
BON3_ARATH	Cluster-23021.0	3	Negative regulator of cell death and defense responses. Repress a number of R genes and may have effects in promoting growth and development. May function in membrane trafficking and in fusion of vesicles with plasma membrane.
C94C1_ARATH	Cluster-20196.0	1	Involved in the oxidation of the plant hormone jasmonoyl-L-isoleucine (JA-Ile); a bioactive phytohormone of the jasmonate-mediated signaling pathway. Converts 12-hydroxy-JA-Ile (12OH-JA-Ile) to the carboxy-derivative 12COOH-JA-Ile (PubMed:17868380; PubMed:22215670; PubMed:26164240). Exerts negative feedback control on JA-Ile levels and plays a role in attenuation of jasmonate responses (PubMed:22…
PBL3_ARATH|PBL2_ARATH	Cluster-43477.0	5	May be involved in plant defense signaling.|Involved in disease resistance signaling (PubMed:20413097; PubMed:23951354). Contributes to pathogen-associated molecular pattern (PAMP)-triggered immunity (PTI) signaling and defense responses downstream of FLS2 (PubMed:20413097). Required for the bacterial XopAC/AvrAC effector-triggered immunity (ETI) against Xanthomonas campestris (PubMed:23951354).
FKB15_VICFA	Cluster-22067.0	1	PPIases accelerate the folding of proteins. It catalyzes the cis-trans isomerization of proline imidic peptide bonds in oligopeptides.
COLX_ARATH	Cluster-32523.0	2	Seems to play an essential role in plague transmission by mediating flea blockage in a temperature-dependent fashion. Fibrinolytic activity prevails at 37 degrees Celsius whereas coagulase expression predominates at lower temperatures (<30 degrees Celsius). Activates plasminogen by cleaving it.
POLR2_ARATH|VIP4_ARATH	Cluster-31707.0	1	|Component of the PAF1 complex (PAF1C) which is involved in histone modifications such as methylation on histone H3 'Lys-4' (H3K4me3) (PubMed:20363855). Involved in regulation of flowering time. Required for the expression of the flowering repressor and MADS box gene FLC (PubMed:12207655). Involved in the control of seed dormancy and germination (PubMed:21799800).
PCP_PONAB|PCP_BOVIN	Cluster-38685.0	4	Cleaves C-terminal amino acids linked to proline in peptides such as angiotensin II; III and des-Arg9-bradykinin. This cleavage occurs at acidic pH; but enzymatic activity is retained with some substrates at neutral pH.|Cleaves C-terminal amino acids linked to proline in peptides such as angiotensin II; III and des-Arg9-bradykinin. This cleavage occurs at acidic pH; but enzymatic activity is reta…
MENA_ARATH	Cluster-42696.0	5	NA
C96T1_NARAP|C96AF_ARATH	Cluster-45725.2	1	Cytochrome P450 that catalyzes an intramolecular para-para' C-C phenol coupling of 4'-O-methylnorbelladine in alkaloids biosynthesis. Catalyzes the formation of (10bR;4aS)-noroxomaritidine and (10bS;4aR)-noroxomaritidine from 4'-O-methylnorbelladine. Produces also N-demethylnarwedine as a minor product. Involved in the biosynthesis of haemanthamine. Can use also 4'-O-methyl-N-methylnorbelladine; …
CCD4_ARATH|NCED2_ORYSJ	Cluster-45101.0	1	|Has a 11;12(11';12') 9-cis epoxycarotenoid cleavage activity. Catalyzes the first step of abscisic-acid biosynthesis from carotenoids.
DMPD_PSEUF|Y2734_MYCBO	Cluster-30641.0	1	Catalyzes the conversion of 2-hydroxymuconate semialdehyde to 2-hydroxypent-2;4-dienoate.|May play a role in the intracellular transport of hydrophobic ligands.
ZFP1_WHEAT	Cluster-22960.0	1	Potential transcription factor which binds the nonamer motif 5'-CATCCAACG-3'. Possibly involved in regulating transcription of the histone H3 and H4 genes.
ANK3_RAT|ANK3_MOUSE	Cluster-33089.0	2	Membrane-cytoskeleton linker. May participate in the maintenance/targeting of ion channels and cell adhesion molecules at the nodes of Ranvier and axonal initial segments. In skeletal muscle; required for costamere localization of DMD and betaDAG1 (By similarity). Regulates KCNA1 channel activity in function of dietary Mg(2+) levels; and thereby contributes to the regulation of renal Mg(2+) reabs…
HSP72_SOLLC|HSP7C_PETHY	Cluster-32073.1	1	|Molecular chaperone implicated in a wide variety of cellular processes; including protection of the proteome from stress; folding and transport of newly synthesized polypeptides; activation of proteolysis of misfolded proteins and the formation and dissociation of protein complexes. Plays a pivotal role in the protein quality control system; ensuring the correct folding of proteins; the re-foldi…
ACT1_ORYSJ|ACT5_TOBAC	Cluster-42950.0	4	Actins are highly conserved proteins that are involved in various types of cell motility and are ubiquitously expressed in all eukaryotic cells.|Essential component of cell cytoskeleton; plays an important role in cytoplasmic streaming; cell shape determination; cell division; organelle movement and extension growth.|Actins are highly conserved proteins that are involved in various types of cell …
PCF5_ORYSJ	Cluster-32036.0	5	NA
EJ2_SOLLC|AGL27_ARATH	Cluster-6961.1	4	MADS-box transcription factor that acts redundantly with J2 to control meristem maturation and inflorescence architecture.|Probable transcription factor involved in the negative regulation of flowering time in both long and short days; probably through the photoperiodic and vernalization pathways. Prevents premature flowering.
MADS4_SOLLC|POLX_TOBAC	Cluster-6961.0	6	Probable MADS-box transcription factor that functions with J2 and EJ2 in meristem maturation.|Probable glutamate transporter which transports extracellular glutamate into the cells. Regulates the production of intracellular reactive oxygen species (ROS) probably by controlling the synthesis of antioxidant glutathione. By regulating ROS production in blood cells; required for maintaining bacteria …
XA21_ORYSI|GSO1_ARATH	Cluster-34195.1	6	|Together with GSO2; receptor-like serine/threonine-kinase required during the development of the epidermal surface in embryos and cotyledons (PubMed:18088309). In coordination with GSO2; regulates root growth through control of cell division and cell fate specification. Controls seedling root growth by modulating sucrose response after germination (PubMed:24123341). Receptor of the peptide hormo…
Y3475_ARATH|FLS2_ARATH	Cluster-33640.1	4	|Constitutes the pattern-recognition receptor (PPR) that determines the specific perception of flagellin (flg22); a potent elicitor of the defense response to pathogen-associated molecular patterns (PAMPs). Flagellin-binding to the receptor is the first step to initiate the innate immune MAP kinase signaling cascade (MEKK1; MKK4/MKK5 and MPK3/MPK6); resulting in enhanced resistance against pathog…
CPR1_ARATH	Cluster-38929.0	7	Component of SCF(ASK-cullin-F-box) E3 ubiquitin ligase complexes; which may mediate the ubiquitination and subsequent proteasomal degradation of target proteins (By similarity). Regulates negatively both salicylic acid (SA)-dependent and SA-independent defense signaling.
NUDT3_ARATH	Cluster-31101.0	5	Probably mediates the hydrolysis of some nucleoside diphosphate derivatives.
CSE_ARATH	Cluster-43633.0	5	Esterase involved in the biosynthesis of lignin. Hydrolyzes caffeoylshikimate into caffeate and shikimate. Together with 4-coumarate--CoA ligase (4CL); acts on an alternative reaction for the formation of caffeoyl-CoA and bypasses the second reaction of shikimate O-hydroxycinnamoyltransferase (HST). Accepts also 4-coumaroylshikimate as substrate; but with lower activity. According to PubMed:20345…
CCD51_ORYSJ	Cluster-24939.0	2	NA
VESTR_MEDSA	Cluster-15445.0	3	Stereospecific enzyme that catalyzes the NADPH-dependent reduction of (3R)-vestitone to (3R;4R)-4'-methoxyisoflavan-2';4;7-triol (DMI). Has no activity with (3S)-vestitone. Catalyzes the penultimate step in the biosynthesis of the phytoalexin medicarpin; and thereby contributes to plant defense reactions.
PCR2_ARATH	Cluster-10576.0	2	Zinc transporter acting in both zinc extrusion and long-distance zinc transport. Involved in the loading of zinc into the xyleme and in the detoxification of excess zinc at the epidermal cells. Acts independently from the zinc transporters HMA2 and HMA4. May be also involved in cadmium resistance.
CXE1_ACTER	Cluster-28454.0	3	Carboxylesterase acting on esters with varying acyl chain length.
AB10C_ARATH	Cluster-42781.0	4	NA
SUVR4_ARATH	Cluster-55.1	5	Histone methyltransferase that converts monomethylated 'Lys-9' of histone H3 (H3K9me1) to dimethylated 'Lys-9' (H3K9me2) in the absence of bound ubiquitin; and to trimethylated 'Lys-9' (H3K9me3) in the presence of bound ubiquitin. Acts in a locus-specific manner and contributes to the transcriptional silencing of pseudogenes and transposons. H3 'Lys-9' methylation represents a specific tag for ep…
YTX2_XENLA	Cluster-33235.0	5	NA
RNHX1_ARATH	Cluster-37359.0	5	Endonuclease that specifically degrades the RNA of RNA-DNA hybrids.
5MAT1_SALSN	Cluster-38245.0	1	Catalyzes the transfer of a malonyl group from malonyl-CoA to the 6'''-hydroxyl group of the 5-glucosyl moiety of anthocyanins. Active towards bisdemalonylsalvianin (pelargonidin 3-O-(6-caffeoyl-beta-D-glucoside) 5-O-beta-D-glucoside) and shisonin; but not towards nodemalonylsalvianin; salvianin; pelargonidin 3;5-diglucoside and delphinidin 3;5-diglucoside.
3AT_PERFR	Cluster-46134.0	2	Catalyzes the transfer of the p-coumaric and caffeic acids from their CoA esters to the 3-glucosyl moiety of a range of anthocyanidin 3-O-glucosides; 3;5-di-O-glucosides and cyanidin 3-rutinoside. Anthocyanins are ubiquitous colored pigments that are responsible for petal color. Does not act on delphinidin 3;3';7-tri-O-glucoside. Recombinant enzyme can use caffeoyl-CoA but not malonyl-CoA as alte…
PMTR_ARATH	Cluster-18526.0	7	May be involved in the synthesis of homogalacturonan. Required for normal cell adhesion and plant development.
G3PB_PEA	Cluster-49084.0	1	Has both glyceraldehyde-3-phosphate dehydrogenase and nitrosylase activities; thereby playing a role in glycolysis and nuclear functions; respectively. Glyceraldehyde-3-phosphate dehydrogenase is a key enzyme in glycolysis that catalyzes the first step of the pathway by converting D-glyceraldehyde 3-phosphate (G3P) into 3-phospho-D-glyceroyl phosphate. Modulates the organization and assembly of t…
TIP22_MAIZE	Cluster-41509.0	7	Aquaporins facilitate the transport of water and small neutral solutes across cell membranes.
GSTX1_TOBAC|GSTX6_SOYBN	Cluster-23620.0	1	|
GLOX1_ARATH	Cluster-17354.0	1	Catalyzes the oxidation of aldehydes to the corresponding carboxylate by coupling the reaction to the reduction of dioxygen to hydrogen peroxide. Substrates include glyoxal and other aldehydes (By similarity). May be regulated by the transcription factor MYB80 during anther development and play a role in tapetum and pollen development (PubMed:21673079).
GDL17_ARATH	Cluster-27768.0	4	NA
BH025_ARATH	Cluster-34742.0	1	NA
DTX27_ARATH	Cluster-43339.0	2	NA
CYT2_ARATH	Cluster-20939.0	5	Specific inhibitor of cysteine proteinases. Probably involved in the regulation of endogenous processes and in defense against pests and pathogens.
P2C47_ARATH	Cluster-27802.0	4	NA
XYN5_ARATH|XYN5L_ARATH	Cluster-39165.0	2	Binds to and hydrolyzes insoluble and soluble xylan substrates.|Binds to and hydrolyzes insoluble and soluble xylan substrates.
BGLC_OLEEU	Cluster-1280.0	2	Major beta-glucosidase activating oleuropein into a potent protein cross-linking agent (PubMed:25697790; PubMed:28483880). No activity with rutin; luteolin or p-nitrophenyl-beta-glucopyranoside as substrates (PubMed:25697790).
WUN1_SOLTU	Cluster-46322.0	1	Responsible for guiding the germ cells early in the process of migration from the lumen of the developing gut towards the overlying mesoderm; where the germ cells enter the gonads. May be involved in lipid metabolism.
E13B_WHEAT	Cluster-34576.0	1	Is thought to be an important plant defense-related product against fungal pathogens.
GALM_BOVIN	Cluster-44494.0	1	NA
GALM_PIG	Cluster-44494.1	3	Mutarotase converts alpha-aldose to the beta-anomer. It is active on D-glucose; L-arabinose; D-xylose; D-galactose; maltose and lactose.
AGP16_ARATH|AGP22_ARATH	Cluster-30175.0	7	Proteoglycan that seems to be implicated in diverse developmental roles such as differentiation; cell-cell recognition; embryogenesis and programmed cell death.|Proteoglycan that seems to be implicated in diverse developmental roles such as differentiation; cell-cell recognition; embryogenesis and programmed cell death.
AAE_RAUSE	Cluster-24808.0	4	Deacetylates 17-O-acetylajmaline and 17-O-acetylnorajmaline; but is inactive toward other acetylated alkaloids.
SOT15_ARATH|SOT14_ARATH	Cluster-25322.1	1	Sulfotransferase that utilizes 3'-phospho-5'-adenylyl sulfate (PAPS) as sulfonate donor to specifically catalyze the sulfate conjugation of hydroxyjasmonates; with a preference for 12-hydroxyjasmonate over 11-hydroxyjasmonate. No activity with 12-hydroxyjasmonic acid methyl ester; cucurbic acid; 7-iso-cucurbic acid; 6-epi-cucurbic acid; 6-epi-7-iso-cucurbic acid and their methyl esters; prostagla…
SOT15_ARATH	Cluster-25322.0	1	Sulfotransferase that utilizes 3'-phospho-5'-adenylyl sulfate (PAPS) as sulfonate donor to specifically catalyze the sulfate conjugation of hydroxyjasmonates; with a preference for 12-hydroxyjasmonate over 11-hydroxyjasmonate. No activity with 12-hydroxyjasmonic acid methyl ester; cucurbic acid; 7-iso-cucurbic acid; 6-epi-cucurbic acid; 6-epi-7-iso-cucurbic acid and their methyl esters; prostagla…
MYB7_ARATH|MYB4_ARATH	Cluster-47577.0	1	|Transcription repressor involved in regulation of protection against UV. Mediates transcriptional repression of CYP73A5; the gene encoding trans-cinnamate 4-monooxygenase; thereby regulating the accumulation of the UV-protectant compound sinapoylmalate.
WTR18_ARATH|WTR40_ARATH	Cluster-45211.0	7	|
GDL15_ARATH	Cluster-15246.0	7	Involved in the control of the PYK10 complex size and possibly substrate specificity. May be exported from the endoplamic reticulum upon interaction with MVP1.
OTU_ARATH	Cluster-28870.1	1	Essential for female fertility; germ cell division and differentiation.
FAO4A_ARATH	Cluster-20874.0	1	Long-chain fatty alcohol oxidase involved in the omega-oxidation pathway of lipid degradation.
C79D3_LOTJA	Cluster-14178.0	2	Involved in the biosynthesis of the cyanogenic glucosides linamarin and lotaustralin and of the nitirle glucosides rhodiocyanoside A and D. Can use L-isoleucine > L-valine as substrate; but not L-leucine; L-phenylalanine or L-tyrosine.
ACEA_SOLLC	Cluster-41737.0	1	Involved in storage lipid mobilization during the growth of higher plant seedling.
PLT5_ARATH	Cluster-31443.0	1	Plasma membrane broad-spectrum sugar-proton symporter. Mediates the uptake of linear polyols such as sorbitol; xylitol; erythritol or glycerol. Can transport the cyclic polyol myo-inositol and different hexoses; pentoses (including ribose); tetroses and sugar alcohols.
PLT5_ARATH|PLT1_ARATH	Cluster-27906.0	5	Plasma membrane broad-spectrum sugar-proton symporter. Mediates the uptake of linear polyols such as sorbitol; xylitol; erythritol or glycerol. Can transport the cyclic polyol myo-inositol and different hexoses; pentoses (including ribose); tetroses and sugar alcohols.|
PME_ACTDE|PME40_ARATH	Cluster-45468.1	5	Involved in maceration and soft-rotting of plant tissue.|Acts in the modification of cell walls via demethylesterification of cell wall pectin.
ABA2_ARATH	Cluster-43355.0	1	Involved in the biosynthesis of abscisic acid.
HAK5_ORYSJ|HAK19_ORYSJ	Cluster-33448.0	2	High-affinity potassium transporter.|High-affinity potassium transporter.
BGLC_OLEEU	Cluster-33440.0	1	Major beta-glucosidase activating oleuropein into a potent protein cross-linking agent (PubMed:25697790; PubMed:28483880). No activity with rutin; luteolin or p-nitrophenyl-beta-glucopyranoside as substrates (PubMed:25697790).
SHT_ARATH|RRP40_SCHPO	Cluster-27983.4	5	Hydroxycinnamoyl transferase involved in the conjugation of feruloyl CoA to spermidine. Able to perform all three conjugating steps required for the biosynthesis of N1;N5;N10-triferuloyl-spermidine. Spermidine is the only acceptor substrate while feruloyl CoA > caffeoyl CoA > coumaroyl CoA > cinnamoyl CoA >> sinapoyl CoA are efficient acyl donors. No activity with hydroxyferuloyl CoA.|Non-catalyt…
HOX3_ORYSJ|ATB17_ARATH	Cluster-26931.0	6	Probable transcription repressor that binds to the DNA sequence 5'-CAAT[GC]ATTG-3'.|Probable transcription factor.
POLR1_ARATH|POLR2_ARATH	Cluster-13686.0	1	The peptidase activity is involved in polyprotein maturation; possibly along with hosts proteases. Transmembrane protein may be surface viral glycoprotein. RNA-directed RNA polymerase replicates the viral genome.|
AMT31_ORYSJ	Cluster-18128.0	2	Involved in ammonium transport.
COBL7_ARATH|COBL8_ARATH	Cluster-21514.0	7	Involved in determining the orientation of cell expansion; probably by playing an important role in cellulose deposition. May act by recruiting cellulose synthesizing complexes to discrete positions on the cell surface.|Plays an important role in the reorganization of the actin cytoskeleton. Binds to and sequesters actin monomers (G actin). Nucleates actin polymerization by assembling three actin…
GRF4_ARATH|GRF3_ARATH	Cluster-44556.0	5	Transcription activator that plays a role in the regulation of cell expansion in leaf and cotyledons tissues. Component of a network formed by miR396; the GRFs and their interacting factors (GIFs) acting in the regulation of meristem function; at least partially through the control of cell proliferation.|Transcription activator that plays a role in the regulation of cell expansion in leaf and cot…
FLS2_ARATH	Cluster-26704.0	1	Constitutes the pattern-recognition receptor (PPR) that determines the specific perception of flagellin (flg22); a potent elicitor of the defense response to pathogen-associated molecular patterns (PAMPs). Flagellin-binding to the receptor is the first step to initiate the innate immune MAP kinase signaling cascade (MEKK1; MKK4/MKK5 and MPK3/MPK6); resulting in enhanced resistance against pathoge…
4CGT_ANTMA	Cluster-45700.0	4	Glycosyltransferase involved in the biosynthesis of aurones; plant flavonoids that provide yellow coloration to flowers.
4CGT_ANTMA	Cluster-43790.1	1	Glycosyltransferase involved in the biosynthesis of aurones; plant flavonoids that provide yellow coloration to flowers.
5MAT1_SALSN	Cluster-13352.0	2	Catalyzes the transfer of a malonyl group from malonyl-CoA to the 6'''-hydroxyl group of the 5-glucosyl moiety of anthocyanins. Active towards bisdemalonylsalvianin (pelargonidin 3-O-(6-caffeoyl-beta-D-glucoside) 5-O-beta-D-glucoside) and shisonin; but not towards nodemalonylsalvianin; salvianin; pelargonidin 3;5-diglucoside and delphinidin 3;5-diglucoside.
PGIP_VITVI	Cluster-40814.0	7	Inhibitor of fungal polygalacturonase. It is an important factor for plant resistance to phytopathogenic fungi.
IRX7_ARATH	Cluster-43171.0	4	NA
DIR9_ARATH|DIR24_ARATH	Cluster-12792.0	2	Dirigent proteins impart stereoselectivity on the phenoxy radical-coupling reaction; yielding optically active lignans from two molecules of coniferyl alcohol in the biosynthesis of lignans; flavonolignans; and alkaloids and thus plays a central role in plant secondary metabolism.|Dirigent proteins impart stereoselectivity on the phenoxy radical-coupling reaction; yielding optically active lignan…
C81E8_MEDTR|C81D1_ARATH	Cluster-18924.1	7	Probable monooxygenases exhibiting no activity with isoflavones such as formononetin; biochanin A; pseudobaptigenin; daidzein; genistein; isoformononetin and prunetin; or with flavonoids including naringenin; liquiritigenin; apigenin; luteolin; or kaempferol.|Catalyzes the hydroxylation of isoflavones; daidzein and formononetin; to yield 2'-hydroxyisoflavones; 2'-hydroxydaidzein; and 2'-hydroxyfo…
HIBC1_ARATH	Cluster-40032.2	1	NA
PLA2A_ARATH	Cluster-41213.0	5	PA2 catalyzes the calcium-dependent hydrolysis of the 2-acyl groups in 3-sn-phosphoglycerides. Releases lysophospholipids (LPLs) and free fatty acids (FFAs) from membrane phospholipids in response to hormones and other external stimuli. Modulates the trafficking of PIN proteins to the plasma membrane (PubMed:16140037; PubMed:20525850). Negatively regulates MYB30 transcriptional activity and hyper…
AMP22_MACIN|AMP23_MACIN	Cluster-39978.0	6	Antimicrobial peptides 2b; 2c and 2d have antibacterial and antifungal activity against a range of species.|Antimicrobial peptides 2b; 2c and 2d have antibacterial and antifungal activity against a range of species.
GAOX2_ARATH|GAOX5_ARATH	Cluster-38127.0	7	Key oxidase enzyme in the biosynthesis of gibberellin that catalyzes the conversion of GA12 and GA53 to GA9 and GA20 respectively; via a three-step oxidation at C-20 of the GA skeleton. GA53 is less effectively oxidized than GA12; and GA25 is also formed as a minor product. Involved in the promotion of the floral transition; fertility and silique elongation; but plays only a minor role in elongat…
AB21B_ARATH	Cluster-33770.0	1	NA
BBE21_ARATH	Cluster-3303.0	2	NA
PGLR_VITVI	Cluster-39369.0	4	Dual specificity glycosyltransferase that catalyzes the transfer of glucose and xylose from UDP-glucose and UDP-xylose; respectively; to a serine residue found in the consensus sequence of C-X-S-X-P-C. Specifically targets extracellular EGF repeats of protein such as CRB2; F7; F9 and NOTCH2 (By similarity). Acts as a positive regulator of Notch signaling by mediating O-glucosylation of Notch; lea…
PPR96_ARATH|PPR36_ARATH	Cluster-12733.0	2	|Inhibits phosphatase activity of protein phosphatase 1 (PP1) complexes.
MENE_ARATH	Cluster-21352.0	2	Involved in the biosynthesis of phylloquinone (vitamin K1). Converts 2-succinylbenzoate (OSB) to 2-succinylbenzoyl-CoA (OSB-CoA).
AMYB_VIGUN|AMYB_IPOBA	Cluster-37265.0	1	|
HEX6_RICCO	Cluster-46688.0	1	Active uptake of hexoses. Probable glucose/hydrogen symport.
MT797_ARATH|MT810_ARATH	Cluster-17338.0	7	This methylase recognizes the double-stranded sequence GTGCAC; causes specific methylation on C-? on both strands; and protects the DNA from cleavage by the ApaLI endonuclease.|
POLR1_ARATH|POLX_TOBAC	Cluster-44110.0	5	The peptidase activity is involved in polyprotein maturation; possibly along with hosts proteases. Transmembrane protein may be surface viral glycoprotein. RNA-directed RNA polymerase replicates the viral genome.|Probable glutamate transporter which transports extracellular glutamate into the cells. Regulates the production of intracellular reactive oxygen species (ROS) probably by controlling th…
POL3_DROME|POL2_DROME	Cluster-13290.0	2	Regulates asymmetric cell division (ACD); especially in stomatal-lineage cells (PubMed:21963668). Acts as a stomatal lineage scaffold which regulates subcellular localization and transient polarization of kinases (e.g. ASK7/BIN2 and ASK3/SK12) involved in ACD in a BASL-dependent manner (PubMed:30429609). Promotes the differentiation of both pavement cells and stomata (PubMed:30429609).|Protein 2A…
GUX8_ARATH|GUX7_ARATH	Cluster-5491.0	2	|This enzyme hydrolyzes 1;4-beta-D-glucosidic linkages of cellulose. Weak activity against carboxymethylcellulose; bacterial microcrystalline cellulose and barley beta-glucan. Has also weak endoglucanase activity. Hydrolyzes glucosidic bonds with inversion of anomeric configuration.
VSR1_ARATH	Cluster-41519.0	5	Vacuolar-sorting receptor (VSR) involved in clathrin-coated vesicles sorting from Golgi apparatus to vacuoles. Required for the sorting of 12S globulin; 2S albumin and maybe other seed storage proteins to protein storage vacuoles (PSVs) in seeds. May also be implicated in targeting N-terminal propeptide containing proteins to lytic vacuoles.
BGL47_ARATH|BGL45_ARATH	Cluster-42093.0	2	Beta-glucosidases are one of a number of cellulolytic enzymes involved in the degradation of cellulosic biomass (By similarity). Catalyzes the last step releasing glucose from the inhibitory cellobiose.|Hydrolyzes p-nitrophenyl beta-D-glucoside and natural glucosides such as syringin; coniferin and p-coumaryl alcohol glucoside. May be involved in lignification by hydrolyzing monolignol glucosides.
E1314_ARATH|E1311_ARATH	Cluster-25830.0	1	|Is thought to be an important plant defense-related product against fungal pathogens.
NLTP_VIGUN|NLTP2_PRUAR	Cluster-10655.0	1	Potential lipid transfer protein.|Plant non-specific lipid-transfer proteins transfer phospholipids as well as galactolipids across membranes. May play a role in wax or cutin deposition in the cell walls of expanding epidermal cells and certain secretory tissues.
CERL1_ARATH|GLO15_ORYSI	Cluster-18027.0	2	May be either a bona fide (dihydro)ceramide synthase or a modulator of its activity. When overexpressed in cells is involved in the production of sphingolipids containing mainly one fatty acid donor (N-linked stearoyl- (C18) ceramide) in a fumonisin B1-independent manner.|Aldehyde decarbonylase involved in the conversion of aldehydes to alkanes. Core component of a very-long-chain alkane synthesi…
GLO15_ORYSJ|GLO15_ORYSI	Cluster-19685.0	2	Aldehyde decarbonylase involved in the conversion of aldehydes to alkanes (PubMed:17138699). Core component of a very-long-chain alkane synthesis complex (By similarity). Required for the biosynthesis of very-long-chain fatty acids (including polyesters) in cuticles; anther tapetum and pollen exine (PubMed:17138699).|Aldehyde decarbonylase involved in the conversion of aldehydes to alkanes. Core …
PP153_ARATH	Cluster-39562.0	2	NA
KCS6_ARATH	Cluster-35262.4	7	Contributes to cuticular wax and suberin biosynthesis. Involved in both decarbonylation and acyl-reduction wax synthesis pathways. Required for elongation of C24 fatty acids; an essential step of the cuticular wax production (PubMed:10330468; PubMed:11041893). Major condensing enzyme for stem wax and pollen coat lipid biosynthesis (PubMed:12467640).
KCS6_ARATH	Cluster-35262.6	5	Contributes to cuticular wax and suberin biosynthesis. Involved in both decarbonylation and acyl-reduction wax synthesis pathways. Required for elongation of C24 fatty acids; an essential step of the cuticular wax production (PubMed:10330468; PubMed:11041893). Major condensing enzyme for stem wax and pollen coat lipid biosynthesis (PubMed:12467640).
PCR8_ARATH	Cluster-21897.0	7	May be involved in heavy metals transport.
PGKH_TOBAC	Cluster-27881.0	3	NA
PILS6_ARATH	Cluster-42442.2	2	Involved in cellular auxin homeostasis by regulating auxin metabolism. Regulates intracellular auxin accumulation at the endoplasmic reticulum and thus auxin availability for nuclear auxin signaling.
UGT8_CATRO	Cluster-42072.0	5	Iridoid glucosyltransferase acting exclusively on 7-deoxyloganetic acid. No activity with 7-deoxyloganetin. Catalyzes the fourth to last step in secologanin biosynthesis.
PIK1_ORYSJ	Cluster-30540.1	1	Disease resistance (R) protein that specifically recognizes the AVR-Pik effector avirulence protein from M.oryzae. Resistance proteins guard the plant against pathogens that contain an appropriate avirulence protein via an indirect interaction with this avirulence protein. That triggers a defense system including the hypersensitive response; which restricts the pathogen growth. Contribution of Pi…
SNAK1_SOLTU	Cluster-31373.0	2	Has an antimicrobial activity. Causes a rapid aggregation of both Gram-positive and Gram-negative bacteria; but the antimicrobial activity is not correlated with the capacity to aggregate bacteria.
PTR9_ARATH	Cluster-18829.0	7	Endopeptidase that degrades small peptides of less than 7 kDa; such as glucagon and insulin.
ARP1_ARATH	Cluster-42873.1	7	Probable RNA-binding protein involved in the regulation of abscisic acid (ABA) response during seed germination. May regulate transcript levels of several germination-responsive genes under ABA.
C83B1_ARATH|C71A1_PERAE	Cluster-29431.0	4	Involved in the metabolism of aromatic oximes. Catalyzes the oxime metabolizing step in indole glucosinolate biosynthesis by converting indole-3-acetaldoxime into indole-3-S-alkyl-thiohydroximate. Probably required for glucosinolate activation in response to pathogens. Functions in auxin homeostasis because indole-3-acetaldoxime also serves as a precursor for auxin biosynthesis. Specifically meta…
ODBA2_ARATH	Cluster-31244.0	2	The branched-chain alpha-keto dehydrogenase complex catalyzes the overall conversion of alpha-keto acids to acyl-CoA and CO(2). It contains multiple copies of three enzymatic components: branched-chain alpha-keto acid decarboxylase (E1); lipoamide acyltransferase (E2) and lipoamide dehydrogenase (E3).
CXE2_ARATH	Cluster-40107.1	1	Carboxylesterase acting on esters with varying acyl chain length.
BGH3B_BACO1	Cluster-13609.0	7	Catalyzes the hydrolysis of terminal; non-reducing beta-D-glucosyl residues with release of beta-D-glucose in xyloglucan degradation; leading to remove the backbone 'G' units.
CHSY_ANTMA	Cluster-15054.0	1	The primary product of this enzyme is 4;2';4';6'-tetrahydroxychalcone (also termed naringenin-chalcone or chalcone) which can under specific conditions spontaneously isomerize into naringenin.
CSLE6_ORYSJ	Cluster-46034.0	1	Thought to be a Golgi-localized beta-glycan synthase that polymerize the backbones of noncellulosic polysaccharides (hemicelluloses) of plant cell wall.
OFP8_ARATH	Cluster-25197.0	2	Transcriptional repressor that regulates multiple aspects of plant growth and development through the regulation of BEL1-LIKE (BLH) and KNOX TALE (KNAT) homeodomain transcription factors.
XK1_ARATH	Cluster-31082.0	2	Exhibits ATP hydrolysis without substrate. Can phosphorylate D-ribulose with low efficiency.
ZIP5_ARATH	Cluster-39762.0	5	Probably mediates zinc uptake from the rhizosphere.
AMO_ARATH	Cluster-44819.0	1	Involved in the biosynthesis of artemisin. Catalyzes three consecutive oxidations of amorpha-4;11-diene to produce artemisinic acid; but is unable to oxidize germacrene A. No activity with limonene; alpha-pinene; beta-pinene; pinocarveol; (-)-alloisolongifolene; caryophyllene; (-)-alpha-gurjunene; (+)-gamma-gurjunene; (+)-ledene; (+)-beta-selinene and (+)-valencene as substrates.
AAP7_ARATH|AAP2_ARATH	Cluster-30162.0	4	Amino acid-proton symporter. Stereospecific transporter with a broad specificity for neutral amino acids.|Amino acid-proton symporter. Stereospecific transporter with a broad specificity for histidine; arginine; glutamate and neutral amino acids; favoring small amino acids such as alanine; asparagine and glutamine. Accepts also large aromatic residues such as in phenlalanine or tyrosine. Has a mu…
OPR11_ORYSJ	Cluster-33701.0	1	Putative oxophytodienoate reductase that may be involved in the biosynthesis or metabolism of oxylipin signaling molecules.
GGT_QUERO	Cluster-19928.0	4	NA
ZFP7_ARATH	Cluster-32255.0	1	Acts as negative regulator of abscisic acid (ABA) signaling during germination and early seedling development.
F126B_MOUSE|F126B_PONAB	Cluster-33604.0	7	Component of a complex required to localize phosphatidylinositol 4-kinase (PI4K) to the plasma membrane.|Component of a complex required to localize phosphatidylinositol 4-kinase (PI4K) to the plasma membrane.
POLR2_ARATH|POLR1_ARATH	Cluster-26835.0	7	|The peptidase activity is involved in polyprotein maturation; possibly along with hosts proteases. Transmembrane protein may be surface viral glycoprotein. RNA-directed RNA polymerase replicates the viral genome.
HFA2C_ORYSJ|HFA1B_ARATH	Cluster-38028.0	7	Transcriptional activator that specifically binds DNA of heat shock promoter elements (HSE).|Transcriptional activator that specifically binds DNA sequence 5'-AGAAnnTTCT-3' known as heat shock promoter elements (HSE).
NAC22_ARATH|NAC30_ARATH	Cluster-42523.0	4	Transcriptional activator that mediates auxin signaling to promote lateral root development. Activates the expression of two downstream auxin-responsive genes; DBP and AIR3.|Transcription activator that binds to the secondary wall NAC binding element (SNBE); 5'-(T/A)NN(C/T)(T/C/G)TNNNNNNNA(A/C)GN(A/C/T)(A/T)-3'; in the promoter of target genes (e.g. genes involved in secondary wall biosynthesis; …
FLOT1_MEDTR	Cluster-21332.0	5	May act as a scaffolding protein within caveolar membranes; functionally participating in formation of caveolae or caveolae-like vesicles (By similarity). May be involved in nodule formation.
HSFA2_ARATH|HSF30_SOLPE	Cluster-31114.0	1	Transcriptional activator that specifically binds DNA sequence 5'-AGAAnnTTCT-3' known as heat shock promoter elements (HSE). Involved in heat stress responses. Seems to be involved in other environmental stress responses. Activates ascorbate peroxidase 2 (APX2) in addition to several heat shock protein (HSPs).|DNA-binding protein that specifically binds heat shock promoter elements (HSE) and acti…
C81D1_ARATH	Cluster-23504.0	5	Catalyzes the hydroxylation of isoflavones; daidzein and formononetin; to yield 2'-hydroxyisoflavones; 2'-hydroxydaidzein; and 2'-hydroxyformononetin; respectively.
NAS_SOLLC	Cluster-28046.0	2	Synthesizes nicotianamine; a polyamine that serves as a sensor for the physiological iron status within the plant; and/or might be involved in the transport of iron.
SBP65_SOYBN|SBP65_PEA	Cluster-39019.0	4	May serve as a biotin provider for several growth-limiting enzymes that are necessary during seed development and the subsequent germination stages; and thus may play some roles in determining seed germination capacity.|
ZIFL1_ARATH	Cluster-18188.5	3	Major facilitator superfamily (MFS) transporter probably involved in 2;4-dichlorophenoxyacetic acid (2;4-D) export (PubMed:19440702). K(+) may be the physiological substrate of the transporter (PubMed:23524662).|Isoform 1: Modulates root auxin-related processes. Involved in auxin efflux and acts as a positive regulator of shootward transport at the root apex. May mediate proton efflux from the va…
ZIFL1_ARATH|ZIF1_ARATH	Cluster-18188.1	2	Major facilitator superfamily (MFS) transporter probably involved in 2;4-dichlorophenoxyacetic acid (2;4-D) export (PubMed:19440702). K(+) may be the physiological substrate of the transporter (PubMed:23524662).|Isoform 1: Modulates root auxin-related processes. Involved in auxin efflux and acts as a positive regulator of shootward transport at the root apex. May mediate proton efflux from the va…
LEA47_ARATH|LEA34_GOSHI	Cluster-22279.0	4	LEA proteins are late embryonic proteins abundant in higher plant seed embryos. The function of those proteins is not known.|LEA proteins are late embryonic proteins abundant in higher plant seed embryos. There are two subsets of LEA proteins (5a and 5b); the first ones are expressed when the cotyledon weight reach 80 mg and the second set are expressed above 100 mg. The function of those protein…
HS26M_ARATH	Cluster-44473.0	4	Catalyzes the transfer of sulfate to the C2-position of selected hexuronic acid residues within the maturing heparan sulfate (HS). 2-O-sulfation within HS; particularly of iduronate residues; is essential for HS to participate in a variety of high-affinity ligand-binding interactions and signaling processes.
WTR14_ARATH|WTR13_ARATH	Cluster-47984.0	7	|
RNHX1_ARATH	Cluster-41210.0	5	Endonuclease that specifically degrades the RNA of RNA-DNA hybrids.
C724B_ORYSJ	Cluster-19968.0	2	Involved in brassinosteroid biosynthesis. May catalyze a C6-oxidation step and may be involved to supply 6-deoxotyphasterol and typhasterol. Involved in internode elongation and seed development.
UFOG5_MANES	Cluster-16465.0	2	In the presence of other necessary color factors; this glycosylation reaction allows the accumulation of anthocyanin pigments.
POL3_DROME	Cluster-28841.8	1	Regulates asymmetric cell division (ACD); especially in stomatal-lineage cells (PubMed:21963668). Acts as a stomatal lineage scaffold which regulates subcellular localization and transient polarization of kinases (e.g. ASK7/BIN2 and ASK3/SK12) involved in ACD in a BASL-dependent manner (PubMed:30429609). Promotes the differentiation of both pavement cells and stomata (PubMed:30429609).
GCP2_ARATH	Cluster-45770.0	2	May modulate the level of one or more small signaling molecules that have a role in regulating meristem function. May play a role in balancing and restricting the meristem-promoting activity of auxin signaling (PubMed:17553903). Involved in ethylene and giberellin (GA) signaling pathways or in a parallel pathway controlling cell and hypocotyl elongation and cellular organization (PubMed:17006669)…
CNGC2_ARATH	Cluster-38195.8	2	Acts as cyclic nucleotide-gated ion channel. Permeable to potassium and calcium in a cyclic nucleotide-dependent fashion (cAMP or cGMP). Could also transport lithium; cesium and rubium and displays a strong selectivity against sodium. Seems to directly participate in pathogen-induced calcium influx. May function in homeostasis; re-establishing ionic balance after defense action and/or other stimu…
TIP21_ARATH	Cluster-41509.5	4	Aquaporin required to facilitate the transport of water from the vacuolar compartment to the cytoplasm. Does not promote glycerol permability. Its function is impaired by Hg(2+). Transports urea in yeast cells and Xenopus laevis oocytes in a pH-independent manner. Transports methylammonium or ammonium in yeast cells and Xenopus laevis oocytes; preferentially at high medium pH. May participate in …
ASOL_TOBAC|ASOL_BRANA	Cluster-41451.1	7	Probable oxidoreductase that may be involved in pollen tube growth.|
PLY13_ARATH|PLY12_ARATH	Cluster-40120.0	1	|
RGA2_BRACM|POLR1_ARATH	Cluster-24287.0	4	Probable transcriptional regulator that acts as a repressor of the gibberellin (GA) signaling pathway. Probably acts by participating in large multiprotein complexes that represses transcription of GA-inducible genes. Upon GA application; it is degraded by the proteasome; allowing the GA signaling pathway.|The peptidase activity is involved in polyprotein maturation; possibly along with hosts pro…
AL2C4_ARATH	Cluster-29988.0	1	Involved in ferulic acid and sinapic acid biosynthesis by oxidation of conyferylaldehyde and sinapaldehyde; respectively. Can oxidize L-lactaldehyde. Possesses activity on acetaldehyde and glycolaldehyde in vitro.
VPE_CITSI|VPE_VICSA	Cluster-25110.0	5	Asparagine-specific endopeptidase that may be involved in processing of proteins targeted to vacuoles that accumulate during ethylene-regulated processes such as flower opening and flavedo degreening.|Asparagine-specific endopeptidase involved in the processing of vacuolar seed protein precursors into the mature forms.
PSK6_ARATH	Cluster-33217.0	3	Promotes plant cell differentiation; organogenesis and somatic embryogenesis as well as cell proliferation.
Y2608_ARATH	Cluster-42357.0	2	NA
Y2608_ARATH|Y5625_ARATH	Cluster-18779.0	5	|
RNHX1_ARATH|WDR83_RAT	Cluster-47258.0	4	Endonuclease that specifically degrades the RNA of RNA-DNA hybrids.|Molecular scaffold protein for various multimeric protein complexes. Acts as a module in the assembly of a multicomponent scaffold for the ERK pathway; linking ERK responses to specific agonists. At low concentrations it enhances ERK activation; whereas high concentrations lead to the inhibition of ERK activation (By similarity).…
IAA14_ARATH	Cluster-44407.0	4	Aux/IAA proteins are short-lived transcriptional factors that function as repressors of early auxin response genes at low auxin concentrations. Repression is thought to result from the interaction with auxin response factors (ARFs); proteins that bind to the auxin-responsive promoter element (AuxRE). Formation of heterodimers with ARF proteins may alter their ability to modulate early auxin respo…
MYB83_ARATH	Cluster-18604.0	4	Transcription factor that acts as molecular switch in the NAC012/SND1-mediated transcriptional network regulating secondary wall biosynthesis. Is directly activated by NAC012/SND1 and its close homologs; including NAC043/NST1; NAC066/NST2; NAC101/VND6 and NAC030/VND7. Is required for functional expression of a number of secondary wall-associated transcription factors and secondary wall biosynthet…
RBK2_ARATH	Cluster-16111.0	5	NA
MIP1A_ARATH	Cluster-9857.0	1	Developmental regulator acting by forming heterodimeric complexes; that sequester CO and CO-like (COL) proteins into non-functional complexes. Engages CO and the transcriptional repressor TPL in a tripartite complex. Involved in the CO-mediated long-day flowering-promotion pathway.
BBX21_ARATH	Cluster-12208.0	1	Transcription activator that acts as positive regulator of seedling photomorphogenesis (PubMed:17965270). Acts downstream of COP1 and play an important role in early and long-term adjustment of the shade avoidance syndrome (SAS) responses in natural environments (PubMed:21070414).
POLR1_ARATH	Cluster-33053.0	7	The peptidase activity is involved in polyprotein maturation; possibly along with hosts proteases. Transmembrane protein may be surface viral glycoprotein. RNA-directed RNA polymerase replicates the viral genome.
RNHX1_ARATH|YTX2_XENLA	Cluster-45481.1	1	Endonuclease that specifically degrades the RNA of RNA-DNA hybrids.|
AIL7_ARATH	Cluster-29884.1	2	Probably acts as a transcriptional activator. Binds to the GCC-box pathogenesis-related promoter element. May be involved in the regulation of gene expression by stress factors and by components of stress signal transduction pathways.
EDR4_ARATH|XLG2_ARATH	Cluster-15169.0	5	Plays a negative role in salicylic acid (SA)-mediated resistance to powdery mildew (e.g. Golovinomyces cichoracearum). May modulate plant immunity by regulating the relocation of EDR1 by interacting with CHC2 and modulating endocytosis.|Guanine nucleotide-binding proteins (G proteins) are involved as modulators or transducers in various transmembrane signaling systems (By similarity). Binds GTP w…
IDN2_ARATH	Cluster-22602.0	5	NA
BAC2_ARATH	Cluster-38351.0	4	Mitochondrial arginine transporter that catalyzes the counter-exchange of arginine with lysine; ornithine; arginine; histidine and citrulline. Substrate preference in reconstituted proteoliposomes is arginine > homoarginine > citrulline > histidine > lysine > ornithine. May be involved in the delivery of arginine; released from seed reserves; to mitochondrial arginase and the export of ornithine.…
HSP12_MEDSA	Cluster-1717.1	5	NA
PKL_ARATH	Cluster-38414.0	4	NA
PKL_ARATH	Cluster-47725.1	4	NA
CCD32_ARATH	Cluster-22316.0	5	NA
Y3028_ARATH|EPS1_ARATH	Cluster-46064.0	4	|Required for pathogen-induced salicylic acid (SA) accumulation and SA-mediated resistance to virulent and avirulent pathogens (e.g. P.syringae).
Y5457_ARATH	Cluster-35138.0	5	Displays ATPase and GTPase activities.
T5H_TAXCU|C7A52_PANGI	Cluster-11259.0	2	Catalyzes the first oxygenation step of taxol biosynthesis. Can use both taxa-4(5);11(12)-diene and taxa-4(20);11(12)-diene as substrate.|Catalyzes the carboxylation of beta-amyrin at the C-28 position to form oleanolic acid during ginsenoside biosynthesis; a class of tetracyclic triterpenoid saponins.
NLP2_ORYSJ|NLP9_ARATH	Cluster-28094.0	5	Probable transcription factor.|Probable transcription factor.
AB22G_ARATH	Cluster-33822.0	4	NA
AB22G_ARATH	Cluster-31543.0	3	NA
CRK15_ARATH|CRK11_ARATH	Cluster-14655.0	3	|May be involved in some stage-specific role in the promastigote cell cycle.
AAE_RAUSE	Cluster-44461.0	2	Deacetylates 17-O-acetylajmaline and 17-O-acetylnorajmaline; but is inactive toward other acetylated alkaloids.
ADRC3_ARATH	Cluster-39766.0	2	Aldehyde reductase that catalyzes the reduction of the aldehyde carbonyl groups on saturated and alpha;beta-unsaturated aldehydes with more than 5 carbons.
NUDT9_ARATH	Cluster-45753.0	1	Probably mediates the hydrolysis of some nucleoside diphosphate derivatives.
IDN2_ARATH|FDM3_ARATH	Cluster-48230.0	1	|Acts in association with FDM4 and FDM5 for RNA-directed DNA methylation (RdDM).
BDG3_ARATH|BDG2_ARATH	Cluster-32174.0	4	Involved in cuticle development and morphogenesis.|Involved in cuticle development and morphogenesis.
NC100_ARATH	Cluster-6401.0	5	Binds to the promoter regions of genes involved in chlorophyll catabolic processes; such as NYC1; SGR1; SGR2 and PAO.
NC100_ARATH|NAC98_ARATH	Cluster-27845.0	1	Binds to the promoter regions of genes involved in chlorophyll catabolic processes; such as NYC1; SGR1; SGR2 and PAO.|Transcription activator of STM and KNAT6. Involved in molecular mechanisms regulating shoot apical meristem (SAM) formation during embryogenesis and organ separation. Required for the fusion of septa of gynoecia along the length of the ovaries. Activates the shoot formation in cal…
ABAH2_SOLLC	Cluster-21637.0	4	Negative regulator of fruit ripening involved in the oxidative degradation of abscisic acid (ABA).
ASP63_ARATH	Cluster-28600.0	7	Aspartic protease.
MOCOS_BOVIN	Cluster-26606.0	5	Sulfurates the molybdenum cofactor. Sulfation of molybdenum is essential for xanthine dehydrogenase (XDH) and aldehyde oxidase (ADO) enzymes in which molybdenum cofactor is liganded by 1 oxygen and 1 sulfur atom in active form.
SDC1_ORYSJ	Cluster-27779.0	1	Catalyzes the biosynthesis of ethanolamine from serine. Decarboxylation of free serine is the major source of ethanolamine production in plants and ethanolamine metabolism is crucial for the synthesis of choline; phosphatidylethanolamine (PE) and phosphatidylcholine (PC); and thus for plant growth.
FRAY2_DICDI	Cluster-20748.0	2	NA
MYB26_ARATH	Cluster-987.0	5	Probable transcription factor that regulates lignified secondary cell wall thickening of the anther endocethium; which is necessary for anther dehiscence (PubMed:12753590; PubMed:17147638; PubMed:17329564). May play a role in specifying early endothecial cell development by regulating a number of genes linked to secondary thickening such as NST1 and NST2. Acts upstream of the lignin biosynthesis …
TKPR1_ARATH	Cluster-31742.7	1	Involved in the biosynthesis of hydroxylated tetraketide compounds that serve as sporopollenin precursors (the main constituents of exine). Is essential for pollen wall development. Acts on tetraketide alpha-pyrones and reduces the carbonyl function on the tetraketide alkyl chain to a secondary alcohol function.
MYBP_MAIZE	Cluster-6601.0	5	NA
XTH7_ARATH	Cluster-37556.1	1	Catalyzes xyloglucan endohydrolysis (XEH) and/or endotransglycosylation (XET). Cleaves and religates xyloglucan polymers; an essential constituent of the primary cell wall; and thereby participates in cell wall construction of growing tissues.
XTH7_ARATH	Cluster-37556.0	1	Catalyzes xyloglucan endohydrolysis (XEH) and/or endotransglycosylation (XET). Cleaves and religates xyloglucan polymers; an essential constituent of the primary cell wall; and thereby participates in cell wall construction of growing tissues.
MCU2_ARATH	Cluster-42943.0	1	Mitochondrial inner membrane calcium uniporter that mediates calcium uptake into mitochondria. Constitutes a pore-forming and calcium-conducting subunit. Mitochondrial calcium homeostasis plays key roles in cellular physiology and regulates cell bioenergetics; cytoplasmic calcium signals and activation of cell death pathways.
THIK2_ARATH|THIK5_ARATH	Cluster-47664.0	1	Involved in long chain fatty-acid beta-oxidation prior to gluconeogenesis during germination and subsequent seedling growth. Confers sensitivity to 2;4-dichlorophenoxybutiric acid (2;4-DB). Required for local and systemic induction of jasmonic acid (JA) biosynthesis after wounding. Seems to be involved in JA biosynthesis during senescence.|Probably involved in long chain fatty-acid beta-oxidation…
POLR1_ARATH	Cluster-27758.2	2	The peptidase activity is involved in polyprotein maturation; possibly along with hosts proteases. Transmembrane protein may be surface viral glycoprotein. RNA-directed RNA polymerase replicates the viral genome.
SCP48_ARATH|CBPX_ORYSJ	Cluster-2569.4	5	Probable carboxypeptidase.|Involved in degradation of small peptides.
FAD4_ARATH	Cluster-25928.0	1	NA
STC_RICCO|STP1_ARATH	Cluster-8860.0	2	Involved in modulation of glucose-regulated gene expression. Together with MTH1; represses the hexose transporter (HXT) genes in conditions of low glucose. Stimulates the SNF1 kinase by an interaction with the catalytic domain that antagonizes autoinhibition and promotes an active conformation of the kinase.|Major hexose transporter. Mediates an active uptake of hexoses; by sugar/hydrogen symport…
RNHX1_ARATH|LIN1_NYCCO	Cluster-21539.0	2	Endonuclease that specifically degrades the RNA of RNA-DNA hybrids.|Functions cell autonomously to negatively regulate cell cycle progression. Required to restrain cell proliferation in response to developmental cues. Probably recognizes and binds to some proteins and promotes their ubiquitination and degradation.
ENL1_ARATH	Cluster-18293.0	4	Endolysin with lysozyme activity that degrades host peptidoglycans and participates with the holin proteins in the sequential events which lead to the programmed host cell lysis releasing the mature viral particles. Once the holin has permeabilized the host cell membrane; the endolysin can reach the periplasm and break down the peptidoglycan layer.
PME41_ARATH|PME7_ARATH	Cluster-6434.0	2	Acts in the modification of cell walls via demethylesterification of cell wall pectin.|Acts in the modification of cell walls via demethylesterification of cell wall pectin.
SPH5_ARATH	Cluster-34941.0	1	NA
SERK4_ORYSJ	Cluster-10297.0	7	May be involved in the regulation of plant growth through the brassinosteroid (BR) signaling pathway.
UBC5_ARATH	Cluster-32795.0	3	Accepts the ubiquitin from the E1 complex and catalyzes its covalent attachment to other proteins.
DSP8_ARATH	Cluster-22829.0	1	May possess phosphatase activity.
XTH27_ARATH|XTH28_ARATH	Cluster-49106.0	3	Catalyzes xyloglucan endohydrolysis (XEH) and/or endotransglycosylation (XET). Cleaves and religates xyloglucan polymers; an essential constituent of the primary cell wall; and thereby participates in cell wall construction of growing tissues (By similarity). Required for cell wall modification during the development of tracheary elements.|Catalyzes xyloglucan endohydrolysis (XEH) and/or endotran…
ML423_ARATH	Cluster-37218.3	5	Involved in the malolactic fermentation (MLF) of wine; which results in a natural decrease in acidity and favorable changes in wine flavors. Catalyzes the decarboxylation of L-malate to L-lactate. It can also use pyruvate as substrate.
RNHX1_ARATH	Cluster-37218.0	4	Endonuclease that specifically degrades the RNA of RNA-DNA hybrids.
ML423_ARATH	Cluster-37218.2	5	Involved in the malolactic fermentation (MLF) of wine; which results in a natural decrease in acidity and favorable changes in wine flavors. Catalyzes the decarboxylation of L-malate to L-lactate. It can also use pyruvate as substrate.
EXPA8_ARATH	Cluster-34890.0	1	Causes loosening and extension of plant cell walls by disrupting non-covalent bonding between cellulose microfibrils and matrix glucans. No enzymatic activity has been found.
G2OX8_ARATH	Cluster-24466.0	1	Catalyzes the 2-beta-hydroxylation of gibberellins (GA) precursors; rendering them unable to be converted to active GAs. Hydroxylates the C20-GA GA12 and GA53; but is not active on C19-GAs; like GA1; GA4; GA9 and GA20.
C76BA_SWEMU	Cluster-39160.0	1	Hydroxylase involved in the biosynthesis of hydroxygeraniol; a precursor of the iridoid monoterpenoid swertiamarin.
GGPP1_ARATH|GGR_ARATH	Cluster-21570.0	1	Heterodimeric geranyl(geranyl)-diphosphate (GPP) synthase large subunit. In vitro; the large subunit catalyzes mainly the trans-addition of the three molecules of IPP onto DMAPP to form geranylgeranyl pyrophosphate while the small subunit alone is inactive. Upon association of the two subunits; the product profile changes and the production of gerany-diphosphate is strongly increased.|Heterodimer…
DOF4_ORYSJ	Cluster-25804.0	1	Transcription factor that may transactivate seed storage protein genes in developing seeds.
POT5_ARATH|HAK5_ORYSJ	Cluster-45779.0	2	High-affinity potassium transporter. Can also transport rubidium and cesium (Ref.1). Is essential with AKT1 for high-affinity potassium uptake in roots during seedling establishment and postgermination growth under low potassium conditions (PubMed:20413648). Mediates potassium uptake by plant roots in response to low potassium conditions; by a calcium-; CBL-; and CIPK-dependent pathway. Positivel…
PARP3_SOYBN	Cluster-39120.0	4	Involved in the base excision repair (BER) pathway; by catalyzing the poly(ADP-ribosyl)ation of a limited number of acceptor proteins involved in chromatin architecture and in DNA metabolism. This modification follows DNA damages and appears as an obligatory step in a detection/signaling pathway leading to the reparation of DNA strand breaks.
ACCH1_ARATH	Cluster-16926.0	2	Catalyzes the conversion of acetaldehyde to acetyl-CoA; using NAD(+) and coenzyme A. Is the final enzyme in the meta-cleavage pathway for the degradation of aromatic compounds.
TBL33_ARATH	Cluster-33841.0	4	May act as a bridging protein that binds pectin and other cell wall polysaccharides. Probably involved in maintaining esterification of pectins (By similarity). May be involved in the specific O-acetylation of cell wall polymers.
TIC32_PEA	Cluster-5618.0	2	Involved in protein precursor import into chloroplasts. Part of the redox regulon consisting of TIC32; TIC 55 and TIC62. Has a NADPH-dependent dehydrogenase activity; but only after preincubation with lipids.
ASPGB_ARATH	Cluster-23386.0	4	Acts in asparagine catabolism and also in the final steps of protein degradation via hydrolysis of a range of isoaspartyl dipeptides.
AEE7_ARATH	Cluster-38050.0	3	Peroxisomal acetate/butyrate--CoA ligase that is probably involved in the activation of exogenous acetate for entry into the glyoxylate cycle. May play a role to prevent carbon loss from peroxisomes during lipid mobilization. In vitro; is active with both acetate and butyrate.
KN5C_TOBAC|CSP1_ARATH	Cluster-33575.0	5	Responsible for microtubule translocation. May be important for the organization of phragmoplast-specific arrays of microtubules (PubMed:7983184). Plays an essential role in stabilizing the mitotic spindle. Required during mitotic cytokinesis.|Chaperone that binds to RNA; single- (ssDNA) and double-stranded (dsDNA) DNA; and unwinds nucleic acid duplex. Exhibits a DNA melting activity. May be invo…
LPR2_ARATH	Cluster-39751.0	3	Multicopper oxidase that may be involved in copper homeostasis and oxidative stress response; and that is necessary for root growth inhibition by low phosphate conditions. Functions together with LPR1 and PDR2 in a common pathway that adjusts root meristem activity to phosphate availability.
PIP21_ARATH	Cluster-15030.0	1	Water channel required to facilitate the transport of water across cell membrane. Probably involved in root water uptake. Its function is impaired by Hg(2+).
U86A1_ARATH	Cluster-36739.0	1	Possesses low quercetin 3-O-glucosyltransferase; 7-O-glucosyltransferase; 3'-O-glucosyltransferase and 4'-O-glucosyltransferase activities in vitro.
HQGT_RAUSE	Cluster-14782.0	7	Broad spectrum multifunctional glucosyltransferase. In addition to hydroquinone it accept at least 45 natural and synthetic phenols as well as two cinnamyl alcohols as substrates. Hydroquinone was however the best substrate. In contrast to this broad acceptor substrate specificity; only pyrimidine nucleotide activated glucose is tolerated as a donor substrate.
PRU1_PRUAV|PRS1_SOLTU	Cluster-41926.0	4	|
RNHX1_ARATH	Cluster-27397.0	7	Endonuclease that specifically degrades the RNA of RNA-DNA hybrids.
HPR1_ARATH	Cluster-23667.0	1	Catalyzes the NADH-dependent reduction of hydroxypyruvate into glycerate in the photorespiratory core cycle. Mediates fatty acid beta-oxidation in germinating seeds when malate dehydrogenase is absent.
UGT2_GARJA	Cluster-43031.0	1	Iridoid glucosyltransferase acting on genipin and 7-deoxyloganetin. No activity with 7-deoxyloganetic acid. Involved in geniposide biosynthesis.
UGT2_GARJA	Cluster-16647.1	4	Iridoid glucosyltransferase acting on genipin and 7-deoxyloganetin. No activity with 7-deoxyloganetic acid. Involved in geniposide biosynthesis.
U85A8_STERE	Cluster-10649.1	2	NA
SPZX_ARATH	Cluster-19841.0	1	Inhibits metacaspase-9 (MC9) cysteine protease. Functions through cleavage of its reactive center loop and covalent binding to MC9. Involved in the control of elicitor-stimulated programmed cell death (PCD). During infection by the necrotrophic fungal pathogen Botrytis cinerea; functions to protect cells by limiting the PCD-promoting protease RD21A activity that is released from the ER body or va…
BH151_ARATH	Cluster-31137.0	4	Transcription factor that modulates the balance between cellular proliferation and differentiation in root growth. Does not act through cytokinin and auxin signaling; but by repressing peroxidase expression in the elongation zone.
TGA1_ARATH	Cluster-21118.0	3	Transcriptional activator that binds specifically to the DNA sequence 5'-TGACG-3'. Recognizes ocs elements like the as-1 motif of the cauliflower mosaic virus 35S promoter. Binding to the as-1-like cis elements mediate auxin- and salicylic acid-inducible transcription. May be involved in the induction of the systemic acquired resistance (SAR) via its interaction with NPR1. Could also bind to the …
Y5613_ARATH	Cluster-13898.0	7	NA
CREC_ASPNC	Cluster-47312.1	5	Component of the regulatory network controlling carbon source utilization through ubiquitination and deubiquitination involving creA; creB; creC; creD and acrB. Required to prevent the proteolysis of the CreB deubiquitinating enzyme in the absence of carbon catabolite repression. CreB deubiquitinating enzyme stabilized in a complex with the CreC leads to the expression of genes such as those in t…
PTR46_ARATH	Cluster-32498.0	1	NA
YTX2_XENLA	Cluster-24233.0	1	NA
APF1_ARATH	Cluster-26890.0	2	Aspartyl protease. Not able to cleave BAG6.
PR1F4_ARATH	Cluster-33571.0	1	May be involved in both secretory and endocytic intracellular trafficking in the endosomal/prevacuolar compartments.
SNE_ARATH	Cluster-43548.0	5	Essential component of a SCF-type E3 ligase complex that positively regulates the gibberellin signaling pathway. Upon gibberellin treatment; such complex probably mediates the ubiquitination and subsequent degradation of DELLA proteins (GAI; RGA and RGL2); some repressors of the gibberellin pathway; leading to activate the pathway. Can partially complement the absence of GID2/SLY1.
CINV2_ARATH	Cluster-18690.0	2	Cytosolic invertase that may cleave sucrose into glucose and fructose; and that is involved in the regulation of root growth. May regulate sugar-mediated root development by controlling sucrose catabolism in root cells.
BHLHW_PEA|CCD4_ARATH	Cluster-41273.0	4	Transcription activator involved in the control of flavonoid pigmentation.|
SILD_FORIN|SILD_PODPE	Cluster-47696.0	7	Oxidoreductase involved in lignan biosynthesis. Catalyzes the stereospecific conversion of (-)-secoisolariciresinol to (-)-matairesinol via a lactol intermediate.|Oxidoreductase involved in lignan biosynthesis. Catalyzes the stereospecific conversion of (-)-secoisolariciresinol to (-)-matairesinol via a lactol intermediate.
GALS1_ARATH	Cluster-46962.0	5	Involved in the biosynthesis of beta-1;4-galactan. Can transfer galactose residues from UDP-galactose to beta-1;4-galactopentaose in vitro. Forms specifically beta-1;4-galactosyl linkages and can add successive beta-1;4-galactosyl residues to the acceptor. Beta-1;4-galactans are abundant polysaccharides in plant cell walls and are found as side-chain of rhamnogalacturonan I; which is a major comp…
SWET5_ARATH|SWET4_ORYSJ	Cluster-20302.0	2	Mediates both low-affinity uptake and efflux of sugar across the plasma membrane (By similarity). May play roles in nurturing the male gametophyte (PubMed:25988582).|Mediates both low-affinity uptake and efflux of sugar across the plasma membrane.
PST2_GOSHI	Cluster-16883.0	7	May be a component of the oxygen-evolving complex.
UCC1_ARATH|ENL1_ARATH	Cluster-42459.0	5	Catalyzes the hydrolysis of unsaturated hyaluronate and chondroitin disaccharides. Also degrades unsaturated heparin disaccharides. Releases 4-deoxy-4;5-didehydro D-glucuronic acid or 4-deoxy-4;5-didehydro L-iduronic acid from chondroitin disaccharides; hyaluronan disaccharides and heparin disaccharides and cleaves both glycosidic (1->3) and (1->4) bonds. Prefers sulfated glycosaminoglycans compa…
PTR9_ARATH	Cluster-23608.0	6	Endopeptidase that degrades small peptides of less than 7 kDa; such as glucagon and insulin.
WSD1_ARATH	Cluster-35562.0	2	Bifunctional wax ester synthase/diacylglycerol acyltransferase. Involved in cuticular wax biosynthesis.
RLP29_ARATH	Cluster-20496.0	3	NA
CSPLD_VITVI	Cluster-28417.0	5	NA
LAC17_ARATH	Cluster-27258.0	1	Lignin degradation and detoxification of lignin-derived products.
ALGC_PSESM	Cluster-30366.0	2	The phosphomannomutase activity produces a precursor for alginate polymerization. The alginate layer causes a mucoid phenotype and provides a protective barrier against host immune defenses and antibiotics. Also involved in core-LPS biosynthesis due to its phosphoglucomutase activity. Essential for biofilm production.
GRXS5_ARATH	Cluster-19229.0	1	May only reduce GSH-thiol disulfides; but not protein disulfides.
DOF37_ARATH	Cluster-17699.0	5	Transcription factor specifically involved in the maternal control of seed germination. Regulates transcription by binding to a 5'-AA[AG]G-3' consensus core sequence. May ensure the inactivity of a component that would be activated to trigger germination as a consequence of red light perception.
ORP1C_ARATH	Cluster-29033.0	4	May be involved in the transport of sterols.
CWPX_ARATH	Cluster-8261.3	4	NA
PTGR3_MOUSE|PTGR3_BOVIN	Cluster-1378.0	2	Functions as 15-oxo-prostaglandin 13-reductase and acts on 15-keto-PGE1; 15-keto-PGE2; 15-keto-PGE1-alpha and 15-keto-PGE2-alpha with highest efficienty towards 15-keto-PGE2-alpha. Overexpression represses transcriptional activity of PPARG and inhibits adipocyte differentiation.|Functions as 15-oxo-prostaglandin 13-reductase and acts on 15-keto-PGE1; 15-keto-PGE2; 15-keto-PGE1-alpha and 15-keto-P…
RFS2_ARATH	Cluster-32368.0	7	NA
YUC4_ARATH	Cluster-47406.0	5	Involved in auxin biosynthesis. Both isoforms are catalitically active. Involved during embryogenesis and seedling development. Required for the formation of floral organs and vascular tissues. Belongs to the set of redundant YUCCA genes probably responsible for auxin biosynthesis in shoots.
AB39G_ARATH	Cluster-47035.0	5	May be a general defense protein.
KCS12_ARATH|KCS3_ARATH	Cluster-40151.0	1	Contributes to cuticular wax and suberin biosynthesis (By similarity). Regulates negatively the stomatal development in elevated CO(2) conditions.|Mediates mostly the synthesis of VLCFAs from 26 to 30 carbons in length (e.g. C20:1; C26; C28; C30).
AGL8_SOLLC	Cluster-3648.0	2	Probable transcription factor.
STR15_ARATH	Cluster-20272.0	1	NA
DBR_TOBAC|AER_ARATH	Cluster-36555.0	1	Reduces the C=C double bonds of alpha; beta unsaturated enones; but has no activity on enones with an endocyclic C=C double-bond. Shows a high specificity for NADPH as the hybrid donor. Substrates are 1-nitrocyclohexene; 2-methylpentenal; trans-cinnamaldehyde; methyl-trans-2-methylcinnamaldehyde; trans-2-nonenal and 1-octen-3-one. Reduced activity with aplha-methyl transcinnamaldehyde; 1-cyclohex…
ANTR3_ARATH	Cluster-46591.0	2	Inorganic phosphate and probable anion transporter.
FDL38_ARATH|FDL43_ARATH	Cluster-47103.0	1	|
ABR1_ARATH|EF110_ARATH	Cluster-48814.0	1	|Probably acts as a transcriptional activator. Binds to the GCC-box pathogenesis-related promoter element. May be involved in the regulation of gene expression by stress factors and by components of stress signal transduction pathways.
BH084_ARATH	Cluster-34830.2	7	NA
BH084_ARATH	Cluster-34830.0	7	NA
DOF57_ARATH	Cluster-28774.0	5	Transcription factor that binds specifically to a 5'-AA[AG]G-3' consensus core sequence.
RBCMT_TOBAC|RKM4_YEAST	Cluster-25550.3	1	Methylates 'Lys-14' of the large subunit of RuBisCO.|S-adenosyl-L-methionine-dependent protein-lysine N-methyltransferase that monomethylates 60S ribosomal protein L42 (RPL42A and RPL42B) at 'Lys-55'.
BLH11_ARATH	Cluster-1611.0	5	NA
SUD1_ARATH	Cluster-36295.1	7	Probable E3 ubiquitin ligase acting as a positive post-transcriptional regulator of 3-hydroxy-3-methylglutaryl-coenzyme A reductase activity. Might be involved in the quality control that degrades misfolded proteins.
AED3_ARATH	Cluster-17452.0	6	May act as an acid--thiol ligase that activates carboxylic acids by forming acyl-CoAs.
ACCA_ARATH	Cluster-31107.0	1	Component of the acetyl coenzyme A carboxylase (ACC) complex. First; biotin carboxylase catalyzes the carboxylation of biotin on its carrier protein (BCCP) and then the CO(2) group is transferred by the carboxyltransferase to acetyl-CoA to form malonyl-CoA.
HSR4_ARATH|AATPD_ARATH	Cluster-10564.0	2	May have a role in DNA double-strand break repair following gamma-irradiation.|
PTR2_ARATH|PTR15_ARATH	Cluster-24964.0	4	|May act as an efflux-type nitrite transporter. Not regulated by the PII protein involved in the regulation of nitrite uptake into higher plant chloroplasts.
PGL1_ARATH	Cluster-24025.0	7	Involved in cell size determination.
AB1G_ARATH	Cluster-24912.0	1	NA
POLR2_ARATH	Cluster-30368.0	1	NA
GUN1_PERAE|GUNX_PRUPE	Cluster-48026.0	5	|Degrades carboxymethylcellulose (CMC).
BEH4_ARATH	Cluster-32559.0	5	NA
WRK35_ARATH|WRK14_ARATH	Cluster-45926.0	5	Transcription factor. Interacts specifically with the W box (5'-(T)TGAC[CT]-3'); a frequently occurring elicitor-responsive cis-acting element.|Transcription factor. Interacts specifically with the W box (5'-(T)TGAC[CT]-3'); a frequently occurring elicitor-responsive cis-acting element.
PAE11_ARATH|R1A6_SOLDE	Cluster-39895.0	5	Hydrolyzes acetyl esters in homogalacturonan regions of pectin. In type I primary cell wall; galacturonic acid residues of pectin can be acetylated at the O-2 and O-3 positions. Decreasing the degree of acetylation of pectin gels in vitro alters their physical properties.|Confers resistance to late blight (Phytophthora infestans) races carrying the avirulence gene Avr1. Resistance proteins guard …
R1A6_SOLDE	Cluster-39895.5	6	Confers resistance to late blight (Phytophthora infestans) races carrying the avirulence gene Avr1. Resistance proteins guard the plant against pathogens that contain an appropriate avirulence protein via an indirect interaction with this avirulence protein. That triggers a defense system including the hypersensitive response; which restricts the pathogen growth.
R1B17_SOLDE	Cluster-34768.0	5	Confers resistance to late blight (Phytophthora infestans) races carrying the avirulence gene Avr1. Resistance proteins guard the plant against pathogens that contain an appropriate avirulence protein via an indirect interaction with this avirulence protein. That triggers a defense system including the hypersensitive response; which restricts the pathogen growth.
Y5248_ARATH|KPRO_MAIZE	Cluster-23108.0	6	|
SLAC1_ARATH	Cluster-16203.0	7	Slow; weak voltage-dependent S-type anion efflux channel involved in maintenance of anion homeostasis. Cl(-) efflux through SLAC1 causes membrane depolarization; which activates outward-rectifying K1 channels; leading to KCl and water efflux to reduce turgor further and cause stomatal closure; that reduces water loss and promotes leaf turgor. Essential for stomatal closure in response to CO(2); a…
ZPR3_ARATH	Cluster-32624.0	4	Competitive inhibitor of the HD-ZIPIII transcription factors in shoot apical meristem (SAM) development. Acts by forming non-functional heterodimers. Part of a negative feedback loop. Involved in SAM development and lateral organ patterning. Essential for proper functioning of stem cells in the SAM.
RADL6_ARATH	Cluster-11483.0	2	Probable transcription factor.
RADL6_ARATH	Cluster-11483.1	2	Probable transcription factor.
Y1675_ARATH|CE101_ARATH	Cluster-38918.0	2	|
Y1133_ARATH|CRK8_ARATH	Cluster-38918.2	2	|
DCTP1_RAT	Cluster-48650.0	5	Hydrolyzes deoxynucleoside triphosphates (dNTPs) to the corresponding nucleoside monophosphates. Has a strong preference for dCTP and its analogs including 5-iodo-dCTP and 5-methyl-dCTP for which it may even have a higher efficiency. May protect DNA or RNA against the incorporation of these genotoxic nucleotide analogs through their catabolism.
GH310_ARATH	Cluster-47943.0	3	Catalyzes the synthesis of indole-3-acetic acid (IAA)-amino acid conjugates; providing a mechanism for the plant to cope with the presence of excess auxin (By similarity). Involved in red light-specific hypocotyl elongation. May act downstream of a red light signal transduction and determine the degree of hypocotyl elongation (PubMed:14581632).
LNG1_ARATH	Cluster-40761.0	3	In association with LNG2; regulates leaf morphology by promoting longitudinal polar cell elongation independently of ROT3.
CAS2_BETPL|CAS1_LUFAE	Cluster-12197.0	2	Oxidosqualene cyclase converting oxidosqualene to cycloartenol.|Oxidosqualene cyclase involved in the biosynthesis of cycloartenol.
SVP_ARATH	Cluster-15722.0	5	NA
Y1341_ARATH	Cluster-26562.0	6	NA
HMGB1_ARATH	Cluster-41639.0	3	Binds preferentially double-stranded DNA. Modulates general plant growth and stress tolerance. Confers sensitivity to salt and genotoxic (methyl methanesulfonate; MMS) stresses.
Y2124_NOSS1	Cluster-33443.0	5	NA
SNL6_ORYSJ	Cluster-46846.0	1	Involved in defense response. Required for NPR1/NH1-mediated resistance to the bacterial blight pathogen Xanthomomas oryzae pv. oryzae (Xoo). Required for pathogenesis-related (PR) genes expression. May be involved in lignin biosynthesis.
POLR1_ARATH|POLR2_ARATH	Cluster-41219.1	1	The peptidase activity is involved in polyprotein maturation; possibly along with hosts proteases. Transmembrane protein may be surface viral glycoprotein. RNA-directed RNA polymerase replicates the viral genome.|
FQRL1_ARATH	Cluster-45679.0	1	Catalyzes the transfer of electrons from NADH and NADPH to reduce quinone to the hydroquinone state.
DTX33_ARATH	Cluster-37329.1	1	NA
DTX33_ARATH	Cluster-37329.0	1	NA
MIK1_ARATH	Cluster-39317.1	4	Involved in the regulation of procambium maintenance and polarity during vascular-tissue development (PubMed:17570668). Involved in the pollen tube perception of the female signal (PubMed:26863186). Phosphorylates MDSI1 (PubMed:26863186).
PUB34_ARATH	Cluster-30110.1	7	Functions as an E3 ubiquitin ligase.
C84A1_ARATH	Cluster-44247.0	7	Cytochrome P450 involved in the production of catechol-substituted substrates needed for the arabidopyrones biosynthesis. Converts p-coumaraldehyde into caffealdehyde.
F16P1_ORYSJ|F16P1_ARATH	Cluster-44087.0	1	Catalyzes the irreversible reaction from fructose-1;6-bisphosphate to fructose-6-phosphate and inorganic phosphate; to regenerate the primary CO(2) acceptor molecule; ribulose-1;5-bisphosphate. Involved in the regulation of photosynthetic performance and sucrose synthesis.|
AAPC_CENCI	Cluster-43501.0	5	Part of a binding-protein-dependent transport system for L-amino acids; affects the uptake as well as efflux of these amino acids.
ALKH_BACSU	Cluster-23652.1	5	NA
WOX9_ARATH	Cluster-35305.0	5	Homeodomain transcription factor required for meristem growth and early development (PubMed:15753038). Promotes cell proliferation and prevents premature differentiation in meristematic tissues during postembryonic development (PubMed:15753038). Essential for maintaining tissue growth during embryogenesis (PubMed:17706632). May act by repressing TSS to promote meristematic proliferation (PubMed:2…
RSI1_SOLLC	Cluster-13644.0	7	Anti-sigma factor for SigV. Negatively regulates SigV activity through direct interaction.
DMR6_ARATH|FL3H2_ORYSJ	Cluster-29274.0	2	Converts salicylic acid (SA) to 2;3-dihydroxybenzoic acid (2;3-DHBA) (By similarity). Suppressor of immunity. Regulates negatively defense associated genes expression (e.g. PR-1; PR-2; and PR-5) (PubMed:18248595; PubMed:25376907). Negative regulator of defense against Hyaloperonospora arabidopsidis (PubMed:25376907).|(Microbial infection) Required for susceptibility to the downy mildew pathogen H…
E70A1_ARATH	Cluster-25050.0	5	Component of the exocyst complex involved in the docking of exocytic vesicles with fusion sites on the plasma membrane during regulated or polarized secretion. Involved in polarized cell growth and organ morphogenesis. Involved in polarized cell growth and organ morphogenesis. During cytokinesis; involved in cell plate initiation; cell plate maturation and formation of new primary cell wall. Part…
YSL1_ARATH|YSL3_ARATH	Cluster-42526.0	4	Involved in iron loading of the seeds. Acts probably as a transporter of iron- and metal-nicotianamine chelates.|May be involved in the lateral transport of nicotianamine-chelated metals in the vasculature.
ACA10_ARATH|HDA19_ARATH	Cluster-32719.0	6	This magnesium-dependent enzyme catalyzes the hydrolysis of ATP coupled with the translocation of calcium from the cytosol into the endoplasmic reticulum.|Responsible for the deacetylation of lysine residues on the N-terminal part of the core histones (H2A; H2B; H3 and H4). Histone deacetylation gives a tag for epigenetic repression and plays an important role in transcriptional regulation; cell …
AAE_RAUSE	Cluster-3358.5	1	Deacetylates 17-O-acetylajmaline and 17-O-acetylnorajmaline; but is inactive toward other acetylated alkaloids.
AAE_RAUSE	Cluster-3358.6	7	Deacetylates 17-O-acetylajmaline and 17-O-acetylnorajmaline; but is inactive toward other acetylated alkaloids.
GDL71_ARATH	Cluster-40988.1	1	NA
SWT17_ARATH|UXS4_ARATH	Cluster-33427.0	1	Acts as a vacuolar hexose transporter (PubMed:25988582). Regulates fructose (Fru) homeostasis in leaves and roots by exporting/importing Fru through the tonoplast regarding metabolic demand (PubMed:23583552; PubMed:24381066).|Catalyzes the NAD-dependent decarboxylation of UDP-glucuronic acid to UDP-xylose. Necessary for the biosynthesis of the core tetrasaccharide in glycosaminoglycan biosynthesi…
RNHX1_ARATH	Cluster-18601.0	1	Endonuclease that specifically degrades the RNA of RNA-DNA hybrids.
LORF2_MOUSE|RNHX1_ARATH	Cluster-45068.0	1	Has a reverse transcriptase activity required for target-primed reverse transcription of the LINE-1 element mRNA; a crucial step in LINE-1 retrotransposition. Has also an endonuclease activity that allows the introduction of nicks in the chromosomal target DNA. Cleaves DNA in AT-rich regions between a 5' stretch of purines and a 3' stretch of pyrimidines; corresponding to sites of LINE-1 integrat…
LAZY1_ARATH	Cluster-13789.2	5	NA
C98A3_ARATH|C98A2_SOYBN	Cluster-43418.2	1	|
C98A2_SOYBN	Cluster-43418.0	5	NA
C98A2_SOYBN	Cluster-43418.1	1	NA
U86A1_ARATH	Cluster-34398.0	7	Possesses low quercetin 3-O-glucosyltransferase; 7-O-glucosyltransferase; 3'-O-glucosyltransferase and 4'-O-glucosyltransferase activities in vitro.
U86A1_ARATH	Cluster-34398.1	4	Possesses low quercetin 3-O-glucosyltransferase; 7-O-glucosyltransferase; 3'-O-glucosyltransferase and 4'-O-glucosyltransferase activities in vitro.
KAI2_ARATH	Cluster-22381.0	4	Involved in seed germination and seedling development. Essential for plant responses to karrikins; a class of butenolide compounds; structurally similar to strigolactones; released from burning vegetation that stimulate seed germination and enhance seedling photomorphogenesis. KAI2 is not required for strigolactone-mediated responses; but MAX2 is necessary for responses to karrikins and strigolac…
TAX1_ARATH	Cluster-46114.0	1	Signaling peptide involved in the regulation of lateral organs separation; including fruits and leaves (PubMed:26071531). Involved in the perception of and response to light stress via the control of sinapoyl-malate accumulation; a UV-B protecting compound (PubMed:26967827).
RPT3_ARATH	Cluster-27007.0	3	May act as a substrate-specific adapter of an E3 ubiquitin-protein ligase complex (CUL3-RBX1-BTB) which mediates the ubiquitination and subsequent proteasomal degradation of target proteins (By similarity). Signal transducer of the phototropic response and photo-induced movements. Involved in the phot1 pathway under low blue light (LBL) fluence rate and in the phot2 pathway under higher fluence r…
YF48_SCHPO|WDR44_BOVIN	Cluster-34422.0	5	|Downstream effector for RAB11. May be involved in vesicle recycling.
CHI5_ARATH	Cluster-30651.0	7	NA
CHI5_ARATH	Cluster-33312.0	5	NA
MYB3_ARATH	Cluster-35833.0	7	NA
TCP4_ARATH	Cluster-37921.0	5	Transcription factor playing a pivotal role in the control of morphogenesis of shoot organs by negatively regulating the expression of boundary-specific genes such as CUC genes; probably through the induction of miRNA (e.g. miR164) (PubMed:12931144; PubMed:17307931). Required during early steps of embryogenesis (PubMed:15634699). Participates in ovule develpment (PubMed:25378179). Activates LOX2 …
SHT_ARATH	Cluster-14820.0	7	Hydroxycinnamoyl transferase involved in the conjugation of feruloyl CoA to spermidine. Able to perform all three conjugating steps required for the biosynthesis of N1;N5;N10-triferuloyl-spermidine. Spermidine is the only acceptor substrate while feruloyl CoA > caffeoyl CoA > coumaroyl CoA > cinnamoyl CoA >> sinapoyl CoA are efficient acyl donors. No activity with hydroxyferuloyl CoA.
SVP_ARATH|JOIN_SOLLC	Cluster-27761.0	2	|Putative transcription factor that coordinates gene expression underlying the differentiation of the pedicel abscission zone. May also be involved in the maintenance of the inflorescence meristem state.
TGA9_ARATH	Cluster-40527.0	2	Together with TGA10; basic leucine-zipper transcription factor required for anther development; probably via the activation of SPL expression in anthers and via the regulation of genes with functions in early and middle tapetal development (PubMed:20805327). Required for signaling responses to pathogen-associated molecular patterns (PAMPs) such as flg22 that involves chloroplastic reactive oxygen…
BH032_ARATH	Cluster-15735.0	1	NA
CYSPL_SOLLC	Cluster-39432.0	1	NA
KAN2_ARATH	Cluster-44770.0	5	Probable transcription factor that regulates lateral organ polarity. Promotes abaxial cell fate during lateral organd formation. Functions with KAN1 in the specification of polarity of the ovule outer integument.
MLO6_ARATH	Cluster-18785.0	1	NA
IDD9_ARATH	Cluster-33786.0	6	Transcription factor that; together with JKD; regulates tissue boundaries and asymmetric cell division in roots by a rapid up-regulation of 'SCARECROW' (SCR); thus controlling the nuclear localization of 'SHORT-ROOT' (SHR) and restricting its action (PubMed:25829440). Confines CYCD6 expression to the cortex-endodermis initial/daughter (CEI/CEID) tissues (PubMed:25829440). Binds DNA via its zinc f…
RRT1_ARATH|RRT2_ARATH	Cluster-16262.2	2	Glycosyltransferase involved in the formation of rhamnogalacturonan I (RG-I) oligosaccharides in the seed coat mucilage; which is a specialized cell wall with abundant RG-I (PubMed:30082766). Transfers the rhamnose residue from UDP-beta-L-rhamnose to RG-I oligosaccharides (PubMed:30082766). Prefers RG-I oligosaccharides with a degree of polymerization of 5 or larger than 5 (PubMed:30082766). Does…
RGA1_SOLBU	Cluster-9372.1	1	Disease resistance protein. Resistance proteins guard the plant against pathogens that contain an appropriate avirulence protein via a direct or indirect interaction with this avirulence protein. That triggers a defense system which restricts the pathogen growth.
PHL2_ARATH	Cluster-44259.0	5	Transcriptional activator (PubMed:26586833). Acts redundantly with PHR1 as a key component of the central regulatory system controlling transcriptional responses to Pi starvation (PubMed:26586833). Binds in a sequence-specific manner to phosphate starvation-regulated promoters (PubMed:26586833).
PRE1_ARATH	Cluster-44239.0	4	Atypical and probable non DNA-binding bHLH transcription factor that integrates multiple signaling pathways to regulate cell elongation and plant development. Binds IBH1; forming a pair of antagonistic bHLH transcription factors that function downstream of BZR1 to mediate brassinosteroid regulation of cell elongation. Regulates light responses by binding and inhibiting the activity of the bHLH tr…
PRE2_ARATH	Cluster-47700.0	4	Atypical and probable non DNA-binding bHLH transcription factor that integrates multiple signaling pathways to regulate cell elongation and plant development. Regulates light responses by binding and inhibiting the activity of the bHLH transcription factor HFR1; a critical regulator of light signaling and shade avoidance. May have a regulatory role in various aspects of gibberellin-dependent grow…
DADIS_PANGI	Cluster-21399.0	2	Oxydosqualene cyclase involved in the biosynthesis of the triterpene saponins ginsenosides. Produces specifically the 20S isomer of the triterpene dammarenediol II.
CAMT_POPTM|CAMT6_TOBAC	Cluster-36292.0	2	Methylates caffeoyl-CoA to feruloyl-CoA and 5-hydroxyferuloyl-CoA to sinapoyl-CoA. Plays a role in the synthesis of feruloylated polysaccharides. Involved in the reinforcement of the plant cell wall. Also involved in the responding to wounding or pathogen challenge by the increased formation of cell wall-bound ferulic acid polymers.|Methylates caffeoyl-CoA to feruloyl-CoA and 5-hydroxyferuloyl-Co…
POLX_TOBAC	Cluster-42661.0	7	Probable glutamate transporter which transports extracellular glutamate into the cells. Regulates the production of intracellular reactive oxygen species (ROS) probably by controlling the synthesis of antioxidant glutathione. By regulating ROS production in blood cells; required for maintaining bacteria phagocytosis following infection with S.aureus and possibly E.coli.
CDF4_ARATH	Cluster-29575.0	1	Transcription factor that binds specifically to a 5'-AA[AG]G-3' consensus core sequence (By similarity). Transcriptional repressor of 'CONSTANS' expression (By similarity). Regulates a photoperiodic flowering response.
PMI2_ARATH	Cluster-31116.0	1	Required for the chloroplast avoidance response under high intensity blue light. This avoidance response consists in the relocation of chloroplasts on the anticlinal side of exposed cells. Acts in association with WEB1 to maintain the velocity of chloroplast photorelocation movement via cp-actin filaments regulation.
PRK6_ARATH|Y4312_ARATH	Cluster-17413.0	5	Key receptor for sensing species-specific attractants in cooperation with other pollen receptor-like kinases (PubMed:26961657). Essential for pollen tube reorientation toward attractant peptides (PubMed:26961657; PubMed:29109411).|
G2OX6_ORYSJ	Cluster-41663.1	4	Catalyzes the 2-beta-hydroxylation of several biologically active gibberellins; leading to the homeostatic regulation of their endogenous level. Catabolism of gibberellins (GAs) plays a central role in plant development (PubMed:18952778; PubMed:20171575). In vitro; converts GA12 and GA53 to the corresponding 2-beta-hydroxylated products GA110 and GA97; respectively.
PPAF2_IPOBA|PPAF1_IPOBA	Cluster-47444.0	2	Serine endopeptidase which; by cleaving prophenoloxidase activating factor PPAF2; is required for the activation of the prophenoloxidase cascade probably following the recognition of pathogen-derived products.|Binds and activates processed prophenoloxidases PPO1 and PPO2 and thus is involved in the activation of the prophenoloxidase cascade probably following the recognition of pathogen-derived p…
RD21A_ARATH|ACTN_ACTCH	Cluster-45612.0	7	Cysteine protease that plays a role in immunity; senescence; and biotic and abiotic stresses (Probable). Involved in immunity against the necrotrophic fungal pathogen Botrytis cinerea (PubMed:22238602). Involved in elicitor-stimulated programmed cell death (PCD). During infection by the necrotrophic fungal pathogen Botrytis cinerea; functions as PCD-promoting protease that is released from the ER…
ZAT5_ARATH	Cluster-39727.0	4	Probable transcription factor that may be involved in stress responses.
OLP1_SOLLC	Cluster-2402.17	5	May be an important antifungal protein.
ASPA_ARATH	Cluster-37399.0	1	NA
CRY2_ARATH|CRY1_SINAL	Cluster-23836.212	1	Photoreceptor that mediates primarily blue light inhibition of hypocotyl elongation and photoperiodic control of floral initiation; and regulates other light responses; including circadian rhythms; tropic growth; stomata opening; guard cell development; root development; bacterial and viral pathogen responses; abiotic stress responses; cell cycles; programmed cell death; apical dominance; fruit a…
GDL82_ARATH	Cluster-46657.5	5	NA
GDL82_ARATH	Cluster-46657.3	7	NA
GDL15_ARATH	Cluster-46657.2	7	Involved in the control of the PYK10 complex size and possibly substrate specificity. May be exported from the endoplamic reticulum upon interaction with MVP1.
IRT2_ORYSJ	Cluster-28945.0	7	Iron transporter that may play a role in the uptake of iron from the rhizosphere across the plasma membrane in the root epidermal layer.
PMA1_ORYSJ	Cluster-22287.0	2	The plasma membrane ATPase of plants and fungi is a hydrogen ion pump. The proton gradient it generates drives the active transport of nutrients by H(+)-symport. The resulting external acidification and/or internal alkinization may mediate growth responses.
SCP20_ARATH|CBP1_HORVU	Cluster-28507.0	1	Probable carboxypeptidase.|May be involved in the degradation of small peptides (2-5 residues) or in the degradation of storage proteins in the embryo.
PERK3_ARATH|ALE2_ARATH	Cluster-41243.0	1	|Required during the differentiation of the protoderm into shoots epidermis and cuticle.
AAE_RAUSE|GDL74_ARATH	Cluster-45933.0	7	Deacetylates 17-O-acetylajmaline and 17-O-acetylnorajmaline; but is inactive toward other acetylated alkaloids.|
EXLB1_ARATH	Cluster-19191.0	4	NA
DIR21_ARATH	Cluster-35206.1	4	Dirigent proteins impart stereoselectivity on the phenoxy radical-coupling reaction; yielding optically active lignans from two molecules of coniferyl alcohol in the biosynthesis of lignans; flavonolignans; and alkaloids and thus plays a central role in plant secondary metabolism.
SHN3_ARATH|SHN2_ARATH	Cluster-46078.1	7	Promotes cuticle formation by inducing the expression of enzymes involved in wax biosynthesis. Probably acts as a transcriptional activator. Binds to the GCC-box pathogenesis-related promoter element. May be involved in the regulation of gene expression by stress factors and by components of stress signal transduction pathways.|Promotes cuticle formation by inducing the expression of enzymes invo…
WIN1_ARATH	Cluster-20382.0	2	Promotes cuticle formation by inducing the expression of enzymes involved in wax biosynthesis (PubMed:15070782; PubMed:15319479). Confers drought resistance (PubMed:15319479). Acts as a transcriptional activator. Binds to the GCC-box pathogenesis-related promoter element. May be involved in the regulation of gene expression by stress factors and by components of stress signal transduction pathway…
Q8OMT_MENPI|ROMT_VITVI	Cluster-16995.0	2	8-O-methyltransferase active on various hydroxylated flavonoid substrates; including 7;8;3'4'-tetrahydroxy-flavone; 7;8;4'-trihydroxy-flavone and 8-hydroxy-flavone 7-methyl ether.|Catalyzes the biosynthesis of pterostilbene from resveratrol. Pterostilbene has both antifungal and pharmacological properties. Also has activity toward resveratrol monomethyl ether (RME).
ROMT_VITVI|Q8OMT_MENPI	Cluster-20084.0	7	Catalyzes the biosynthesis of pterostilbene from resveratrol. Pterostilbene has both antifungal and pharmacological properties. Also has activity toward resveratrol monomethyl ether (RME).|8-O-methyltransferase active on various hydroxylated flavonoid substrates; including 7;8;3'4'-tetrahydroxy-flavone; 7;8;4'-trihydroxy-flavone and 8-hydroxy-flavone 7-methyl ether.
XXT1_ARATH	Cluster-30914.0	7	Xylosyltransferase specific to UDP-D-xylose that accepts both cellopentaose and cellohexaose as substrates; with a better use of cellohexaose; to produce xyloglucan. Adds preferentially the first xylosyl residue to the fourth glucosyl residue from the reducing end of both acceptors. Transfer one xylose mainly to the second glucose residue from the non-reducing end. The acceptor should have a mini…
AAP2_ARATH	Cluster-18864.3	7	Amino acid-proton symporter. Stereospecific transporter with a broad specificity for histidine; arginine; glutamate and neutral amino acids; favoring small amino acids such as alanine; asparagine and glutamine. Accepts also large aromatic residues such as in phenlalanine or tyrosine. Has a much higher affinity for basic amino acids as compared with AAP1. May function in xylem-to-phloem transfer a…
AAP3_ARATH|AAP2_ARATH	Cluster-34885.0	1	|Amino acid-proton symporter. Stereospecific transporter with a broad specificity for histidine; arginine; glutamate and neutral amino acids; favoring small amino acids such as alanine; asparagine and glutamine. Accepts also large aromatic residues such as in phenlalanine or tyrosine. Has a much higher affinity for basic amino acids as compared with AAP1. May function in xylem-to-phloem transfer …
AAP3_ARATH|AAP2_ARATH	Cluster-34885.1	1	|Amino acid-proton symporter. Stereospecific transporter with a broad specificity for histidine; arginine; glutamate and neutral amino acids; favoring small amino acids such as alanine; asparagine and glutamine. Accepts also large aromatic residues such as in phenlalanine or tyrosine. Has a much higher affinity for basic amino acids as compared with AAP1. May function in xylem-to-phloem transfer …
BBX19_ARATH	Cluster-37491.0	2	Acts as negative regulator of seedling photomorphogenesis.
ARR1_ARATH	Cluster-18976.1	3	Transcriptional activator that binds specifically to the DNA sequence 5'-[AG]GATT-3'. Functions as a response regulator involved in His-to-Asp phosphorelay signal transduction system. Phosphorylation of the Asp residue in the receiver domain activates the ability of the protein to promote the transcription of target genes. Could directly activate some type-A response regulators in response to cyt…
HIDM_GLYEC	Cluster-27844.0	4	Dehydratase that mediates the biosynthesis of isoflavonoids. Can better use 2;7-dihydroxy-4'-methoxyisoflavanone as substrate. Has also a slight carboxylesterase activity toward p-nitrophenyl butyrate.
GRF8_ARATH	Cluster-33711.0	5	Transcription activator that plays a role in the regulation of cell expansion in leaf and cotyledons tissues. Component of a network formed by miR396; the GRFs and their interacting factors (GIFs) acting in the regulation of meristem function; at least partially through the control of cell proliferation.
DHLE_RAPSA	Cluster-29693.0	7	LEA protein are late embryogenesis abundant in higher plant seed embryos. There are two subsets of LEA proteins (5a; and 5b); the first ones are expressed when the cotyledon weight reach 80 mg and the second set are expressed above 100 mg. The function of those proteins is not known.
BH036_ARATH|BH125_ARATH	Cluster-10366.2	2	|
POLR2_ARATH|POLX_TOBAC	Cluster-26672.0	1	|Probable glutamate transporter which transports extracellular glutamate into the cells. Regulates the production of intracellular reactive oxygen species (ROS) probably by controlling the synthesis of antioxidant glutathione. By regulating ROS production in blood cells; required for maintaining bacteria phagocytosis following infection with S.aureus and possibly E.coli.
PIN5_ARATH	Cluster-34356.1	1	Auxin transporter regulating intracellular auxin homeostasis and metabolism (PubMed:19506555; PubMed:20439545). Mediates the auxin transport from the cytosol into the lumen of the endoplasmic reticulum (PubMed:19506555). May also act as an auxin efflux carrier when located to the cell membrane (PubMed:24692422). PIN5 and PIN8 may have an antagonistic/compensatory activity (PubMed:22760640; PubMed…
PIN5_ARATH	Cluster-34356.0	3	Auxin transporter regulating intracellular auxin homeostasis and metabolism (PubMed:19506555; PubMed:20439545). Mediates the auxin transport from the cytosol into the lumen of the endoplasmic reticulum (PubMed:19506555). May also act as an auxin efflux carrier when located to the cell membrane (PubMed:24692422). PIN5 and PIN8 may have an antagonistic/compensatory activity (PubMed:22760640; PubMed…
RNLE_SOLLC	Cluster-31321.0	4	Probably involved in plant phosphate-starvation rescue system.
SCRM2_ARATH	Cluster-25472.0	5	Mediates stomatal differentiation in the epidermis probably by controlling successive roles of SPCH; MUTE; and FAMA (PubMed:18641265). Functions as a dimer with SPCH during stomatal initiation (PubMed:18641265; PubMed:28507175).
B561J_ARATH	Cluster-18240.0	2	May act as a catecholamine-responsive trans-membrane electron transporter.
M2K5_ARATH	Cluster-29900.0	4	Involved in the second phase of hydrogen peroxide generation during hypersensitive response-like cell death. Involved in the innate immune MAP kinase signaling cascade (MEKK1; MKK4/MKK5 and MPK3/MPK6) downstream of bacterial flagellin receptor FLS2. Activates by phosphorylation the downstream MPK3 and MPK6. YDA-MKK4/MKK5-MPK3/MPK6 module regulates stomatal cell fate before the guard mother cell (…
AGLU_SPIOL	Cluster-46782.0	1	Alpha-glucosidase I and II have high activity towards malto-oligosaccharides and starch; while form III and IV have high activity towards malto-oligosaccharides but low activity toward starch.
PBL7_ARATH|PBL21_ARATH	Cluster-43322.0	7	Serine/threonine-protein kinase involved in the positive regulation of brassinosteroid (BR) signaling and plant growth. Phosphorylates both BSU1 and BSL1 in vitro.|May be involved in plant defense signaling.
CSLA2_ARATH|CSLA9_ARATH	Cluster-45089.0	2	Possesses glucomannan synthase and mannan synthase activities in vitro. Mannan synthase consists of a 4-beta-mannosyltransferase activity on mannan using GDP-mannose. The beta-1;4-mannan product is the backbone for galactomannan synthesis by galactomannan galactosyltransferase. Galactomannan is a noncellulosic polysaccharides of plant cell wall.|Possesses glucomannan synthase and mannan synthase …
Y2165_ARATH	Cluster-39749.0	5	NA
FN3KR_ARATH|FN3KR_ORYSJ	Cluster-21460.1	1	|Phosphorylates low-molecular-mass and protein-bound erythrulosamines and ribulosamines; but not fructosamines or psicosamines; on the third carbon of the sugar moiety. Protein-bound erythrulosamine 3-phosphates and ribulosamine 3-phosphates are unstable and decompose under physiological conditions. Thus phosphorylation leads to deglycation.
R13L1_ARATH|BZP23_ARATH	Cluster-28174.0	2	|Transcription factor involved in the response to zinc ion deficiency. Binds to the consensus sequence 5'-[AG]TGTCGACA[CT]-3' also called zinc deficiency response element (ZDRE). The ZDRE sequence is conserved in the plant kingdom and present in the promoters of genes that constitute the primary response to zinc deficiency; comprising additional ZIP metal transporter genes (PubMed:20479230; PubMe…
CML25_ARATH	Cluster-16781.0	4	Potential calcium sensor.
SPCH_ARATH	Cluster-9192.0	5	Transcription factor acting as an integration node for stomata and brassinosteroid (BR) signaling pathways to control stomatal initiation and development (PubMed:22466366; PubMed:28507175). Activates transcription when in the presence of SCRM/ICE1 (PubMed:28507175). Functions as a dimer with SCRM or SCRM2 during stomatal initiation (PubMed:18641265). Required for the initiation; the spacing and t…
DEF_NELNU	Cluster-22255.0	2	Removes the formyl group from the N-terminal Met of newly synthesized proteins. Requires at least a dipeptide for an efficient rate of reaction. N-terminal L-methionine is a prerequisite for activity but the enzyme has broad specificity at other positions.
BGLC_OLEEU|BGL15_ARATH	Cluster-48794.0	1	Major beta-glucosidase activating oleuropein into a potent protein cross-linking agent (PubMed:25697790; PubMed:28483880). No activity with rutin; luteolin or p-nitrophenyl-beta-glucopyranoside as substrates (PubMed:25697790).|
GGT2_ARATH	Cluster-26005.0	7	Catalyzes the Glu:glyoxylate aminotransferase (GGT); Ala:glyoxylate aminotransferase (AGT); Ala:2-oxoglutarate aminotransferase (AKT) and Glu:pyruvate aminotransferase (GPT) reactions in peroxisomes.
LAX5_MEDTR	Cluster-44757.0	5	Carrier protein involved in proton-driven auxin influx. Mediates the formation of auxin gradient from developing leaves (site of auxin biosynthesis) to tips by contributing to the loading of auxin in vascular tissues and facilitating acropetal (base to tip) auxin transport within inner tissues of the root apex; and basipetal (tip to base) auxin transport within outer tissues of the root apex (By …
ASO_CUCSA	Cluster-33889.0	4	NA
ANXD4_ARATH	Cluster-23420.0	2	NA
Y2028_DICDI	Cluster-11700.0	1	NA
Y4967_ARATH	Cluster-39425.0	1	NA
VESTR_MEDSA|BEN1_ARATH	Cluster-25497.0	1	Stereospecific enzyme that catalyzes the NADPH-dependent reduction of (3R)-vestitone to (3R;4R)-4'-methoxyisoflavan-2';4;7-triol (DMI). Has no activity with (3S)-vestitone. Catalyzes the penultimate step in the biosynthesis of the phytoalexin medicarpin; and thereby contributes to plant defense reactions.|Element of the brassinosteroid metabolic pathway that regulates typhasterol; castasterone an…
APX1_ARATH	Cluster-43107.0	7	NA
SAU20_ARATH	Cluster-41128.1	1	Functions as positive effectors of cell expansion through modulation of auxin transport.
PTR16_ARATH|PTR12_ARATH	Cluster-43307.0	7	|
POLR2_ARATH|POLR1_ARATH	Cluster-23531.0	7	|The peptidase activity is involved in polyprotein maturation; possibly along with hosts proteases. Transmembrane protein may be surface viral glycoprotein. RNA-directed RNA polymerase replicates the viral genome.
ISU1_ARATH|ISU1_YEAST	Cluster-48095.1	5	|Scaffold protein for the de novo synthesis of iron-sulfur (Fe-S) clusters within mitochondria; which is required for maturation of both mitochondrial and cytoplasmic [2Fe-2S] and [4Fe-4S] proteins. First; a [2Fe-2S] cluster is transiently assembled on the scaffold proteins ISU1 and ISU2. In a second step; the cluster is released from ISU1/ISU2; transferred to glutaredoxin GRX5; followed by the f…
NRG2_ARATH	Cluster-41194.0	5	Required for nitrate signaling. Regulates expression of the nitrate-responsive genes NIA1; NIR1; NRT2.1 and NPF6.3/NRT1.1.
IAA4_PEA|IAA3_ARATH	Cluster-46260.1	1	Aux/IAA proteins are short-lived transcriptional factors that function as repressors of early auxin response genes at low auxin concentrations. Repression is thought to result from the interaction with auxin response factors (ARFs); proteins that bind to the auxin-responsive promoter element (AuxRE). Formation of heterodimers with ARF proteins may alter their ability to modulate early auxin respo…
AX22D_VIGRR	Cluster-34917.0	1	Aux/IAA proteins are short-lived transcriptional factors that function as repressors of early auxin response genes at low auxin concentrations. Repression is thought to result from the interaction with auxin response factors (ARFs); proteins that bind to the auxin-responsive promoter element (AuxRE). Formation of heterodimers with ARF proteins may alter their ability to modulate early auxin respo…
SILD_FORIN	Cluster-27858.0	1	Oxidoreductase involved in lignan biosynthesis. Catalyzes the stereospecific conversion of (-)-secoisolariciresinol to (-)-matairesinol via a lactol intermediate.
ILI7_ORYSJ	Cluster-20641.0	5	Atypical and probable non DNA-binding bHLH transcription factor that integrates multiple signaling pathways to regulate cell elongation and plant development.
SECG_DICDI|MIB2_CHICK	Cluster-1366.0	5	The central subunit of the protein translocation channel SecYEG. Consists of two halves formed by TMs 1-5 and 6-10. These two domains form a lateral gate at the front which open onto the bilayer between TMs 2 and 7; and are clamped together by SecE at the back. The channel is closed by both a pore ring composed of hydrophobic SecY resides and a short helix (helix 2A) on the extracellular side of …
USPL1_ARATH	Cluster-16633.0	1	NA
PTL_ARATH	Cluster-39122.0	2	Transcription factor that prevents growth. Regulates perianth architecture in flower; mostly in the second whorl; probably by suppressing growth between initiating sepals; ensuring that they remain separate; and by modulating organ shapes. Required for the establishment of auxin flux.
SWT16_ORYSJ	Cluster-35139.1	1	Mediates both low-affinity uptake and efflux of sugar across the plasma membrane.
U86A1_ARATH|U86A2_ARATH	Cluster-33222.0	4	Possesses low quercetin 3-O-glucosyltransferase; 7-O-glucosyltransferase; 3'-O-glucosyltransferase and 4'-O-glucosyltransferase activities in vitro.|
NIR_ARATH	Cluster-29929.0	4	NA
SYT2_ARATH	Cluster-33996.0	4	May play an important role in regulating an unconventional protein trafficking from the cytosol to the extracelluar matrix.
XTH33_ARATH	Cluster-36715.0	7	Catalyzes xyloglucan endohydrolysis (XEH) and/or endotransglycosylation (XET). Cleaves and religates xyloglucan polymers; an essential constituent of the primary cell wall; and thereby participates in cell wall construction of growing tissues.
EIX2_SOLLC	Cluster-6970.3	4	Involved in plant defense. Confers resistance to the fungal pathogen T.viride through recognition of the EIX elicitor protein.
PUS3_BOVIN|POLR1_ARATH	Cluster-20758.1	2	|The peptidase activity is involved in polyprotein maturation; possibly along with hosts proteases. Transmembrane protein may be surface viral glycoprotein. RNA-directed RNA polymerase replicates the viral genome.
PUS3_BOVIN	Cluster-20758.0	1	NA
FB254_ARATH	Cluster-16394.0	5	NA
AOS3_SOLLC	Cluster-16918.0	1	Cytochrome P450 metabolizing both 13- and 9-hydroperoxides of linoleic and linolenic acids; but with a marked preference for 9-hydroperoxy fatty acids (PubMed:12351632; PubMed:18780387). Has no activity toward 13S-hydroperoxy-9(Z);11(E);15(Z)-octadecatrienoic acid (13-HPOT) (PubMed:18780387). Catalyzes not only the synthesis of allene oxide; but also its hydrolysis and cyclization (PubMed:1878038…
MVP_FMVD	Cluster-4803.1	6	Transports viral genome to neighboring plant cells directly through plasmosdesmata; without any budding. The movement protein allows efficient cell to cell propagation; by bypassing the host cell wall barrier. Acts by forming tubules structures that increase the size exclusion limit (SEL) of plasmodesmata; thereby allowing viral ribonucleocapsids to spread directly to neighboring cells.
XERIC_ARATH	Cluster-20607.0	1	Function on abscisic acid homeostasis at post-translational level; probably through ubiquitin/proteasome-dependent substrate-specific degradation.
MES17_ARATH	Cluster-48881.0	1	Methylesterase that efficiently and specifically hydrolyzes methyl indole-3-acetic acid (MeIAA) to IAA (auxin). MeIAA is believed to be an inactive form of auxin that needs to be demethylated to exert a biological effect.
WEX_ARATH	Cluster-25473.0	7	Exonuclease that digests recessed strands of DNA duplexes in the 3' to 5' direction but hardly single-stranded DNA or blunt-ended duplexes. Also able to digest 3'-protruding strands and 3'-recessed strand termini of duplexes containing mismatched bases.
MHPC_PSESP	Cluster-24111.0	5	Catalyzes the cleavage of the C5-C6 bond of 2-hydroxy-6-oxononadienedioate and 2-hydroxy-6-oxononatrienedioate; a dienol ring fission product of the bacterial meta-cleavage pathway for degradation of phenylpropionic acid.
LIN1_NYCCO|RNHX1_ARATH	Cluster-31593.0	2	Functions cell autonomously to negatively regulate cell cycle progression. Required to restrain cell proliferation in response to developmental cues. Probably recognizes and binds to some proteins and promotes their ubiquitination and degradation.|Endonuclease that specifically degrades the RNA of RNA-DNA hybrids.
OLEO1_PRUDU	Cluster-10281.0	5	May have a structural role to stabilize the lipid body during desiccation of the seed by preventing coalescence of the oil. Probably interacts with both lipid and phospholipid moieties of lipid bodies. May also provide recognition signals for specific lipase anchorage in lipolysis during seedling growth.
POLR1_ARATH	Cluster-17601.0	1	The peptidase activity is involved in polyprotein maturation; possibly along with hosts proteases. Transmembrane protein may be surface viral glycoprotein. RNA-directed RNA polymerase replicates the viral genome.
EC14_ARATH	Cluster-43788.0	5	Involved in the regulation of gamete interactions during the double fertilization and to prevent multiple-pollen tube attraction; mediates the redistribution of the gamete fusogen HAP2/GCS1 to the cell surface after secretion upon sperm arrival.
AAE_RAUSE	Cluster-39529.0	2	Deacetylates 17-O-acetylajmaline and 17-O-acetylnorajmaline; but is inactive toward other acetylated alkaloids.
DR100_ARATH	Cluster-11147.0	2	NA
JGB_ARATH|SIPL4_ARATH	Cluster-32100.0	2	Negative regulator of pollen germination (PubMed:27468890). Prevents pollination in moist environments by inhibiting jasmonic acid synthesis (PubMed:27468890). Stabilizes pollen tube growth (PubMed:27468890).|Intramembrane-cleaving aspartic protease (I-CLiP) that cleaves type II membrane signal peptides in the hydrophobic plane of the membrane.
CCX4_ARATH	Cluster-16428.0	7	Membrane-localized H(+)-dependent K(+) and Na(+) transporter.
MYB82_ARATH|MYB5_ARATH	Cluster-37548.0	1	Transcription activation factor positively regulating trichomes development (PubMed:24803498). Has a function nearly equivalent to that of GL1 and can complement gl1 mutants (PubMed:24803498).|Transcription activator; when associated with BHLH002/EGL3/MYC146; BHLH012/MYC1 or BHLH042/TT8.
MYB20_ARATH	Cluster-38068.0	1	Transcription factor that acts as positive regulator of abscisic acid (ABA) signaling in response to salt stress. Acts as negative regulator ABI1; ABI2 and PP2CA; which are protein phosphatases 2C acting as negative regulator of ABA signaling. Binds to the DNA specific sequence and core element 5'-ACGT-3' found in the promoters of ABI1 and PP2CA to negatively regulate their expression during ABA-…
MY113_ARATH	Cluster-35642.0	1	Transcription activator; when associated with BHLH002/EGL3/MYC146; BHLH012/MYC1; or BHLH042/TT8.
NIA_PETHY|NIA_SOLLC	Cluster-39881.0	4	Nitrate reductase is a key enzyme involved in the first step of nitrate assimilation in plants; fungi and bacteria.|Nitrate reductase is a key enzyme involved in the first step of nitrate assimilation in plants; fungi and bacteria.
CPR1_ARATH	Cluster-19734.1	7	Component of SCF(ASK-cullin-F-box) E3 ubiquitin ligase complexes; which may mediate the ubiquitination and subsequent proteasomal degradation of target proteins (By similarity). Regulates negatively both salicylic acid (SA)-dependent and SA-independent defense signaling.
OPF13_ARATH	Cluster-23549.0	4	NA
OSS2_PEA	Cluster-42413.0	3	NA
GUN9_ARATH	Cluster-40053.0	1	NA
U79B3_ARATH	Cluster-42626.0	1	NA
GDL15_ARATH	Cluster-14298.0	2	Involved in the control of the PYK10 complex size and possibly substrate specificity. May be exported from the endoplamic reticulum upon interaction with MVP1.
RD19D_ARATH	Cluster-25196.0	5	Probable thiol protease.
PER42_ARATH	Cluster-27777.0	1	Removal of H(2)O(2); oxidation of toxic reductants; biosynthesis and degradation of lignin; suberization; auxin catabolism; response to environmental stresses such as wounding; pathogen attack and oxidative stress. These functions might be dependent on each isozyme/isoform in each plant tissue.|Might function as heat shock-like defense protein.
Y4744_ARATH	Cluster-49108.0	7	NA
ADT_ORYSJ|ADT1_MAIZE	Cluster-39871.0	5	Catalyzes the exchange of ADP and ATP across the mitochondrial inner membrane.|Catalyzes the exchange of ADP and ATP across the mitochondrial inner membrane.
FACR3_ARATH	Cluster-28121.1	4	Catalyzes the reduction of fatty acyl-CoA to fatty alcohols. The preferred substrates are C24:0 and C26:0. May be unable to use saturated and monounsaturated C16 and C18 acyl-CoA as substrates. Involved in cuticular wax formation.
AMPD_ARATH|AMPD_ORYSJ	Cluster-40179.1	4	AMP deaminase plays a critical role in energy metabolism. Essential for the transition from zygote to embryo.|AMP deaminase plays a critical role in energy metabolism.
CAPP4_ARATH	Cluster-34252.0	1	Through the carboxylation of phosphoenolpyruvate (PEP) it forms oxaloacetate; a four-carbon dicarboxylic acid source for the tricarboxylic acid cycle.
CKX5_ARATH	Cluster-44547.0	7	Catalyzes the oxidation of cytokinins; a family of N(6)-substituted adenine derivatives that are plant hormones; where the substituent is an isopentenyl group.
MT3_MALDO	Cluster-30019.1	1	Metallothioneins have a high content of cysteine residues that bind various heavy metals.
MYB16_ARATH|MY106_ARATH	Cluster-17023.0	2	Involved in the control of epidermal cell morphogenesis in petals. Promotes unidirectional cell expansion once outgrowth has been initiated (PubMed:17376813). Coordinately with WIN1/SHN1; participates in the regulation of cuticle biosynthesis and wax accumulation in reproductive organs and trichomes. Functions in cuticle nanoridge formation in petals and stamens; and in morphogenesis of petal con…
MYB16_ARATH	Cluster-2529.0	2	Involved in the control of epidermal cell morphogenesis in petals. Promotes unidirectional cell expansion once outgrowth has been initiated (PubMed:17376813). Coordinately with WIN1/SHN1; participates in the regulation of cuticle biosynthesis and wax accumulation in reproductive organs and trichomes. Functions in cuticle nanoridge formation in petals and stamens; and in morphogenesis of petal con…
CHSY_ANTMA	Cluster-3705.2	1	The primary product of this enzyme is 4;2';4';6'-tetrahydroxychalcone (also termed naringenin-chalcone or chalcone) which can under specific conditions spontaneously isomerize into naringenin.
THIC_ARATH	Cluster-33417.0	7	Catalyzes the synthesis of the hydroxymethylpyrimidine phosphate (HMP-P) moiety of thiamine from aminoimidazole ribotide (AIR) in a radical S-adenosyl-L-methionine (SAM)-dependent reaction.
LSH3_ARATH|LSH6_ARATH	Cluster-48109.0	2	Probable transcription regulator that acts as a developmental regulator by promoting cell growth in response to light (By similarity). Required for the maintenance of the shoot apical meristem and for the formation of lateral organs. Promotes petal formation and growth; but may suppress organ differentiation in the boundary region.|Probable transcription regulator that acts as a developmental reg…
CATA2_GOSHI	Cluster-39972.0	4	Occurs in almost all aerobically respiring organisms and serves to protect cells from the toxic effects of hydrogen peroxide.
LSU2_ARATH	Cluster-30868.1	1	NA
10HGO_CATRO|GEDH1_OCIBA	Cluster-762.3	5	|Involved in the production of citral; a mixture of geranial and neral with a strong lemony scent. Reversibly oxidizes geraniol and nerol in equal efficiency. Also active; although at a lower efficiency; with cinnamyl alcohol.
RSS3_ORYSJ	Cluster-27627.0	2	NA
ACET1_ORYSJ	Cluster-37940.0	3	Two-heme-containing cytochrome. Catalyzes ascorbate-dependent trans-membrane electron transfer by utilizing a concerted H(+)/e(-) transfer mechanism.
FAD6E_ARATH|FAD2_VERFO	Cluster-13871.0	2	ER (microsomal) omega-6 fatty acid desaturase introduces the second double bond in the biosynthesis of 18:3 fatty acids; important constituents of plant membranes (PubMed:14593172; PubMed:7907506). Delta(12)-desaturase with regioselectivity determined by the double bond (delta(9) position) and carboxyl group of the substrate. Can use both 16:1 and 18:1 fatty acids as substrates (PubMed:8685264). …
DUF3_ARATH	Cluster-14101.0	4	May be involved in the polar growth of plant cells via transportation of RNAs.
STP13_ARATH	Cluster-35850.0	4	Mediates an active uptake of hexoses; probably by sugar/hydrogen symport.
ATB12_ARATH	Cluster-30601.0	7	Probable transcription activator that may act as growth regulators in response to water deficit.
NLTP_PINTA	Cluster-21720.0	1	Plant non-specific lipid-transfer proteins transfer phospholipids as well as galactolipids across membranes. May play a role in wax or cutin deposition in the cell walls of expanding epidermal cells and certain secretory tissues.
SAU32_ARATH	Cluster-21918.0	1	May play a role in the apical hook development (Ref.6).
FBD40_ARATH|FDL38_ARATH	Cluster-22455.0	5	|
WLIM1_ARATH	Cluster-33610.0	4	Binds to actin filaments and promotes cross-linking into thick bundles. Has an actin-stabilizing activity. The actin regulatory activities are not regulated by pH and [Ca(2+)].
LOG4_ARATH	Cluster-14484.0	1	Cytokinin-activating enzyme working in the direct activation pathway. Phosphoribohydrolase that converts inactive cytokinin nucleotides to the biologically active free-base forms.
IQD14_ARATH|IQD1_ARATH	Cluster-10623.0	2	|Modulates expression of glucosinolate pathway genes. May associate with nucleic acids and regulate gene expression at the transcriptional or post-transcriptional level (PubMed:15960618; PubMed:23204523). Recruits KLCR1 and calmodulin proteins to microtubules; thus being a potential scaffold in cellular signaling and trafficking (PubMed:23204523).
OPT6_ARATH	Cluster-31171.0	1	Involved in the translocation of tetra- and pentapeptides across the cellular membrane in an energy-dependent manner. Also involved in transport of glutathione derivatives and metal complexes; and may be involved in stress resistance.
NRAM5_ORYSJ|NRAM1_ARATH	Cluster-35897.1	7	Probable metal transporter.|High affinity manganese (Mn) transporter involved in Mn acquisition from the soil. Required for Mn uptake into the root in conditions of low Mn availability. Can transport iron (Fe); cadmium (Cd) and cobalt (Co).
FAF3_ARATH|FAF1_ARATH	Cluster-41587.0	1	Able to repress WUS when constitutively overexpressed; but have no effect on CLV3.|Able to repress WUS when constitutively overexpressed; but have no effect on CLV3.
SALR_PAPBR|SDR1_ARATH	Cluster-26056.0	5	Involved in biosynthesis of morphinan-type benzylisoquinoline alkaloids. Catalyzes the stereospecific conversion of salutaridine to salutaridinol.|Aldehyde reductase that catalyzes the reduction of the aldehyde carbonyl groups on saturated and alpha;beta-unsaturated aldehydes with more than 5 carbons (PubMed:21169366). Involved in basal resistance against pathogens.
PII2_ARATH	Cluster-34728.0	4	Required for growth promotion and enhanced seed production mediated by the endophytic fungus Piriformospora indica.
PLY12_ARATH	Cluster-41689.0	2	NA
SDI1_ARATH	Cluster-24591.0	1	Involved in the utilization of stored sulfate under sulfur-deficient conditions.
WTR14_ARATH	Cluster-17071.0	1	NA
BGLC_OLEEU	Cluster-33623.1	5	Major beta-glucosidase activating oleuropein into a potent protein cross-linking agent (PubMed:25697790; PubMed:28483880). No activity with rutin; luteolin or p-nitrophenyl-beta-glucopyranoside as substrates (PubMed:25697790).
AB4B_ARATH	Cluster-20036.0	1	NA
LSH4_ARATH|LSH6_ARATH	Cluster-952.0	2	Probable transcription regulator that acts as a developmental regulator by promoting cell growth in response to light (By similarity). May suppress organ differentiation in the boundary region.|Probable transcription regulator that acts as a developmental regulator by promoting cell growth in response to light.
FACR2_ARATH|FACR6_ARATH	Cluster-35936.0	7	Catalyzes the reduction of fatty acyl-CoA to fatty alcohols. Involved in the synthesis of the lipid component in sporopollenin.|Catalyzes the reduction of fatty acyl-CoA to fatty alcohols. May be involved in the generation of C30 primary alcohol.
SOT12_ARATH|SOT5_ARATH	Cluster-24545.0	7	Sulfotransferase that utilizes 3'-phospho-5'-adenylyl sulfate (PAPS) as sulfonate donor to catalyze the stereospecific sulfate conjugation of 24-epibrassinosteroids. Preferred substrates are 24-epicathasterone and 6-deoxo-24-epicathasterone. Low activity with 22-deoxy-24-epiteasterone. No activity with 24-epimers catasterone and brassinolide. Sulfonates salicylic acid. May be involved in detoxifi…
BH125_ARATH	Cluster-10366.0	7	NA
AGP18_ARATH	Cluster-17363.0	7	Proteoglycan that seems to be implicated in diverse developmental roles such as differentiation; cell-cell recognition; embryogenesis and programmed cell death.
YLZ6_CAEEL	Cluster-19196.0	1	NA
CLE16_ARATH	Cluster-20112.0	2	Extracellular signal peptide that regulates cell fate. Represses root apical meristem maintenance.
PSBX_SYNJB	Cluster-24146.0	7	Involved in the binding and/or turnover of quinones at the Q(B) site of Photosystem II.
YHM3_SCHPO	Cluster-27236.1	2	Transcriptional repressor required to restrict transcription of ECB-dependent genes to the G1/M phase by repressing their transcription during S late phase. Genes that contain a ECB (early cell box) element in their transcription regulatory region are transcribed only during G1/M phases. Binds the IMEI regulatory region in vitro; its relevance in vivo is however unclear.
TDIF_ZINVI	Cluster-27372.0	2	Extracellular signal peptide that regulates cell fate. Represses tracheary element differentiation but promotes the formation of procambial cells adjacent to phloem cells in the veins.
CO410_WHEAT	Cluster-36082.1	6	NA
AGP17_ARATH|AGP18_ARATH	Cluster-36627.0	3	Proteoglycan that seems to be implicated in diverse developmental roles such as differentiation; cell-cell recognition; embryogenesis and programmed cell death.|Proteoglycan that seems to be implicated in diverse developmental roles such as differentiation; cell-cell recognition; embryogenesis and programmed cell death.
DHN1_AVIMR	Cluster-37342.0	4	Catalyzes the oxidative deamination and cyclization of 2-amino-3;7-dideoxy-D-threo-hept-6-ulosonic acid (ADH) to yield 3-dehydroquinate (DHQ); which is fed into the canonical shikimic pathway of aromatic amino acid biosynthesis.
CLE16_ARATH	Cluster-41616.1	5	Extracellular signal peptide that regulates cell fate. Represses root apical meristem maintenance.
EXOA_BACSU	Cluster-46185.0	2	Glycosyltransferase required for the synthesis of succinoglycan (EPS I). Needed for the addition of the second sugar (glucose). Catalyzes the formation of a beta-1;3 linkage with the galactose lipid carrier.
SAU50_ARATH	Cluster-48374.0	1	Effector of hormonal and environmental signals in plant growth.
NA	Cluster-44456.0	4	NA
NA	Cluster-24885.0	1	NA
NA	Cluster-40142.0	6	NA
NA	Cluster-23280.0	7	NA
NA	Cluster-34965.0	1	NA
NA	Cluster-23912.0	2	NA
NA	Cluster-48545.0	1	NA
NA	Cluster-30360.0	1	NA
NA	Cluster-15980.1	2	NA
NA	Cluster-46862.0	3	NA
NA	Cluster-39190.0	1	NA
NA	Cluster-41729.1	5	NA
NA	Cluster-24222.0	5	NA
NA	Cluster-26135.0	1	NA
NA	Cluster-33774.1	5	NA
NA	Cluster-28979.0	4	NA
NA	Cluster-35757.0	1	NA
NA	Cluster-42550.0	6	NA
NA	Cluster-44219.2	1	NA
NA	Cluster-34648.0	5	NA
NA	Cluster-22594.0	1	NA
NA	Cluster-18532.1	5	NA
NA	Cluster-43488.0	1	NA
NA	Cluster-43488.1	1	NA
NA	Cluster-29140.0	1	NA
NA	Cluster-18163.0	1	NA
NA	Cluster-27863.0	4	NA
NA	Cluster-15152.2	1	NA
NA	Cluster-22965.0	5	NA
NA	Cluster-14290.0	2	NA
NA	Cluster-37341.0	7	NA
NA	Cluster-2103.2	2	NA
NA	Cluster-26100.0	6	NA
NA	Cluster-40778.0	4	NA
NA	Cluster-32832.1	4	NA
NA	Cluster-29122.0	3	NA
NA	Cluster-30203.0	1	NA
NA	Cluster-23004.0	2	NA
NA	Cluster-16980.0	5	NA
NA	Cluster-39771.0	2	NA
NA	Cluster-41164.0	6	NA
NA	Cluster-41238.0	1	NA
NA	Cluster-43717.0	1	NA
NA	Cluster-21867.0	7	NA
NA	Cluster-31550.0	5	NA
NA	Cluster-13360.0	5	NA
NA	Cluster-37711.0	2	NA
NA	Cluster-31652.0	3	NA
NA	Cluster-43251.1	1	NA
NA	Cluster-39150.1	2	NA
NA	Cluster-39150.2	1	NA
NA	Cluster-33064.0	2	NA
NA	Cluster-21653.0	4	NA
NA	Cluster-43514.0	1	NA
NA	Cluster-37762.0	4	NA
NA	Cluster-12885.2	6	NA
NA	Cluster-34780.0	3	NA
NA	Cluster-20313.0	7	NA
NA	Cluster-24616.0	1	NA
NA	Cluster-6595.0	5	NA
NA	Cluster-49201.1	1	NA
NA	Cluster-39434.0	1	NA
NA	Cluster-17917.0	7	NA
NA	Cluster-23400.0	3	NA
NA	Cluster-36867.0	6	NA
NA	Cluster-7996.2	4	NA
NA	Cluster-16423.0	4	NA
NA	Cluster-28969.0	1	NA
NA	Cluster-21920.0	2	NA
NA	Cluster-27223.0	6	NA
NA	Cluster-30106.0	1	NA
NA	Cluster-35326.0	4	NA
NA	Cluster-1855.0	2	NA
NA	Cluster-30694.0	1	NA
NA	Cluster-32106.1	1	NA
NA	Cluster-37945.0	1	NA
NA	Cluster-43113.0	7	NA
NA	Cluster-43913.0	1	NA
NA	Cluster-12445.0	1	NA
NA	Cluster-27093.0	4	NA
NA	Cluster-47759.0	2	NA
NA	Cluster-15812.0	2	NA
NA	Cluster-36387.0	5	NA
NA	Cluster-29291.0	1	NA
NA	Cluster-13502.1	1	NA
NA	Cluster-20207.0	6	NA
NA	Cluster-24915.2	5	NA
NA	Cluster-39316.0	2	NA
NA	Cluster-6574.0	3	NA
NA	Cluster-35996.3	1	NA
NA	Cluster-12838.1	7	NA
NA	Cluster-13282.0	7	NA
NA	Cluster-22117.0	2	NA
NA	Cluster-46490.0	5	NA
NA	Cluster-46490.1	5	NA
NA	Cluster-11726.0	2	NA
NA	Cluster-14027.0	1	NA
NA	Cluster-5562.0	2	NA
NA	Cluster-6435.0	5	NA
NA	Cluster-37012.1	5	NA
NA	Cluster-11678.0	1	NA
NA	Cluster-43487.0	1	NA
NA	Cluster-48703.0	5	NA
NA	Cluster-48703.1	5	NA
NA	Cluster-41063.0	4	NA
NA	Cluster-11712.0	3	NA
NA	Cluster-448.0	5	NA
NA	Cluster-21547.0	5	NA
NA	Cluster-46238.0	4	NA
NA	Cluster-17764.0	4	NA
NA	Cluster-18327.0	5	NA
NA	Cluster-25709.0	1	NA
NA	Cluster-32353.0	3	NA
NA	Cluster-29612.0	1	NA
NA	Cluster-31826.0	1	NA
NA	Cluster-36675.0	1	NA
NA	Cluster-18844.0	5	NA
NA	Cluster-11834.2	6	NA
NA	Cluster-44711.0	4	NA
NA	Cluster-26699.0	2	NA
NA	Cluster-34901.0	4	NA
NA	Cluster-15090.0	4	NA
NA	Cluster-19756.3	1	NA
NA	Cluster-16678.0	1	NA
NA	Cluster-37326.0	6	NA
NA	Cluster-16886.0	5	NA
NA	Cluster-27422.0	1	NA
NA	Cluster-27422.1	1	NA
NA	Cluster-38482.1	1	NA
NA	Cluster-17968.0	5	NA
NA	Cluster-32223.0	1	NA
NA	Cluster-37887.0	6	NA
NA	Cluster-7996.0	4	NA
NA	Cluster-46875.0	1	NA
NA	Cluster-44589.0	4	NA
NA	Cluster-26111.1	1	NA
NA	Cluster-30299.0	7	NA
NA	Cluster-25400.0	7	NA
NA	Cluster-46734.0	4	NA
NA	Cluster-38898.0	7	NA
NA	Cluster-42674.0	2	NA
NA	Cluster-34042.0	4	NA
NA	Cluster-40484.0	4	NA
NA	Cluster-27350.0	5	NA
NA	Cluster-41781.0	1	NA
NA	Cluster-45286.0	4	NA
NA	Cluster-19485.0	1	NA
NA	Cluster-34416.0	7	NA
NA	Cluster-25359.0	5	NA
NA	Cluster-44204.0	4	NA
NA	Cluster-15889.0	7	NA
NA	Cluster-47017.0	3	NA
NA	Cluster-30961.1	1	NA
NA	Cluster-29116.0	1	NA
NA	Cluster-48768.0	6	NA
NA	Cluster-44835.0	2	NA
NA	Cluster-45481.0	1	NA
NA	Cluster-28681.0	5	NA
NA	Cluster-39700.0	2	NA
NA	Cluster-47985.0	5	NA
NA	Cluster-14430.0	4	NA
NA	Cluster-47129.0	4	NA
NA	Cluster-23244.0	3	NA
NA	Cluster-28780.0	1	NA
NA	Cluster-20433.1	3	NA
NA	Cluster-28715.0	1	NA
NA	Cluster-29897.0	4	NA
NA	Cluster-38291.0	1	NA
NA	Cluster-11251.0	7	NA
NA	Cluster-43969.0	4	NA
NA	Cluster-23788.0	4	NA
NA	Cluster-27872.0	1	NA
NA	Cluster-16355.0	5	NA
NA	Cluster-27482.0	4	NA
NA	Cluster-38907.0	1	NA
NA	Cluster-33520.0	4	NA
NA	Cluster-6512.0	2	NA
NA	Cluster-45813.0	1	NA
NA	Cluster-25129.0	4	NA
NA	Cluster-43063.0	5	NA
NA	Cluster-40464.0	5	NA
NA	Cluster-14382.0	4	NA
NA	Cluster-39003.0	7	NA
NA	Cluster-39003.1	7	NA
NA	Cluster-44715.0	1	NA
NA	Cluster-35889.0	7	NA
NA	Cluster-22285.1	5	NA
NA	Cluster-48408.0	7	NA
NA	Cluster-25550.1	1	NA
NA	Cluster-22678.2	1	NA
NA	Cluster-28254.0	2	NA
NA	Cluster-17506.0	2	NA
NA	Cluster-22719.0	4	NA
NA	Cluster-44177.0	1	NA
NA	Cluster-32386.0	3	NA
NA	Cluster-43053.0	1	NA
NA	Cluster-26643.0	1	NA
NA	Cluster-3916.1	2	NA
NA	Cluster-503.0	2	NA
NA	Cluster-27868.0	2	NA
NA	Cluster-44089.0	7	NA
NA	Cluster-47464.1	1	NA
NA	Cluster-18133.0	1	NA
NA	Cluster-39002.0	4	NA
NA	Cluster-17355.0	7	NA
NA	Cluster-29451.0	1	NA
NA	Cluster-45144.2	3	NA
NA	Cluster-13780.0	2	NA
NA	Cluster-25724.0	3	NA
NA	Cluster-40918.2	4	NA
NA	Cluster-40918.0	4	NA
NA	Cluster-43988.1	4	NA
NA	Cluster-43988.2	6	NA
NA	Cluster-16409.0	1	NA
NA	Cluster-40031.0	5	NA
NA	Cluster-42366.0	3	NA
NA	Cluster-19915.0	4	NA
NA	Cluster-25558.0	5	NA
NA	Cluster-27920.0	4	NA
NA	Cluster-36692.0	2	NA
NA	Cluster-41318.0	1	NA
NA	Cluster-28901.0	7	NA
NA	Cluster-48095.2	5	NA
NA	Cluster-25955.0	2	NA
NA	Cluster-14771.3	5	NA
NA	Cluster-14771.4	7	NA
NA	Cluster-14964.1	2	NA
NA	Cluster-20741.0	1	NA
NA	Cluster-23472.0	1	NA
NA	Cluster-22925.0	1	NA
NA	Cluster-16212.0	4	NA
NA	Cluster-5563.1	7	NA
NA	Cluster-39177.0	3	NA
NA	Cluster-40195.0	1	NA
NA	Cluster-31008.0	1	NA
NA	Cluster-43966.0	4	NA
NA	Cluster-30019.0	1	NA
NA	Cluster-1510.0	1	NA
NA	Cluster-1510.2	3	NA
NA	Cluster-11765.4	2	NA
NA	Cluster-23042.0	7	NA
NA	Cluster-26698.0	4	NA
NA	Cluster-28083.0	2	NA
NA	Cluster-16975.0	4	NA
NA	Cluster-1819.0	5	NA
NA	Cluster-19319.0	1	NA
NA	Cluster-25303.0	4	NA
NA	Cluster-28979.1	4	NA
NA	Cluster-40918.1	4	NA
NA	Cluster-44082.0	1	NA
NA	Cluster-48656.0	1	NA
