# Supplementary material for: How do you build a nectar spur? A transcriptomic comparison of nectar spur development in Linaria vulgaris and gibba development in Antirrhinum majus
Source: Front Plant Sci. 2023 Jun 23;14:1190373. doi: 10.3389/fpls.2023.1190373 (PMC10328749; doi:10.3389/fpls.2023.1190373)
Supplement: Supplementary file 3 [file DataSheet_3.csv]

geneID	symbol	baseMean	log2FoldChange	lfcSE	stat	pvalue	padj	stage	type	URL	description
Cluster-765.0	CDA7L_HUMAN	37.0820584719124	1.13111419442772	0.369099220262712	3.06452610120019	0.00218015149658385	0.0782864830755051	early	aid	https://www.uniprot.org/uniprot/Q9NPV2	function:Plays a role in transcriptional regulation as a repressor that inhibits monoamine oxidase A (MAOA) activity and gene expression by binding to the promoter. Plays an important oncogenic role in mediating the full transforming effect of MYC in medulloblastoma cells. Involved in apoptotic signaling pathways; May act downstream of P38-kinase and BCL-2; but upstream of CASP3/caspase-3 as well…
Cluster-3209.1	DOT3_ARATH	16.1178198504878	4.46676108725883	0.613381235544136	7.2821938925085	3.28434563072075E-13	2.38045914108713E-10	early	aid	https://www.uniprot.org/uniprot/Q9LFU0	function:May act as a substrate-specific adapter of an E3 ubiquitin-protein ligase complex (CUL3-RBX1-BTB) which mediates the ubiquitination and subsequent proteasomal degradation of target proteins (By similarity). Involved in leaf vasculature patterning (PubMed:18643975).|pathway:Protein modification; protein ubiquitination.|tissue specificity:Expressed in emerging leaf primordia.|disruption ph…
Cluster-22719.2	CCD33_ARATH	1278.42094433741	1.31326089222062	0.211911056597139	6.19722686163205	5.74666436059508E-10	2.19825874749319E-07	early	aid	https://www.uniprot.org/uniprot/Q9SN11	function:Promotes divisions in the guard cells (GCs) after the guard mother cells (GMC) symmetric division.|induction:Up-regulated by the transcription factor ERF114.|similarity:Belongs to the cyclin family. Cyclin D subfamily.
Cluster-26727.0	CSLG3_ARATH	27.3819699122641	3.65353384836437	0.948584283926749	3.85156481113122	0.00011736545863109	0.00926211880119696	early	aid	https://www.uniprot.org/uniprot/Q9T0B2	function:Thought to be a Golgi-localized beta-glycan synthase that polymerize the backbones of noncellulosic polysaccharides (hemicelluloses) of plant cell wall.|subcellular location:Golgi apparatus membrane|subcellular location:Multi-pass membrane protein|similarity:Belongs to the glycosyltransferase 2 family. Plant cellulose synthase-like G subfamily.
Cluster-29943.0	NA	394.357674986691	1.23759951884824	0.182173274374841	6.79352952893491	1.09422828045317E-11	5.68627081136624E-09	early	aid	NA	NA
Cluster-31702.0	NA	11.142891281665	2.17147841703707	0.578127099446161	3.75605713538999	0.00017261130257414	0.0125436952387783	early	aid	NA	NA
Cluster-34955.0	TCP8_ARATH	154.122290537241	1.27495219472548	0.321661167994652	3.96364970839961	7.38125381721105E-05	0.00657910979396851	early	aid	https://www.uniprot.org/uniprot/A8MQM9	function:Can specifically bind site II elements in the promoter region of PP438/PNM1.|subunit:Interacts with PP438/PNM1 (PubMed:21297037). Interacts with SPL (PubMed:25527103).|subcellular location:Nucleus|alternative products:Q9C518-1|alternative products:1|alternative products:Q9C518-2|alternative products:2
Cluster-36083.3	4CGT_ANTMA	5962.42283203951	3.24257288872079	0.41874141686402	7.74361636592964	9.66282701735684E-15	8.58495424877555E-12	early	aid	https://www.uniprot.org/uniprot/A6YS03	function:Glycosyltransferase involved in the biosynthesis of aurones; plant flavonoids that provide yellow coloration to flowers.|catalytic activity:2';4;4';6'-tetrahydroxychalcone + UDP-alpha-D-glucose = 2';4;4';6'-tetrahydroxychalcone 4'-O-beta-D-glucoside + H(+) + UDP|catalytic activity:2';3;4;4';6'-pentahydroxychalcone + UDP-alpha-D-glucose = 2';3;4;4';6'-pentahydroxychalcone 4'-O-beta-D-gluc…
Cluster-37108.0	C76A1_SOLME	179.369265552744	2.16641758990541	0.595338314176035	3.63896886580161	0.00027373188736612	0.0179653568423456	early	aid	https://www.uniprot.org/uniprot/P37121	cofactor:heme|similarity:Belongs to the cytochrome P450 family.
Cluster-38028.0	UGT2_GARJA	293.379139981606	1.7300150064815	0.394929512144044	4.38056653980954	1.18371137595899E-05	0.0015598937185006	early	aid	https://www.uniprot.org/uniprot/F8WKW1	function:Iridoid glucosyltransferase acting on genipin and 7-deoxyloganetin. No activity with 7-deoxyloganetic acid. Involved in geniposide biosynthesis.|catalytic activity:7-deoxyloganetin + UDP-alpha-D-glucose = 7-deoxyloganin + H(+) + UDP|biophysicochemical properties:8.82 mM for genipin|biophysicochemical properties:0.61 mM for 7-deoxyloganetin|biophysicochemical properties:0.17 mM for UPD-gl…
Cluster-39391.0	GUN8_ARATH	1194.26897595689	1.10889638839634	0.234171387324806	4.73540512811778	2.1861795359964E-06	0.00037398606695908	early	aid	https://www.uniprot.org/uniprot/O23697	function:Required for cellulose formation of the cell wall.|catalytic activity:Endohydrolysis of (1->4)-beta-D-glucosidic linkages in cellulose; lichenin and cereal beta-D-glucans.|subcellular location:Secreted|tissue specificity:Expressed in young expanding tissues. Expressed in xylem cells; young epidermal cells and newly formed cell walls.|similarity:Belongs to the glycosyl hydrolase 9 (cellul…
Cluster-44262.0	LSH3_ARATH	520.376658019582	3.62236165710343	0.444670841282653	8.14616413042675	3.75650179113095E-16	3.8319100863455E-13	early	aid	https://www.uniprot.org/uniprot/O82268	function:Probable transcription regulator that acts as a developmental regulator by promoting cell growth in response to light (By similarity). Required for the maintenance of the shoot apical meristem and for the formation of lateral organs. Promotes petal formation and growth; but may suppress organ differentiation in the boundary region.|subcellular location:Nucleus|tissue specificity:Expresse…
Cluster-44630.0	BAMT_ANTMA	184.591837856558	1.50955264635522	0.397839186076031	3.79437898323753	0.00014801345068465	0.0110476597798289	early	aid	https://www.uniprot.org/uniprot/Q9FYZ9	function:Converts benzoic acid into the volatile ester methyl benzoates. This scent; mostly produced in a rhythmical; diurnal manner; attracts the pollinators.|catalytic activity:benzoate + S-adenosyl-L-methionine = methyl benzoate + S-adenosyl-L-homocysteine|tissue specificity:Expressed only in the upper and lower petal lobes (PubMed:10852939; PubMed:14630969). Not found in the corolla tubes; an…
Cluster-44982.0	RAV1_ARATH	83.7465297854486	1.73392089237235	0.538682679621216	3.21881686188906	0.00128720667043238	0.053960800786984	early	aid	https://www.uniprot.org/uniprot/Q9ZWM9	function:Binds specifically to bipartite recognition sequences composed of two unrelated motifs; 5'-CAACA-3' and 5'-CACCTG-3'. May function as negative regulator of plant growth and development.|subunit:Monomer.|subcellular location:Nucleus|tissue specificity:Expressed in all tissues examined: Roots; rosette leaves; cauline leaves; inflorescence stems; flowers and siliques. Highest expression in …
Cluster-46502.0	ABP20_PRUPE	56.1486289118568	3.01255683197418	0.544662166376046	5.53105579559247	3.18309048085597E-08	8.68006713106287E-06	early	aid	https://www.uniprot.org/uniprot/O04011	function:Probable receptor for the plant growth-promoting hormone auxin.|subunit:Interacts with ABP19.|subcellular location:Secreted|subcellular location:Extracellular space|subcellular location:Apoplast|subcellular location:Secreted|subcellular location:Cell wall|similarity:Belongs to the germin family.
Cluster-48761.0	HSL1_ARATH	255.469197098862	1.02860491581757	0.266947538786139	3.85320996213273	0.00011657933926035	0.00926211880119696	early	aid	https://www.uniprot.org/uniprot/Q9SGP2	catalytic activity:ATP + L-seryl-[protein] = ADP + H(+) + O-phospho-L-seryl-[protein]|catalytic activity:ATP + L-threonyl-[protein] = ADP + H(+) + O-phospho-L-threonyl-[protein]|subcellular location:Cell membrane|subcellular location:Single-pass type I membrane protein|developmental stage:Decreased expression shortly before the onset of abscission.|similarity:Belongs to the protein kinase superfa…
Cluster-49011.0	SWT17_ARATH	86.7539927850525	1.21924467976803	0.365519486247988	3.33564892061823	0.00085100560406819	0.0403414739195287	early	aid	https://www.uniprot.org/uniprot/O23441	function:Acts as a vacuolar hexose transporter (PubMed:25988582). Regulates fructose (Fru) homeostasis in leaves and roots by exporting/importing Fru through the tonoplast regarding metabolic demand (PubMed:23583552; PubMed:24381066).|biophysicochemical properties:25.6 mM for fructose|biophysicochemical properties:Vmax with fructose as substrate is 479.8 pmol/min/ul of vacuole.|subunit:Forms homo…
Cluster-49670.0	EPFL2_ARATH	72.0186571066618	1.65696658207702	0.27909238231139	5.93698247280825	2.90315689692046E-09	9.63358400662448E-07	early	aid	https://www.uniprot.org/uniprot/Q9T068	function:Controls stomatal patterning.|subcellular location:Secreted|similarity:Belongs to the plant cysteine rich small secretory peptide family. Epidermal patterning factor subfamily.
Cluster-49838.0	NA	76.7566953547553	5.52626118946676	0.922110538538834	5.99305718620634	2.05932393634623E-09	7.17948099428454E-07	early	aid	NA	NA
Cluster-50069.1	NA	1415.497909261	2.47598773065581	0.283307357604518	8.73958146230767	2.33975619795127E-18	3.068645962094E-15	early	aid	NA	NA
Cluster-51645.0	ACR10_ARATH	300.21812240673	1.16554188425466	0.284309733157795	4.09954971048343	4.13954752498584E-05	0.00422264510863555	early	aid	https://www.uniprot.org/uniprot/Q8LG61	function:May bind amino acids.
Cluster-52292.0	LOG1_ARATH	440.956740588861	2.54271090140829	0.365760517574852	6.95184630169365	3.60536093634892E-12	2.20664113130938E-09	early	aid	https://www.uniprot.org/uniprot/Q9ASW6	function:Cytokinin-activating enzyme working in the direct activation pathway. Phosphoribohydrolase that converts inactive cytokinin nucleotides to the biologically active free-base forms.|catalytic activity:H2O + N(6)-(dimethylallyl)adenosine 5'-phosphate = D-ribose 5-phosphate + N(6)-dimethylallyladenine|catalytic activity:9-ribosyl-trans-zeatin 5'-phosphate + H2O = D-ribose 5-phosphate + trans…
Cluster-54469.0	IDD15_ARATH	1934.6659687801	1.04270095834591	0.176919787880966	5.89363671997759	3.77787242881437E-09	1.19597887855638E-06	early	aid	https://www.uniprot.org/uniprot/Q9ZPT0	function:Transcription factor involved in inflorescence stems gravitropism; probably by regulating starch accumulation in amyloplasts of graviperceptive cells. Required for stem circumnutation movements. Regulates lateral organ morphogenesis and gravitropic responses (PubMed:24039602). Acts cooperatively with IDD16 to control silique and branche orientation (PubMed:24039602). Involved in the esta…
Cluster-54645.1	HIP6_ARATH	246.905046607876	1.50614273800187	0.303990608141501	4.95456996915114	7.24904285296174E-07	0.00013490076909207	early	aid	https://www.uniprot.org/uniprot/Q9LZF1	function:Heavy-metal-binding protein. Involved in the maintenance of heavy metal homeostasis and/or in detoxification.|subcellular location:Cell membrane|alternative products:A number of isoforms are produced. According to EST sequences.|alternative products:Q9LZF1-1|alternative products:1|tissue specificity:Expressed in petioles; hypocotyls; peduncles; vascular bundles and root meristems.|induct…
Cluster-1791.0	NA	21.3449030221651	6.13927040861562	1.40968638644109	4.35506114527707	1.33029779550576E-05	0.00168069091210182	early	aid	NA	NA
Cluster-10515.0	ZFP10_ARATH	8.3337222240199	2.75035788027191	0.784647989809275	3.50521242135654	0.00045624310225076	0.0256970296977314	early	aid	https://www.uniprot.org/uniprot/O80942	function:Probable transcription factor that may regulate cell division and growth.|subcellular location:Nucleus|tissue specificity:Expressed in roots; stems; axillary buds and flowers.|miscellaneous:Plants over-expressing ZFP10 show are dwarf; have abnormal leaf morphology; flower early and are sterile.
Cluster-23362.0	FLO_ANTMA	35.7047390066874	4.44330292981805	0.476721117351476	9.32054983111249	1.15738952602809E-20	2.45206325583582E-17	early	aid	https://www.uniprot.org/uniprot/P23915	function:Required for flower development. FLO may interact in a sequential manner with other homeotic genes affecting floral organ identity.|subcellular location:Nucleus|alternative products:P23915-1|alternative products:1|alternative products:P23915-2|alternative products:2|tissue specificity:Bract; sepal; petal; and carpel primordia; but not in stamen primordia.|developmental stage:Transiently …
Cluster-32808.0	GEDH1_OCIBA	2440.07045892178	1.12878065137768	0.376142647723795	3.00093769799419	0.00269149627326251	0.091313945117762	early	aid	https://www.uniprot.org/uniprot/Q2KNL6	function:Involved in the production of citral; a mixture of geranial and neral with a strong lemony scent. Reversibly oxidizes geraniol and nerol in equal efficiency. Also active; although at a lower efficiency; with cinnamyl alcohol.|catalytic activity:(2E)-geraniol + NADP(+) = (2E)-geranial + H(+) + NADPH|cofactor:Zn(2+)|activity regulation:66% inhibition by 5 mM Zn(2+).|biophysicochemical prop…
Cluster-36083.2	4CGT_ANTMA	543.78086484354	2.79843450855561	0.781774668622468	3.57959220332198	0.00034413081270629	0.021238354110344	early	aid	https://www.uniprot.org/uniprot/A6YS03	function:Glycosyltransferase involved in the biosynthesis of aurones; plant flavonoids that provide yellow coloration to flowers.|catalytic activity:2';4;4';6'-tetrahydroxychalcone + UDP-alpha-D-glucose = 2';4;4';6'-tetrahydroxychalcone 4'-O-beta-D-glucoside + H(+) + UDP|catalytic activity:2';3;4;4';6'-pentahydroxychalcone + UDP-alpha-D-glucose = 2';3;4;4';6'-pentahydroxychalcone 4'-O-beta-D-gluc…
Cluster-36083.17	4CGT_ANTMA	717.961755204329	3.70771580152416	0.385002387320581	9.63037093699072	5.95142489008798E-22	1.82126827025337E-18	early	aid	https://www.uniprot.org/uniprot/A6YS03	function:Glycosyltransferase involved in the biosynthesis of aurones; plant flavonoids that provide yellow coloration to flowers.|catalytic activity:2';4;4';6'-tetrahydroxychalcone + UDP-alpha-D-glucose = 2';4;4';6'-tetrahydroxychalcone 4'-O-beta-D-glucoside + H(+) + UDP|catalytic activity:2';3;4;4';6'-pentahydroxychalcone + UDP-alpha-D-glucose = 2';3;4;4';6'-pentahydroxychalcone 4'-O-beta-D-gluc…
Cluster-36802.0	A70_ARATH	54.1148033080973	1.85211999348893	0.50747966067764	3.6496437926513	0.00026260420809529	0.0174280604803872	early	aid	https://www.uniprot.org/uniprot/Q9FGR3	subcellular location:Membrane|subcellular location:Single-pass membrane protein|induction:Rapidly induced in local tissues by both compatible and incompatible P.syringae pv. tomato DC3000 strains. Accumulates transiently in systemic tissue after challenge with incompatible P.syringae pv. tomato DC3000(avrRpm1) strain but not with a compatible strains; this systemic induction is abolished by a tre…
Cluster-38277.0	COPT5_ARATH	39.0512486377259	2.02186631676128	0.395998887454301	5.1057373664834	3.29507076456861E-07	6.77259992520513E-05	early	aid	https://www.uniprot.org/uniprot/Q8SAA4	function:Involved in the transport of copper.|subcellular location:Membrane|subcellular location:Multi-pass membrane protein|tissue specificity:Highly expressed in leaves and stems and at lower levels in roots and flowers.|induction:No change in expression levels after treatment with high concentrations of copper.|similarity:Belongs to the copper transporter (Ctr) (TC 1.A.56) family. SLC31A subfa…
Cluster-56786.0	PUB35_ARATH	723.591397949037	1.98217918283637	0.589437772965442	3.36283026597377	0.00077147782285081	0.0380104985475904	early	aid	https://www.uniprot.org/uniprot/Q9SW11	function:Functions as an E3 ubiquitin ligase.|catalytic activity:ATP + L-seryl-[protein] = ADP + H(+) + O-phospho-L-seryl-[protein]|catalytic activity:ATP + L-threonyl-[protein] = ADP + H(+) + O-phospho-L-threonyl-[protein]|catalytic activity:S-ubiquitinyl-[E2 ubiquitin-conjugating enzyme]-L-cysteine + [acceptor protein]-L-lysine = [E2 ubiquitin-conjugating enzyme]-L-cysteine + N(6)-ubiquitinyl-[…
Cluster-2971.21	RAD_ANTMA	30.2607943078186	6.10908904695103	0.995646590857746	6.13580069780389	8.47313302262923E-10	3.19680862615417E-07	early	aid	https://www.uniprot.org/uniprot/Q58FS3	function:Involved in the dorsovental asymmetry of flowers. Promotes dorsal identity.|subcellular location:Nucleus|tissue specificity:Specifically expressed in the dorsal region of developing flowers.|developmental stage:Early expressed at stage two (plastochrons 7 and 8); when the floral meristem comprised a loaf-shaped bulge of cells. Expression was in the dorsal region of the floral meristem. A…
Cluster-10394.0	LOGL6_ORYSJ	10.7728653649864	2.21113793720574	0.545973186523796	4.04990206805581	5.12390713765381E-05	0.00500434930444189	early	aid	https://www.uniprot.org/uniprot/Q7XKL1	function:Cytokinin-activating enzyme working in the direct activation pathway. Phosphoribohydrolase that converts inactive cytokinin nucleotides to the biologically active free-base forms (By similarity).|catalytic activity:H2O + N(6)-(dimethylallyl)adenosine 5'-phosphate = D-ribose 5-phosphate + N(6)-dimethylallyladenine|catalytic activity:9-ribosyl-trans-zeatin 5'-phosphate + H2O = D-ribose 5-p…
Cluster-22719.3	CCD33_ARATH	383.716167197791	1.36609193709799	0.197567176302859	6.91456932604963	4.69286871718217E-12	2.69272896267982E-09	early	aid	https://www.uniprot.org/uniprot/Q9SN11	function:Promotes divisions in the guard cells (GCs) after the guard mother cells (GMC) symmetric division.|induction:Up-regulated by the transcription factor ERF114.|similarity:Belongs to the cyclin family. Cyclin D subfamily.
Cluster-24068.0	AB22G_ARATH	6.74061489831096	4.08139172202061	1.1961522392768	3.41210055710655	0.00064464328098159	0.0334364693875611	early	aid	https://www.uniprot.org/uniprot/Q9FG17	subcellular location:Membrane|subcellular location:Multi-pass membrane protein|alternative products:Q93YS4-1|alternative products:1|alternative products:Q93YS4-2|alternative products:2|miscellaneous:Isoform 2|miscellaneous:May be due to an intron retention.|similarity:Belongs to the ABC transporter superfamily. ABCG family. Eye pigment precursor importer (TC 3.A.1.204) subfamily.
Cluster-24704.0	NA	21.3430442228068	1.22801571569653	0.298077041959934	4.11979301600019	3.79212899623494E-05	0.00393630597489721	early	aid	NA	NA
Cluster-26660.1	NA	7.15970708959055	2.3985910779567	0.616799191290144	3.88877143781533	0.00010075294515748	0.00825874290335514	early	aid	NA	NA
Cluster-30156.0	CLSY3_ARATH	38.1869113885513	1.15048974000348	0.371791317867952	3.09445025935786	0.00197177994335961	0.0732049468057144	early	aid	https://www.uniprot.org/uniprot/Q9ZVY9	function:Probable chromatin remodeling factor.|subunit:Interacts with NRPD1.|subcellular location:Nucleus|similarity:Belongs to the SNF2/RAD54 helicase family.
Cluster-31898.0	NA	84.527787951715	1.54937482728622	0.444925750346187	3.48232222136095	0.00049708516034658	0.0272723495742345	early	aid	NA	NA
Cluster-31926.0	CY12_SOLTU	17.9617202840423	2.31316902019103	0.663516717292367	3.48622568189457	0.00048988752901654	0.0270827727934922	early	aid	https://www.uniprot.org/uniprot/P29610	function:Component of the ubiquinol-cytochrome c oxidoreductase; a multisubunit transmembrane complex that is part of the mitochondrial electron transport chain which drives oxidative phosphorylation. The respiratory chain contains 3 multisubunit complexes succinate dehydrogenase (complex II; CII); ubiquinol-cytochrome c oxidoreductase (cytochrome b-c1 complex; complex III; CIII) and cytochrome c…
Cluster-33187.0	TIC32_PEA	203.503402817115	1.10423597738885	0.366827957542301	3.01022851362553	0.00261051205799642	0.089985886234465	early	aid	https://www.uniprot.org/uniprot/Q6RVV4	function:Involved in protein precursor import into chloroplasts. Part of the redox regulon consisting of TIC32; TIC 55 and TIC62. Has a NADPH-dependent dehydrogenase activity; but only after preincubation with lipids.|subunit:Part of the Tic complex. Interacts with TIC110 (via N-terminus) and with calmodulin in a calcium-dependent manner. Interacts with TIC22 during import into chloroplast.|subce…
Cluster-34496.1	TCP8_ARATH	24.8557538293154	1.47691499610897	0.364511887771818	4.05176084965852	5.08336102958414E-05	0.00498241741910343	early	aid	https://www.uniprot.org/uniprot/A8MQM9	function:Can specifically bind site II elements in the promoter region of PP438/PNM1.|subunit:Interacts with PP438/PNM1 (PubMed:21297037). Interacts with SPL (PubMed:25527103).|subcellular location:Nucleus|alternative products:Q9C518-1|alternative products:1|alternative products:Q9C518-2|alternative products:2
Cluster-34856.0	NA	34.6952145240366	2.53157107466611	0.337470038160639	7.50161729457313	6.3035187353697E-14	5.2609549396834E-11	early	aid	NA	NA
Cluster-35944.3	TBB2_ORYSJ	485.955670816049	1.12402743701404	0.371572354675524	3.02505668914902	0.00248586529058995	0.0867752874948396	early	aid	https://www.uniprot.org/uniprot/Q10T06	function:Tubulin is the major constituent of microtubules. It binds two moles of GTP; one at an exchangeable site on the beta chain and one at a non-exchangeable site on the alpha chain.|subunit:Dimer of alpha and beta chains. A typical microtubule is a hollow water-filled tube with an outer diameter of 25 nm and an inner diameter of 15 nM. Alpha-beta heterodimers associate head-to-tail to form p…
Cluster-36083.18	4CGT_ANTMA	1147.71686822012	3.01539731198794	0.681156883645179	4.42687636928982	9.56074922925732E-06	0.00130372136108371	early	aid	https://www.uniprot.org/uniprot/A6YS03	function:Glycosyltransferase involved in the biosynthesis of aurones; plant flavonoids that provide yellow coloration to flowers.|catalytic activity:2';4;4';6'-tetrahydroxychalcone + UDP-alpha-D-glucose = 2';4;4';6'-tetrahydroxychalcone 4'-O-beta-D-glucoside + H(+) + UDP|catalytic activity:2';3;4;4';6'-pentahydroxychalcone + UDP-alpha-D-glucose = 2';3;4;4';6'-pentahydroxychalcone 4'-O-beta-D-gluc…
Cluster-37324.0	NA	6.04731332981691	4.35069475916905	1.16015734574348	3.75009025726672	0.00017677093252679	0.0128121711148761	early	aid	NA	NA
Cluster-37324.1	PRE6_ARATH	164.117003022512	2.32113658740147	0.343947925344845	6.74851166807963	1.4936939035328E-11	7.61839212798158E-09	early	aid	https://www.uniprot.org/uniprot/Q8GW32	function:Atypical and probable non DNA-binding bHLH transcription factor that regulates light-mediated responses in day light conditions by binding and inhibiting the activity of the bHLH transcription factor HFR1; a critical regulator of light signaling and shade avoidance. Forms non-functional heterodimers with HFR1; causing liberation and activation of PIF4 from the transcriptionally inactive …
Cluster-44139.0	NA	9.65454880575613	4.16831113611043	1.23436395662158	3.37688986603187	0.00073310397324911	0.0369801275297202	early	aid	NA	NA
Cluster-44414.0	FBL4_ARATH	6.28751829065003	2.72080714523396	0.808545602080167	3.36506331644631	0.00076526095860981	0.0378398874722291	early	aid	https://www.uniprot.org/uniprot/Q8LGK0	sequence caution:The predicted gene At4g15470 has been split into 2 genes: At4g15470 and At4g15475.|sequence caution:The predicted gene At4g15470 has been split into 2 genes: At4g15470 and At4g15475.
Cluster-44771.0	NA	45.489712795985	2.31576906619214	0.311850230313631	7.42590141383941	1.12014409158722E-13	8.81457387728437E-11	early	aid	NA	NA
Cluster-45112.0	NA	14.8099676367612	2.23618034364582	0.624777045335096	3.57916533640645	0.00034469335151128	0.021238354110344	early	aid	NA	NA
Cluster-45415.0	NA	11.6892831236732	1.94494351733468	0.580907216796498	3.34811388307476	0.00081363569514128	0.039176843209058	early	aid	NA	NA
Cluster-45430.0	NA	248.595710374424	1.74714091303605	0.386213038231385	4.52377506734848	6.07462824951773E-06	0.0009092794089577	early	aid	NA	NA
Cluster-48394.0	ZWIP5_ARATH	47.8205845110493	2.12973769473396	0.319902339201534	6.65746208686599	2.78596237630036E-11	1.34615746961517E-08	early	aid	https://www.uniprot.org/uniprot/Q9SYC5	function:Probable transcriptional regulator.|subcellular location:Nucleus|similarity:Belongs to the WIP C2H2-type zinc-finger protein family.
Cluster-48830.0	KIRO_ACTDE	1012.57039580588	2.60952855571545	0.413848311436397	6.30551939829892	2.87229024681441E-10	1.23607215590254E-07	early	aid	https://www.uniprot.org/uniprot/P85524	subunit:Monomer.|PTM:The N-terminus is blocked.|mass spectrometry:Variant Thr-54.|allergen:Causes an allergic reaction in human. Binds to IgE.|similarity:Belongs to the MLP family.
Cluster-50069.0	NA	96.015322893636	2.83241646321724	0.35183675439554	8.0503711673994	8.25433231592265E-16	7.83933864293592E-13	early	aid	NA	NA
Cluster-52699.0	NA	53.8989518914065	1.42103352285495	0.436661508450142	3.25431368544178	0.00113666692487567	0.049671561250902	early	aid	NA	NA
Cluster-53635.0	NA	7.87060026824077	1.52435709849997	0.507378682152129	3.00437750367076	0.00266124898534656	0.0910805098399574	early	aid	NA	NA
Cluster-55230.3	AB22G_ARATH	10.3837349704539	3.09788228064412	0.861761852335923	3.59482410627355	0.00032461081260746	0.0204943476779542	early	aid	https://www.uniprot.org/uniprot/Q9FG17	subcellular location:Membrane|subcellular location:Multi-pass membrane protein|alternative products:Q93YS4-1|alternative products:1|alternative products:Q93YS4-2|alternative products:2|miscellaneous:Isoform 2|miscellaneous:May be due to an intron retention.|similarity:Belongs to the ABC transporter superfamily. ABCG family. Eye pigment precursor importer (TC 3.A.1.204) subfamily.
Cluster-2367.0	KCS4_ARATH	106.243349648403	1.00457392958862	0.331720105547655	3.0283781802436	0.00245870184193855	0.0692846640793854	intermediate	aid	https://www.uniprot.org/uniprot/B3LF56	catalytic activity:a very-long-chain acyl-CoA + H(+) + malonyl-CoA = a very-long-chain 3-oxoacyl-CoA + CO2 + CoA|pathway:Lipid metabolism; fatty acid biosynthesis.|subcellular location:Membrane|subcellular location:Multi-pass membrane protein|tissue specificity:Expressed at low levels in siliques; flowers; leaves and stems.|induction:Repressed by herbicides such as flufenacet and benfuresate.|sim…
Cluster-3209.1	DOT3_ARATH	16.1178198504878	4.97167483101606	0.645205279363414	7.70557059905232	1.30259938618444E-14	1.16165047024995E-11	intermediate	aid	https://www.uniprot.org/uniprot/Q9LFU0	function:May act as a substrate-specific adapter of an E3 ubiquitin-protein ligase complex (CUL3-RBX1-BTB) which mediates the ubiquitination and subsequent proteasomal degradation of target proteins (By similarity). Involved in leaf vasculature patterning (PubMed:18643975).|pathway:Protein modification; protein ubiquitination.|tissue specificity:Expressed in emerging leaf primordia.|disruption ph…
Cluster-25113.0	OLEO1_ARATH	66.2505581097549	1.20869913736634	0.323812903151461	3.73270838068173	0.00018943186670162	0.0102020668388277	intermediate	aid	https://www.uniprot.org/uniprot/P29525	function:May have a structural role to stabilize the lipid body during desiccation of the seed by preventing coalescence of the oil. Probably interacts with both lipid and phospholipid moieties of lipid bodies. May also provide recognition signals for specific lipase anchorage in lipolysis during seedling growth.|subcellular location:Surface of oil bodies. Oleosins exist at a monolayer lipid/wate…
Cluster-26727.0	CSLG3_ARATH	27.3819699122641	3.76579923093966	0.973860207872244	3.8668786346322	0.00011023725366571	0.00672535969496611	intermediate	aid	https://www.uniprot.org/uniprot/Q9T0B2	function:Thought to be a Golgi-localized beta-glycan synthase that polymerize the backbones of noncellulosic polysaccharides (hemicelluloses) of plant cell wall.|subcellular location:Golgi apparatus membrane|subcellular location:Multi-pass membrane protein|similarity:Belongs to the glycosyltransferase 2 family. Plant cellulose synthase-like G subfamily.
Cluster-27314.0	CAHC_TOBAC	48.5327868224934	2.61057164768642	0.671692753814316	3.88655621615965	0.00010167638858971	0.0063438796517774	intermediate	aid	https://www.uniprot.org/uniprot/P27141	function:Reversible hydration of carbon dioxide.|catalytic activity:H(+) + hydrogencarbonate = CO2 + H2O|subunit:Homohexamer.|subcellular location:Plastid|subcellular location:Chloroplast stroma|similarity:Belongs to the beta-class carbonic anhydrase family.
Cluster-29319.0	GGPPS_CAPAN	822.27404260774	1.0765412476404	0.150287135355886	7.1632295411787	7.87982416919099E-13	4.42452127100074E-10	intermediate	aid	https://www.uniprot.org/uniprot/P80042	function:Catalyzes the trans-addition of the three molecules of IPP onto DMAPP to form geranylgeranyl pyrophosphate.|catalytic activity:dimethylallyl diphosphate + isopentenyl diphosphate = (2E)-geranyl diphosphate + diphosphate|catalytic activity:(2E)-geranyl diphosphate + isopentenyl diphosphate = (2E;6E)-farnesyl diphosphate + diphosphate|catalytic activity:(2E;6E)-farnesyl diphosphate + isope…
Cluster-29943.0	NA	394.357674986691	1.48146434810198	0.182440982874624	8.12023880138852	4.65267285636112E-16	5.03834620277591E-13	intermediate	aid	NA	NA
Cluster-34068.0	BGLC_OLEEU	683.564055736581	2.12579778152132	0.554859122823629	3.83123876688433	0.00012749969973513	0.00752124201492052	intermediate	aid	https://www.uniprot.org/uniprot/V5RMD5	function:Major beta-glucosidase activating oleuropein into a potent protein cross-linking agent (PubMed:25697790; PubMed:28483880). No activity with rutin; luteolin or p-nitrophenyl-beta-glucopyranoside as substrates (PubMed:25697790).|catalytic activity:H2O + oleuropein = D-glucose + oleuropein aglycone|biophysicochemical properties:2.48 mM for oleuropein|biophysicochemical properties:Optimum pH…
Cluster-34955.0	TCP8_ARATH	154.122290537241	1.23049777135959	0.328846039533169	3.74186586861868	0.00018265900563083	0.00994327416469059	intermediate	aid	https://www.uniprot.org/uniprot/A8MQM9	function:Can specifically bind site II elements in the promoter region of PP438/PNM1.|subunit:Interacts with PP438/PNM1 (PubMed:21297037). Interacts with SPL (PubMed:25527103).|subcellular location:Nucleus|alternative products:Q9C518-1|alternative products:1|alternative products:Q9C518-2|alternative products:2
Cluster-35034.0	PPR85_ARATH	199.105820807058	1.3885468300265	0.457645277714497	3.03411156553602	0.00241245197626192	0.0684265260731877	intermediate	aid	https://www.uniprot.org/uniprot/Q9XIF6	function:Involved in multiple sites RNA editing events in chloroplasts. Involved in the editing of the site 2 of ndhB (ndhB-2) and site 3 of ndhD (ndhD-3) transcripts; which are two plastid-encoded subunits of the chloroplast NAD(P)H dehydrogenase (NDH) complex. Required for the activity of the NDH complex of the photosynthetic electron transport chain.|subunit:Interacts with ORRM1 (PubMed:234877…
Cluster-36005.0	MYB06_ANTMA	266.720369209553	1.02531806981986	0.346726445707008	2.95713835075125	0.00310508760485272	0.0816204620564267	intermediate	aid	https://www.uniprot.org/uniprot/P81392	function:Transcription factor.|subcellular location:Nucleus|tissue specificity:Expressed in flowers; leaves and weakly in seed pods.|developmental stage:Expression in flowers increases as the flowers develop.
Cluster-36083.3	4CGT_ANTMA	5962.42283203951	2.73436609769466	0.414199706289598	6.60156455007928	4.0684104877144E-11	1.62313518944721E-08	intermediate	aid	https://www.uniprot.org/uniprot/A6YS03	function:Glycosyltransferase involved in the biosynthesis of aurones; plant flavonoids that provide yellow coloration to flowers.|catalytic activity:2';4;4';6'-tetrahydroxychalcone + UDP-alpha-D-glucose = 2';4;4';6'-tetrahydroxychalcone 4'-O-beta-D-glucoside + H(+) + UDP|catalytic activity:2';3;4;4';6'-pentahydroxychalcone + UDP-alpha-D-glucose = 2';3;4;4';6'-pentahydroxychalcone 4'-O-beta-D-gluc…
Cluster-36564.0	GRXC9_ARATH	47.9794452014923	1.34674398137729	0.38862939686581	3.4653682717736	0.00052950585342779	0.0224862002545995	intermediate	aid	https://www.uniprot.org/uniprot/C1JGQ9	function:Has a glutathione-disulfide oxidoreductase activity in the presence of NADPH and glutathione reductase. Reduces low molecular weight disulfides and proteins (By similarity).|subunit:Interacts with TGA2 and TGA6.|subcellular location:Cytoplasm|subcellular location:Nucleus|induction:Up-regulated by salicylic acid (SA).|similarity:Belongs to the glutaredoxin family. CC-type subfamily.
Cluster-36653.0	BGL34_ORYSJ	205.710164991508	2.18442434025875	0.348521021295305	6.26769751833095	3.66425683475281E-10	1.1946659299628E-07	intermediate	aid	https://www.uniprot.org/uniprot/Q94HQ6	catalytic activity:Hydrolysis of terminal; non-reducing beta-D-glucosyl residues with release of beta-D-glucose.|similarity:Belongs to the glycosyl hydrolase 1 family.
Cluster-37108.0	C76A1_SOLME	179.369265552744	3.49942346504625	0.607222523037007	5.76300010668902	8.26317430265532E-09	2.19778691255098E-06	intermediate	aid	https://www.uniprot.org/uniprot/P37121	cofactor:heme|similarity:Belongs to the cytochrome P450 family.
Cluster-37255.0	PME41_ARATH	61.5552751394539	2.29383734163624	0.527531679896186	4.34824566761118	1.37230836730266E-05	0.00133793446961364	intermediate	aid	https://www.uniprot.org/uniprot/O81300	function:Acts in the modification of cell walls via demethylesterification of cell wall pectin.|catalytic activity:[(1->4)-alpha-D-galacturonosyl methyl ester](n) + n H2O = [(1->4)-alpha-D-galacturonosyl](n) + n H(+) + n methanol|pathway:Glycan metabolism; pectin degradation; 2-dehydro-3-deoxy-D-gluconate from pectin: step 1/5.|subcellular location:Secreted|subcellular location:Cell wall|tissue s…
Cluster-38028.1	UGT2_GARJA	605.413957150306	2.46489528256323	0.429759119365569	5.73552758159507	9.72092703476927E-09	2.49786634424779E-06	intermediate	aid	https://www.uniprot.org/uniprot/F8WKW1	function:Iridoid glucosyltransferase acting on genipin and 7-deoxyloganetin. No activity with 7-deoxyloganetic acid. Involved in geniposide biosynthesis.|catalytic activity:7-deoxyloganetin + UDP-alpha-D-glucose = 7-deoxyloganin + H(+) + UDP|biophysicochemical properties:8.82 mM for genipin|biophysicochemical properties:0.61 mM for 7-deoxyloganetin|biophysicochemical properties:0.17 mM for UPD-gl…
Cluster-39391.0	GUN8_ARATH	1194.26897595689	1.3477366195025	0.234763202959338	5.74083417892339	9.4211308490837E-09	2.44152229465869E-06	intermediate	aid	https://www.uniprot.org/uniprot/O23697	function:Required for cellulose formation of the cell wall.|catalytic activity:Endohydrolysis of (1->4)-beta-D-glucosidic linkages in cellulose; lichenin and cereal beta-D-glucans.|subcellular location:Secreted|tissue specificity:Expressed in young expanding tissues. Expressed in xylem cells; young epidermal cells and newly formed cell walls.|similarity:Belongs to the glycosyl hydrolase 9 (cellul…
Cluster-40395.0	HEX6_RICCO	1898.80817578958	1.18220236404976	0.408086468053667	2.89694086081357	0.00376820781949103	0.0917717504375803	intermediate	aid	https://www.uniprot.org/uniprot/Q07423	function:Active uptake of hexoses. Probable glucose/hydrogen symport.|subcellular location:Membrane|subcellular location:Multi-pass membrane protein|similarity:Belongs to the major facilitator superfamily. Sugar transporter (TC 2.A.1.1) family.
Cluster-41008.2	C96AF_ARATH	423.249288900363	3.6953812510839	0.665582293806187	5.55210270085696	2.8225367778449E-08	6.5329876061859E-06	intermediate	aid	https://www.uniprot.org/uniprot/Q9FVS9	function:Involved in the formation of secondary alcohols and ketones in stem cuticular wax. Catalyzes the hydroxylation of a methylene unit in the middle of alkane molecules to form secondary alcohols and possibly also a second hydroxylation leading to the corresponding ketones.|cofactor:heme|subcellular location:Endoplasmic reticulum membrane|subcellular location:Single-pass membrane protein|alt…
Cluster-42303.0	NA	89.7131097456355	1.98415728494779	0.431555472574902	4.59768769263704	4.27205719882245E-06	0.00049440094017364	intermediate	aid	NA	NA
Cluster-43244.2	FURH_VIBFR	57.5140581137689	2.13330347662538	0.44542611809691	4.78935426090404	1.67318865739885E-06	0.00022955996959724	intermediate	aid	https://www.uniprot.org/uniprot/Q75W17	function:Disaccharide-specific acuminosidase; hydrolyzes the beta-glycosidic bond between p-allylphenol and acuminose with retention of anomeric configuration. Has highest activity towards furcatin; and lower activity towards beta-primeverosides and beta-vicianoside. Has very low activity towards beta-gentobiosides.|catalytic activity:7-(beta-D-apiofuranosyl-(1->6)-beta-D-glucopyranosyloxy)isofla…
Cluster-44262.0	LSH3_ARATH	520.376658019582	3.18883612249864	0.445515167371457	7.15763762053893	8.20791767109764E-13	4.52495039464275E-10	intermediate	aid	https://www.uniprot.org/uniprot/O82268	function:Probable transcription regulator that acts as a developmental regulator by promoting cell growth in response to light (By similarity). Required for the maintenance of the shoot apical meristem and for the formation of lateral organs. Promotes petal formation and growth; but may suppress organ differentiation in the boundary region.|subcellular location:Nucleus|tissue specificity:Expresse…
Cluster-44630.0	BAMT_ANTMA	184.591837856558	1.51976732549327	0.393367298832756	3.86348161121399	0.00011178231177441	0.00679228752567539	intermediate	aid	https://www.uniprot.org/uniprot/Q9FYZ9	function:Converts benzoic acid into the volatile ester methyl benzoates. This scent; mostly produced in a rhythmical; diurnal manner; attracts the pollinators.|catalytic activity:benzoate + S-adenosyl-L-methionine = methyl benzoate + S-adenosyl-L-homocysteine|tissue specificity:Expressed only in the upper and lower petal lobes (PubMed:10852939; PubMed:14630969). Not found in the corolla tubes; an…
Cluster-44740.0	CCD51_ORYSJ	95.9453997649166	1.10838639817907	0.240896006657175	4.60109909483241	4.20267414955412E-06	0.00049011262649473	intermediate	aid	https://www.uniprot.org/uniprot/Q6AV38	similarity:Belongs to the cyclin family. Cyclin D subfamily.|sequence caution:Truncated C-terminus.
Cluster-45272.0	HYES_HUMAN	2444.10795887095	1.27276130392465	0.171483242259341	7.42207394236108	1.15300408008287E-13	7.76894149159835E-11	intermediate	aid	https://www.uniprot.org/uniprot/Q9HBJ2	function:Bifunctional enzyme (PubMed:12574510). The C-terminal domain has epoxide hydrolase activity and acts on epoxides (alkene oxides; oxiranes) and arene oxides (PubMed:12869654; PubMed:12574510; PubMed:22798687). Plays a role in xenobiotic metabolism by degrading potentially toxic epoxides (By similarity). Also determines steady-state levels of physiological mediators (PubMed:12869654; PubMe…
Cluster-49011.0	SWT17_ARATH	86.7539927850525	1.62775854170312	0.386230753885898	4.21447159586883	2.50363657287048E-05	0.00215661262857971	intermediate	aid	https://www.uniprot.org/uniprot/O23441	function:Acts as a vacuolar hexose transporter (PubMed:25988582). Regulates fructose (Fru) homeostasis in leaves and roots by exporting/importing Fru through the tonoplast regarding metabolic demand (PubMed:23583552; PubMed:24381066).|biophysicochemical properties:25.6 mM for fructose|biophysicochemical properties:Vmax with fructose as substrate is 479.8 pmol/min/ul of vacuole.|subunit:Forms homo…
Cluster-49355.0	PALY_DIGLA	8928.98180655793	1.05484785970533	0.365005765260841	2.88994848876295	0.00385304956889219	0.0931645262985488	intermediate	aid	https://www.uniprot.org/uniprot/O23924	function:This is a key enzyme of plant metabolism catalyzing the first reaction in the biosynthesis from L-phenylalanine of a wide variety of natural products based on the phenylpropane skeleton.|catalytic activity:L-phenylalanine = (E)-cinnamate + NH4(+)|pathway:Phenylpropanoid metabolism; trans-cinnamate biosynthesis; trans-cinnamate from L-phenylalanine: step 1/1.|subunit:Homotetramer.|subcell…
Cluster-49670.0	EPFL2_ARATH	72.0186571066618	1.49799043022905	0.283414254659059	5.28551547991508	1.25351271625385E-07	2.55085631339148E-05	intermediate	aid	https://www.uniprot.org/uniprot/Q9T068	function:Controls stomatal patterning.|subcellular location:Secreted|similarity:Belongs to the plant cysteine rich small secretory peptide family. Epidermal patterning factor subfamily.
Cluster-49838.0	NA	76.7566953547553	5.03578533488275	0.746895112188016	6.74229252904134	1.55906780560827E-11	6.75455681144254E-09	intermediate	aid	NA	NA
Cluster-50069.1	NA	1415.497909261	2.4484627355898	0.280414303022564	8.73159004087172	2.51116993414859E-18	3.80705917866596E-15	intermediate	aid	NA	NA
Cluster-50239.1	U89B2_STERE	504.906535217621	1.03600580428057	0.184019941017245	5.62985619141937	1.80359937991664E-08	4.37495494387619E-06	intermediate	aid	https://www.uniprot.org/uniprot/Q6VAA5	function:May glycosylate diterpenes or flavonols in leaves.|similarity:Belongs to the UDP-glycosyltransferase family.
Cluster-51645.0	ACR10_ARATH	300.21812240673	1.30835709137565	0.285893706264037	4.57637598418247	4.73099950284914E-06	0.00053928058618755	intermediate	aid	https://www.uniprot.org/uniprot/Q8LG61	function:May bind amino acids.
Cluster-55790.0	DTX33_ARATH	6027.51111718695	1.18479152226701	0.185256950927815	6.39539578047286	1.6013203286095E-10	5.78019448616295E-08	intermediate	aid	https://www.uniprot.org/uniprot/Q93Z03	subcellular location:Membrane|subcellular location:Multi-pass membrane protein|similarity:Belongs to the multi antimicrobial extrusion (MATE) (TC 2.A.66.1) family.
Cluster-1791.0	NA	21.3449030221651	4.19340668896536	1.40657738362324	2.98128402872756	0.00287042432374802	0.0772155844014236	intermediate	aid	NA	NA
Cluster-15561.0	Y1133_ARATH	8.07731928053591	3.02046750551465	1.02146166609491	2.95700524627811	0.00310642832403669	0.0816204620564267	intermediate	aid	https://www.uniprot.org/uniprot/Q0TV72	catalytic activity:ATP + L-seryl-[protein] = ADP + H(+) + O-phospho-L-seryl-[protein]|catalytic activity:ATP + L-threonyl-[protein] = ADP + H(+) + O-phospho-L-threonyl-[protein]|subcellular location:Cell membrane|subcellular location:Single-pass type I membrane protein|alternative products:A number of isoforms are produced. According to EST sequences.|alternative products:Q9SXB8-1|alternative pro…
Cluster-23362.0	FLO_ANTMA	35.7047390066874	7.70263751757326	1.06312731086822	7.24526351531949	4.31599228843964E-13	2.56598435642702E-10	intermediate	aid	https://www.uniprot.org/uniprot/P23915	function:Required for flower development. FLO may interact in a sequential manner with other homeotic genes affecting floral organ identity.|subcellular location:Nucleus|alternative products:P23915-1|alternative products:1|alternative products:P23915-2|alternative products:2|tissue specificity:Bract; sepal; petal; and carpel primordia; but not in stamen primordia.|developmental stage:Transiently …
Cluster-32808.0	GEDH1_OCIBA	2440.07045892178	1.63785225883015	0.37586074031463	4.35760398241943	1.31494031483816E-05	0.00130722312413796	intermediate	aid	https://www.uniprot.org/uniprot/Q2KNL6	function:Involved in the production of citral; a mixture of geranial and neral with a strong lemony scent. Reversibly oxidizes geraniol and nerol in equal efficiency. Also active; although at a lower efficiency; with cinnamyl alcohol.|catalytic activity:(2E)-geraniol + NADP(+) = (2E)-geranial + H(+) + NADPH|cofactor:Zn(2+)|activity regulation:66% inhibition by 5 mM Zn(2+).|biophysicochemical prop…
Cluster-36083.2	4CGT_ANTMA	543.78086484354	2.6594503739042	0.767823809153018	3.46362061478378	0.00053295760043134	0.0225467418527053	intermediate	aid	https://www.uniprot.org/uniprot/A6YS03	function:Glycosyltransferase involved in the biosynthesis of aurones; plant flavonoids that provide yellow coloration to flowers.|catalytic activity:2';4;4';6'-tetrahydroxychalcone + UDP-alpha-D-glucose = 2';4;4';6'-tetrahydroxychalcone 4'-O-beta-D-glucoside + H(+) + UDP|catalytic activity:2';3;4;4';6'-pentahydroxychalcone + UDP-alpha-D-glucose = 2';3;4;4';6'-pentahydroxychalcone 4'-O-beta-D-gluc…
Cluster-36083.17	4CGT_ANTMA	717.961755204329	2.83228671828857	0.317681530093925	8.91549067221876	4.85660894254286E-19	8.66219057334365E-16	intermediate	aid	https://www.uniprot.org/uniprot/A6YS03	function:Glycosyltransferase involved in the biosynthesis of aurones; plant flavonoids that provide yellow coloration to flowers.|catalytic activity:2';4;4';6'-tetrahydroxychalcone + UDP-alpha-D-glucose = 2';4;4';6'-tetrahydroxychalcone 4'-O-beta-D-glucoside + H(+) + UDP|catalytic activity:2';3;4;4';6'-pentahydroxychalcone + UDP-alpha-D-glucose = 2';3;4;4';6'-pentahydroxychalcone 4'-O-beta-D-gluc…
Cluster-36802.0	A70_ARATH	54.1148033080973	2.4465912202779	0.570004477302778	4.29223158360965	1.7688631749696E-05	0.00162035348423726	intermediate	aid	https://www.uniprot.org/uniprot/Q9FGR3	subcellular location:Membrane|subcellular location:Single-pass membrane protein|induction:Rapidly induced in local tissues by both compatible and incompatible P.syringae pv. tomato DC3000 strains. Accumulates transiently in systemic tissue after challenge with incompatible P.syringae pv. tomato DC3000(avrRpm1) strain but not with a compatible strains; this systemic induction is abolished by a tre…
Cluster-38277.0	COPT5_ARATH	39.0512486377259	1.75891589504424	0.390545692116062	4.5037390772743	6.67681760933355E-06	0.00073886053552044	intermediate	aid	https://www.uniprot.org/uniprot/Q8SAA4	function:Involved in the transport of copper.|subcellular location:Membrane|subcellular location:Multi-pass membrane protein|tissue specificity:Highly expressed in leaves and stems and at lower levels in roots and flowers.|induction:No change in expression levels after treatment with high concentrations of copper.|similarity:Belongs to the copper transporter (Ctr) (TC 1.A.56) family. SLC31A subfa…
Cluster-43104.0	C82A1_PEA	467.275043057618	2.03153781125727	0.705939118539036	2.87778047413154	0.00400483724054623	0.0959926244826895	intermediate	aid	https://www.uniprot.org/uniprot/Q43068	cofactor:heme|subcellular location:Membrane|induction:By wounding.|similarity:Belongs to the cytochrome P450 family.
Cluster-49091.0	LRK10_WHEAT	20.4153064728775	1.70527659583004	0.585316198473444	2.91342799033676	0.00357484274786135	0.088203817788408	intermediate	aid	https://www.uniprot.org/uniprot/P93604	catalytic activity:ATP + L-seryl-[protein] = ADP + H(+) + O-phospho-L-seryl-[protein]|catalytic activity:ATP + L-threonyl-[protein] = ADP + H(+) + O-phospho-L-threonyl-[protein]|subcellular location:Cell membrane|subcellular location:Single-pass type I membrane protein|tissue specificity:Specifically expressed in the aerial parts of the plant.|similarity:Belongs to the protein kinase superfamily.…
Cluster-50950.0	C71DA_SOYBN	8.25028867291922	4.51586765673671	1.39463030678763	3.23803923861263	0.00120354255081203	0.0405924512604799	intermediate	aid	https://www.uniprot.org/uniprot/O48923	cofactor:heme|similarity:Belongs to the cytochrome P450 family.
Cluster-56786.0	PUB35_ARATH	723.591397949037	1.75557230711905	0.586969377233882	2.99090953499526	0.00278147881056045	0.075570984780469	intermediate	aid	https://www.uniprot.org/uniprot/Q9SW11	function:Functions as an E3 ubiquitin ligase.|catalytic activity:ATP + L-seryl-[protein] = ADP + H(+) + O-phospho-L-seryl-[protein]|catalytic activity:ATP + L-threonyl-[protein] = ADP + H(+) + O-phospho-L-threonyl-[protein]|catalytic activity:S-ubiquitinyl-[E2 ubiquitin-conjugating enzyme]-L-cysteine + [acceptor protein]-L-lysine = [E2 ubiquitin-conjugating enzyme]-L-cysteine + N(6)-ubiquitinyl-[…
Cluster-618.1	NA	11.255321076484	1.38525996927495	0.417844552869466	3.31525195138227	0.00091560559709932	0.0330894842784846	intermediate	aid	NA	NA
Cluster-1500.0	NA	5.21505484761657	6.0779861037727	1.17741870270335	5.16212804316566	2.44158183645094E-07	4.43300615946281E-05	intermediate	aid	NA	NA
Cluster-1620.0	MYSP1_DROME	9.18947766159505	36.0889253221567	5.10232163692374	7.07304005709747	1.5157570898776E-12	7.65987845369643E-10	intermediate	aid	https://www.uniprot.org/uniprot/Q9VSP6	function:Paramyosin is a major structural component of many thick filaments isolated from invertebrate muscles.|subunit:Heterodimer of two isoforms.|subcellular location:Thick filaments of the myofibrils.|subcellular location:Cytoplasm|subcellular location:Myofibril|alternative products:Additional isoforms seem to exist. Isoforms can also be produced by post-translational modifications.|alternati…
Cluster-1970.0	MYSA_DROME	20.7365502685872	35.3250007488532	5.10136423067504	6.92461842587914	4.37152209155929E-12	2.04224262019159E-09	intermediate	aid	https://www.uniprot.org/uniprot/Q9VJI3	function:Muscle contraction.|subunit:Muscle myosin is a hexameric protein that consists of 2 heavy chain subunits (MHC); 2 alkali light chain subunits (MLC) and 2 regulatory light chain subunits (MLC-2).|subcellular location:Thick filaments of the myofibrils.|subcellular location:Cytoplasm|subcellular location:Myofibril|alternative products:Additional isoforms seem to exist. Exons 3; 7; 9; 11 and…
Cluster-2293.0	NA	5.52984873854933	3.42910063624007	1.04569787240411	3.27924606784978	0.00104084835639015	0.0364850439469431	intermediate	aid	NA	NA
Cluster-2971.21	RAD_ANTMA	30.2607943078186	6.10796117236031	0.905921437904731	6.74226364096998	1.55937791234121E-11	6.75455681144254E-09	intermediate	aid	https://www.uniprot.org/uniprot/Q58FS3	function:Involved in the dorsovental asymmetry of flowers. Promotes dorsal identity.|subcellular location:Nucleus|tissue specificity:Specifically expressed in the dorsal region of developing flowers.|developmental stage:Early expressed at stage two (plastochrons 7 and 8); when the floral meristem comprised a loaf-shaped bulge of cells. Expression was in the dorsal region of the floral meristem. A…
Cluster-10394.0	LOGL6_ORYSJ	10.7728653649864	2.79686425367745	0.666823003540615	4.1943127918908	2.73700086671262E-05	0.00231811741004451	intermediate	aid	https://www.uniprot.org/uniprot/Q7XKL1	function:Cytokinin-activating enzyme working in the direct activation pathway. Phosphoribohydrolase that converts inactive cytokinin nucleotides to the biologically active free-base forms (By similarity).|catalytic activity:H2O + N(6)-(dimethylallyl)adenosine 5'-phosphate = D-ribose 5-phosphate + N(6)-dimethylallyladenine|catalytic activity:9-ribosyl-trans-zeatin 5'-phosphate + H2O = D-ribose 5-p…
Cluster-20264.0	CB2B_SOLLC	9.69959171402736	2.30383549376763	0.606463501715946	3.79880320456069	0.0001453964806057	0.00838806580531544	intermediate	aid	https://www.uniprot.org/uniprot/P07370	function:The light-harvesting complex (LHC) functions as a light receptor; it captures and delivers excitation energy to photosystems with which it is closely associated.|cofactor:Binds at least 14 chlorophylls (8 Chl-a and 6 Chl-b) and carotenoids such as lutein and neoxanthin.|subunit:The LHC complex consists of chlorophyll a-b binding proteins.|subcellular location:Plastid|subcellular location…
Cluster-20778.0	NA	6.88624628730222	2.65317811733856	0.884953798063956	2.99809789295555	0.00271670394827896	0.0748166942922492	intermediate	aid	NA	NA
Cluster-20929.2	NA	44.0623562740117	2.00512217036357	0.657560497100585	3.04933489649219	0.00229348657757404	0.0658530364759683	intermediate	aid	NA	NA
Cluster-22560.0	ATC1_DROME	6.70726689486326	46.2280249823203	4.87448840363152	9.48366703424305	2.45500581332178E-21	8.27091458508107E-18	intermediate	aid	https://www.uniprot.org/uniprot/Q9W1G3	function:This magnesium-dependent enzyme catalyzes the hydrolysis of ATP coupled with the transport of calcium.|catalytic activity:ATP + Ca(2+)(in) + H2O = ADP + Ca(2+)(out) + H(+) + phosphate|subunit:Interacts with SclA and SclB.|subcellular location:Colocalizes with SclA and SclB at the sarcoplasmic reticulum and the diad; a structure composed of a single t-tubule paired with a terminal cistern…
Cluster-23372.0	PGIP_PYRCO	24.6400924203705	1.61947238100438	0.563126387916897	2.87585951529477	0.00402928999483937	0.096200776309193	intermediate	aid	https://www.uniprot.org/uniprot/Q05091	function:Inhibitor of fungal polygalacturonase. It is an important factor for plant resistance to phytopathogenic fungi.|subunit:Homodimer.|subcellular location:Secreted|subcellular location:Extracellular space|subcellular location:Apoplast|subcellular location:Secreted|subcellular location:Cell wall|tissue specificity:Mostly expressed in fruits; and; to a lower extent; in flowers and leaves.|PTM…
Cluster-24068.0	AB22G_ARATH	6.74061489831096	4.63953470269546	1.38167079173861	3.3579161768755	0.00078532424116635	0.0296535695098442	intermediate	aid	https://www.uniprot.org/uniprot/Q9FG17	subcellular location:Membrane|subcellular location:Multi-pass membrane protein|alternative products:Q93YS4-1|alternative products:1|alternative products:Q93YS4-2|alternative products:2|miscellaneous:Isoform 2|miscellaneous:May be due to an intron retention.|similarity:Belongs to the ABC transporter superfamily. ABCG family. Eye pigment precursor importer (TC 3.A.1.204) subfamily.
Cluster-27295.4	DTX24_ARATH	55.8906497418075	1.96797500808709	0.590407245880586	3.33325009443587	0.00085837745722316	0.0315095192257428	intermediate	aid	https://www.uniprot.org/uniprot/Q9SS64	subcellular location:Membrane|subcellular location:Multi-pass membrane protein|similarity:Belongs to the multi antimicrobial extrusion (MATE) (TC 2.A.66.1) family.
Cluster-29177.0	AB22G_ARATH	18.7280590820574	4.64478431330274	1.22116016997315	3.80358320514571	0.00014261806036175	0.00826830250139347	intermediate	aid	https://www.uniprot.org/uniprot/Q9FG17	subcellular location:Membrane|subcellular location:Multi-pass membrane protein|alternative products:Q93YS4-1|alternative products:1|alternative products:Q93YS4-2|alternative products:2|miscellaneous:Isoform 2|miscellaneous:May be due to an intron retention.|similarity:Belongs to the ABC transporter superfamily. ABCG family. Eye pigment precursor importer (TC 3.A.1.204) subfamily.
Cluster-29917.1	NLTP2_PRUAR	507.783422715247	1.93123734702406	0.602392642062585	3.20594444914122	0.00134619974188183	0.0441754571142846	intermediate	aid	https://www.uniprot.org/uniprot/P82353	function:Plant non-specific lipid-transfer proteins transfer phospholipids as well as galactolipids across membranes. May play a role in wax or cutin deposition in the cell walls of expanding epidermal cells and certain secretory tissues (By similarity).|similarity:Belongs to the plant LTP family.
Cluster-30320.0	ADHL7_ARATH	62.4990948457658	15.1441176923469	5.20164057231608	2.91141179053128	0.00359799483282524	0.0884791576042936	intermediate	aid	https://www.uniprot.org/uniprot/Q9FH04	catalytic activity:a primary alcohol + NAD(+) = an aldehyde + H(+) + NADH|catalytic activity:a secondary alcohol + NAD(+) = a ketone + H(+) + NADH|cofactor:Binds 2 Zn(2+) ions per subunit.|cofactor:Zn(2+)|subunit:Homodimer.|subcellular location:Cytoplasm|similarity:Belongs to the zinc-containing alcohol dehydrogenase family. Class-III subfamily.
Cluster-31898.0	NA	84.527787951715	1.69602697103737	0.45037178309392	3.76583754733961	0.0001659916991078	0.00935322786583761	intermediate	aid	NA	NA
Cluster-31926.0	CY12_SOLTU	17.9617202840423	2.27689425967907	0.652893904197727	3.48738783597146	0.00048776346952305	0.0212187606304281	intermediate	aid	https://www.uniprot.org/uniprot/P29610	function:Component of the ubiquinol-cytochrome c oxidoreductase; a multisubunit transmembrane complex that is part of the mitochondrial electron transport chain which drives oxidative phosphorylation. The respiratory chain contains 3 multisubunit complexes succinate dehydrogenase (complex II; CII); ubiquinol-cytochrome c oxidoreductase (cytochrome b-c1 complex; complex III; CIII) and cytochrome c…
Cluster-32753.1	NA	8.64862738717021	1.98731369565043	0.574795878267925	3.45742509782594	0.00054536382364963	0.0229030145386159	intermediate	aid	NA	NA
Cluster-34856.0	NA	34.6952145240366	2.87204707421665	0.314076697169743	9.14441313251728	5.99545019563631E-20	1.6526185943808E-16	intermediate	aid	NA	NA
Cluster-35944.0	TBB1_AVESA	1543.6993993083	1.2759501420143	0.203486037402274	6.27045549809329	3.59993430049009E-10	1.18645226005609E-07	intermediate	aid	https://www.uniprot.org/uniprot/P25862	function:Tubulin is the major constituent of microtubules. It binds two moles of GTP; one at an exchangeable site on the beta chain and one at a non-exchangeable site on the alpha chain.|subunit:Dimer of alpha and beta chains. A typical microtubule is a hollow water-filled tube with an outer diameter of 25 nm and an inner diameter of 15 nM. Alpha-beta heterodimers associate head-to-tail to form p…
Cluster-35944.3	TBB2_ORYSJ	485.955670816049	1.40231936119577	0.370842188537197	3.78144505814531	0.00015592063646174	0.00888659702661015	intermediate	aid	https://www.uniprot.org/uniprot/Q10T06	function:Tubulin is the major constituent of microtubules. It binds two moles of GTP; one at an exchangeable site on the beta chain and one at a non-exchangeable site on the alpha chain.|subunit:Dimer of alpha and beta chains. A typical microtubule is a hollow water-filled tube with an outer diameter of 25 nm and an inner diameter of 15 nM. Alpha-beta heterodimers associate head-to-tail to form p…
Cluster-36083.18	4CGT_ANTMA	1147.71686822012	2.66198918018636	0.670069240637988	3.97270762294926	7.10602509379932E-05	0.0048201742028879	intermediate	aid	https://www.uniprot.org/uniprot/A6YS03	function:Glycosyltransferase involved in the biosynthesis of aurones; plant flavonoids that provide yellow coloration to flowers.|catalytic activity:2';4;4';6'-tetrahydroxychalcone + UDP-alpha-D-glucose = 2';4;4';6'-tetrahydroxychalcone 4'-O-beta-D-glucoside + H(+) + UDP|catalytic activity:2';3;4;4';6'-pentahydroxychalcone + UDP-alpha-D-glucose = 2';3;4;4';6'-pentahydroxychalcone 4'-O-beta-D-gluc…
Cluster-37290.0	HQGT_RAUSE	28.5287658671366	4.4332581284468	1.35810684755576	3.26429259702616	0.00109737773577987	0.0379835506011204	intermediate	aid	https://www.uniprot.org/uniprot/Q9AR73	function:Broad spectrum multifunctional glucosyltransferase. In addition to hydroquinone it accept at least 45 natural and synthetic phenols as well as two cinnamyl alcohols as substrates. Hydroquinone was however the best substrate. In contrast to this broad acceptor substrate specificity; only pyrimidine nucleotide activated glucose is tolerated as a donor substrate.|catalytic activity:hydroqui…
Cluster-37324.1	PRE6_ARATH	164.117003022512	1.49732262961329	0.320330879554558	4.67429999785042	2.94957915086749E-06	0.00037109622171557	intermediate	aid	https://www.uniprot.org/uniprot/Q8GW32	function:Atypical and probable non DNA-binding bHLH transcription factor that regulates light-mediated responses in day light conditions by binding and inhibiting the activity of the bHLH transcription factor HFR1; a critical regulator of light signaling and shade avoidance. Forms non-functional heterodimers with HFR1; causing liberation and activation of PIF4 from the transcriptionally inactive …
Cluster-37492.0	UXS4_ARATH	28.4871739823051	1.91729195107542	0.546763589000345	3.50661966094128	0.00045383732926811	0.0200887615485233	intermediate	aid	https://www.uniprot.org/uniprot/Q8S8T4	function:Catalyzes the NAD-dependent decarboxylation of UDP-glucuronic acid to UDP-xylose. Necessary for the biosynthesis of the core tetrasaccharide in glycosaminoglycan biosynthesis (By similarity).|catalytic activity:H(+) + UDP-alpha-D-glucuronate = CO2 + UDP-alpha-D-xylose|cofactor:NAD(+)|pathway:Nucleotide-sugar biosynthesis; UDP-alpha-D-xylose biosynthesis; UDP-alpha-D-xylose from UDP-alpha…
Cluster-38257.1	NA	9.81259266570072	1.99745335175871	0.669780266437442	2.98225172022931	0.0028613662864162	0.0770510543254225	intermediate	aid	NA	NA
Cluster-39054.0	NA	4.3437110283004	2.81513026751255	0.97536799510574	2.88622374492343	0.00389894867042282	0.0938548543711669	intermediate	aid	NA	NA
Cluster-41554.0	KCS2_ARATH	37.3278797207992	2.85126034732235	0.569723006976956	5.00464315536705	5.59656080224107E-07	8.93122737288166E-05	intermediate	aid	https://www.uniprot.org/uniprot/Q8VXW2	function:Mediates the synthesis of VLCFAs from 22 to 26 carbons in length (e.g. C22; C24; C26) (PubMed:15277688). Involved in the elongation of C20 fatty acid suberin precursors (PubMed:18786002). Functionally redundant with KCS20 in the two-carbon elongation of C22 fatty acids that is required for cuticular wax and root suberin biosynthesis (PubMed:19619160).|catalytic activity:a very-long-chain…
Cluster-44139.0	NA	9.65454880575613	4.16610763095246	0.945863777512801	4.40455352028329	1.06001969210774E-05	0.00109322643144213	intermediate	aid	NA	NA
Cluster-44771.0	NA	45.489712795985	2.70224377705117	0.349768425982666	7.72580820998717	1.11145867114583E-14	1.02122843538826E-11	intermediate	aid	NA	NA
Cluster-45112.0	NA	14.8099676367612	2.04165812742255	0.583503036996651	3.49896743970892	0.00046706361320293	0.0205541884120844	intermediate	aid	NA	NA
Cluster-46820.0	SBT17_ARATH	29.1818132275462	1.67060234648302	0.482729730672769	3.46074053519499	0.00053869174445934	0.022685656088544	intermediate	aid	https://www.uniprot.org/uniprot/Q8RWQ7	function:Serine protease. Has a substrate preference for the hydrophobic residues Phe and Ala and the basic residue Asp in the P1 position; and for Asp; Leu or Ala in the P1' position (PubMed:12413398). Essential for mucilage release from seed coats. Triggers the accumulation and/or activation of cell wall modifying enzymes necessary either for the loosening of the outer primary cell wall; or to …
Cluster-47337.0	NA	11.3494840191021	4.13904991510675	1.22073298294203	3.3906267569927	0.00069732998957694	0.0272822485341451	intermediate	aid	NA	NA
Cluster-48221.1	NCL1_ORYSJ	8.20274080488451	1.78481305746619	0.507943947603013	3.51379924081924	0.00044174654035043	0.0196108299413845	intermediate	aid	https://www.uniprot.org/uniprot/Q5QNI2	function:May function as a sodium/calcium exchanger (NCX) and participate in the maintenance of calcium homeostasis. May play a role abiotic stress responses.|subcellular location:Cell membrane|subcellular location:Multi-pass membrane protein|induction:Induced by cold; drought and salt stresses.|similarity:Belongs to the Ca(2+):cation antiporter (CaCA) (TC 2.A.19) family.
Cluster-48255.0	NA	15.2218142795261	2.23945169449077	0.66140605057333	3.38589538536809	0.00070946424285907	0.0275437455924839	intermediate	aid	NA	NA
Cluster-48394.0	ZWIP5_ARATH	47.8205845110493	1.77593199080421	0.308696588956301	5.75300166681016	8.76726206191605E-09	2.29165649120135E-06	intermediate	aid	https://www.uniprot.org/uniprot/Q9SYC5	function:Probable transcriptional regulator.|subcellular location:Nucleus|similarity:Belongs to the WIP C2H2-type zinc-finger protein family.
Cluster-48617.0	NA	13.3118730291421	2.23047270726061	0.578585907955123	3.85504153591244	0.00011570998206435	0.00697503452519554	intermediate	aid	NA	NA
Cluster-48830.0	KIRO_ACTDE	1012.57039580588	1.99635578668443	0.413396234158971	4.82915813383229	1.37111492838218E-06	0.00019426904553026	intermediate	aid	https://www.uniprot.org/uniprot/P85524	subunit:Monomer.|PTM:The N-terminus is blocked.|mass spectrometry:Variant Thr-54.|allergen:Causes an allergic reaction in human. Binds to IgE.|similarity:Belongs to the MLP family.
Cluster-49851.3	NA	8.47384778922561	1.51146488876066	0.46743299356581	3.23354343738223	0.00122264741575696	0.0410996588616041	intermediate	aid	NA	NA
Cluster-50069.0	NA	96.015322893636	3.08045569105804	0.337531544701901	9.12642311336741	7.0799857718263E-20	1.78893540489621E-16	intermediate	aid	NA	NA
Cluster-52435.0	NA	60.4849535189537	2.42655384301893	0.674506243922384	3.59752613839133	0.00032125822010735	0.0153641490408124	intermediate	aid	NA	NA
Cluster-52699.0	NA	53.8989518914065	1.35024658971986	0.416812273578375	3.23945976477099	0.00119756361320861	0.0404382827166516	intermediate	aid	NA	NA
Cluster-55650.3	NA	5.286549504458	6.10881985455869	1.31222571668422	4.65531179345782	3.23490789582835E-06	0.00039532522374932	intermediate	aid	NA	NA
Cluster-56532.0	AB22G_ARATH	21.4976683210307	5.15821109867659	1.28668371217472	4.00891924710722	6.09972691772401E-05	0.00430115860168162	intermediate	aid	https://www.uniprot.org/uniprot/Q9FG17	subcellular location:Membrane|subcellular location:Multi-pass membrane protein|alternative products:Q93YS4-1|alternative products:1|alternative products:Q93YS4-2|alternative products:2|miscellaneous:Isoform 2|miscellaneous:May be due to an intron retention.|similarity:Belongs to the ABC transporter superfamily. ABCG family. Eye pigment precursor importer (TC 3.A.1.204) subfamily.
Cluster-57713.0	POLN_ABPVR	177.955562155935	4.36493940107601	1.05945495238392	4.11998583918485	3.78895685116387E-05	0.00297629431824196	intermediate	aid	https://www.uniprot.org/uniprot/Q9DSN9	function:Replicase polyprotein contains helicase; VPg; protease and RNA-directed RNA polymerase functions.|function:RNA-directed RNA polymerase replicates genomic and antigenomic RNA and transcribes the vial genome.|function:The protease generates mature viral proteins from the precursor polyprotein.|function:VPg is covalently linked to the 5'-end of genomic RNA.|catalytic activity:a ribonucleosi…
Cluster-534.4	6OMT_PAPSO	36640.7685854737	2.20903456390491	0.509789123329385	4.33323204206067	1.46936095118959E-05	0.0013712594994484	late	aid	https://www.uniprot.org/uniprot/Q7XB09	function:Involved in the biosynthesis of (S)-coclaurine; the common precursor of all benzylisoquinoline alkaloids such as morphine; sanguinarine; codeine or papaverine. Catalyzes the transfer of a methyl group to norcoclaurine to form coclaurine. Methylates (R;S)-norcoclaurine; (R)-norprotosinomenine; (S)-norprotosinomenine and (R;S)-isoorientaline.|catalytic activity:norcoclaurine + S-adenosyl-L…
Cluster-9995.2	Y5848_ARATH	779.827277643409	1.70208673499897	0.508551219738772	3.34693275511812	0.00081711029113338	0.0307190871299317	late	aid	https://www.uniprot.org/uniprot/Q9LV66	subunit:Homodimer.
Cluster-14621.0	SR43C_ARATH	374.566065312417	1.08391918830108	0.239455154674613	4.52660620220925	5.99384834631967E-06	0.00067681426344741	late	aid	https://www.uniprot.org/uniprot/Q9SAU3	function:Component of the chloroplast signal recognition particle pathway. Required for post-translational targeting of proteins into the thylakoid membrane but seems to be dispensable for co-translational targeting with a translating ribosome present. May be able to function independently of cpFTSY and FFC/cpSRP54 in targeting LHCPs to the thylakoids. Acts as a highly specific chaperone for LHCP…
Cluster-19413.1	CRR7_ARATH	64.1934803410992	1.41402619798909	0.270936577142203	5.21903027233908	1.79862366346875E-07	3.83022341220559E-05	late	aid	https://www.uniprot.org/uniprot/Q8LDX8	function:Required for both formation and activity of the chloroplast NAD(P)H dehydrogenase (NDH) complex of the photosynthetic electron transport chain. May function in assembly or stabilization of the NDH complex (PubMed:16359395; PubMed:20444231). Required for the accumulation of NDH subcomplex A; which is a core part of NDH. May be involved in post-translational steps during the biogenesis of …
Cluster-20489.0	MLP28_ARATH	3716.09961701307	1.12276566469374	0.365246681005389	3.07399279194868	0.0021121453566985	0.0608704561017651	late	aid	https://www.uniprot.org/uniprot/Q9SSK9	function:Can bind steroids (in vitro); and may also bind other types of hydrophobic ligands.|alternative products:A number of isoforms are produced. According to EST sequences.|alternative products:Q9SSK9-1|alternative products:1|similarity:Belongs to the MLP family.
Cluster-22139.0	RBS2A_SOLLC	8054.10472483576	1.07530720146242	0.268885344271402	3.99912908744124	6.35759989921691E-05	0.0042379547227343	late	aid	https://www.uniprot.org/uniprot/P07179	Ribulose bisphosphate carboxylase small chain 2A;chloroplastic precursor (EC 4.1.1.39) (RuBisCO small subunit2A) (LESS 5) [Gene: RBCS-2A] - Solanum lycopersicum (Tomato)(Lycopersicon esculentum)
Cluster-22947.0	CB26_PETSP	6903.16489622672	1.3183982765522	0.291923229038748	4.51624997741172	6.29443554025548E-06	0.00069589700241221	late	aid	https://www.uniprot.org/uniprot/P12062	function:The light-harvesting complex (LHC) functions as a light receptor; it captures and delivers excitation energy to photosystems with which it is closely associated.|cofactor:Binds at least 14 chlorophylls (8 Chl-a and 6 Chl-b) and carotenoids such as lutein and neoxanthin.|subunit:The LHC complex consists of chlorophyll a-b binding proteins.|subcellular location:Plastid|subcellular location…
Cluster-27225.1	ICR2_ARATH	1484.22769267738	1.06365005298012	0.200733481330071	5.29881734692349	1.16555157627526E-07	2.72853420256032E-05	late	aid	https://www.uniprot.org/uniprot/Q0WWY7	subunit:Interacts with ARAC8; ARAC11 and KIN13A in vitro; but not with ICR1 or SEC3A.|subcellular location:Plastid|subcellular location:Chloroplast|similarity:Belongs to the ICR family.
Cluster-27314.0	CAHC_TOBAC	48.5327868224934	3.01746671240712	0.699409078313671	4.31430875859157	1.60103057913681E-05	0.00147676454290729	late	aid	https://www.uniprot.org/uniprot/P27141	function:Reversible hydration of carbon dioxide.|catalytic activity:H(+) + hydrogencarbonate = CO2 + H2O|subunit:Homohexamer.|subcellular location:Plastid|subcellular location:Chloroplast stroma|similarity:Belongs to the beta-class carbonic anhydrase family.
Cluster-32729.0	FK172_ARATH	180.802395085808	1.40373177349345	0.262015828758832	5.35743119086708	8.44134993353124E-08	2.09253151086677E-05	late	aid	https://www.uniprot.org/uniprot/Q9LDY5	function:PPIases accelerate the folding of proteins. It catalyzes the cis-trans isomerization of proline imidic peptide bonds in oligopeptides (By similarity).|catalytic activity:[protein]-peptidylproline (omega=180) = [protein]-peptidylproline (omega=0)|subcellular location:Plastid|subcellular location:Chloroplast thylakoid lumen|similarity:Belongs to the FKBP-type PPIase family.
Cluster-34462.0	DIR19_ARATH	517.897023930195	1.50096194139758	0.421968018175751	3.55705142746724	0.00037504075646773	0.0172214807564704	late	aid	https://www.uniprot.org/uniprot/Q9C523	function:Dirigent proteins impart stereoselectivity on the phenoxy radical-coupling reaction; yielding optically active lignans from two molecules of coniferyl alcohol in the biosynthesis of lignans; flavonolignans; and alkaloids and thus plays a central role in plant secondary metabolism.|subunit:Homodimer.|subcellular location:Secreted|subcellular location:Extracellular space|subcellular locati…
Cluster-35034.0	PPR85_ARATH	199.105820807058	1.43389797629612	0.460788645312679	3.11183444054512	0.001859287389791	0.0554987665833193	late	aid	https://www.uniprot.org/uniprot/Q9XIF6	function:Involved in multiple sites RNA editing events in chloroplasts. Involved in the editing of the site 2 of ndhB (ndhB-2) and site 3 of ndhD (ndhD-3) transcripts; which are two plastid-encoded subunits of the chloroplast NAD(P)H dehydrogenase (NDH) complex. Required for the activity of the NDH complex of the photosynthetic electron transport chain.|subunit:Interacts with ORRM1 (PubMed:234877…
Cluster-36815.1	FER1_SOLLC	5298.51759868898	1.004343632877	0.2490378997426	4.03289472773047	5.50939643337559E-05	0.00379204227399148	late	aid	https://www.uniprot.org/uniprot/Q43517	function:Ferredoxins are iron-sulfur proteins that transfer electrons in a wide variety of metabolic reactions.|cofactor:Binds 1 [2Fe-2S] cluster.|cofactor:[2Fe-2S] cluster|subcellular location:Plastid|subcellular location:Chloroplast|similarity:Belongs to the 2Fe2S plant-type ferredoxin family.
Cluster-37893.0	HIP39_ARATH	65.1838270256258	1.04327969743896	0.251056460854368	4.15555805211538	3.24494537153043E-05	0.0025422744849052	late	aid	https://www.uniprot.org/uniprot/Q9LMN0	function:Probable heavy-metal-binding protein.|induction:Up-regulated by cadmium.|similarity:Belongs to the HIPP family.|caution:The HMA domain lacks the core conserved Cys-X-X-Cys motif.
Cluster-38028.0	UGT2_GARJA	293.379139981606	1.29576661940126	0.38033451605756	3.40691303232957	0.00065702058172309	0.0262229724000928	late	aid	https://www.uniprot.org/uniprot/F8WKW1	function:Iridoid glucosyltransferase acting on genipin and 7-deoxyloganetin. No activity with 7-deoxyloganetic acid. Involved in geniposide biosynthesis.|catalytic activity:7-deoxyloganetin + UDP-alpha-D-glucose = 7-deoxyloganin + H(+) + UDP|biophysicochemical properties:8.82 mM for genipin|biophysicochemical properties:0.61 mM for 7-deoxyloganetin|biophysicochemical properties:0.17 mM for UPD-gl…
Cluster-41008.2	C96AF_ARATH	423.249288900363	4.57889345242133	0.663373943667949	6.90243187289443	5.11197404871578E-12	3.86197468013695E-09	late	aid	https://www.uniprot.org/uniprot/Q9FVS9	function:Involved in the formation of secondary alcohols and ketones in stem cuticular wax. Catalyzes the hydroxylation of a methylene unit in the middle of alkane molecules to form secondary alcohols and possibly also a second hydroxylation leading to the corresponding ketones.|cofactor:heme|subcellular location:Endoplasmic reticulum membrane|subcellular location:Single-pass membrane protein|alt…
Cluster-44547.0	PNSL2_ARATH	111.057618678512	1.39523995780522	0.391274823456659	3.56588227547885	0.00036263414055491	0.0168221948535197	late	aid	https://www.uniprot.org/uniprot/Q3EDD0	function:NDH shuttles electrons from NAD(P)H:plastoquinone; via FMN and iron-sulfur (Fe-S) centers; to quinones in the photosynthetic chain and possibly in a chloroplast respiratory chain. The immediate electron acceptor for the enzyme in this species is believed to be plastoquinone. Couples the redox reaction to proton translocation; and thus conserves the redox energy in a proton gradient (Prob…
Cluster-46059.0	NA	109.376789409376	1.02037602846647	0.265495840123122	3.84328442959134	0.00012139863521867	0.00700302166072106	late	aid	NA	NA
Cluster-46242.1	RHA2B_ARATH	133.56666001187	1.05474437115565	0.232318753679383	4.54007416298074	5.62344447833482E-06	0.00064342642984272	late	aid	https://www.uniprot.org/uniprot/Q9ZU51	function:E3 ubiquitin-protein ligase involved in the positive regulation of abscisic acid (ABA) signaling and responses to salt and osmotic stresses during seed germination and early seedling development. Acts additively with RHA2A in regulating ABA signaling and drought response. Possesses E3 ubiquitin ligase activity in vitro.|catalytic activity:S-ubiquitinyl-[E2 ubiquitin-conjugating enzyme]-L…
Cluster-46892.0	WRK58_ARATH	524.43718705818	1.21372663631845	0.139848379902327	8.6788752016015	3.99701988304835E-18	9.75580314531725E-15	late	aid	https://www.uniprot.org/uniprot/Q9MAC2	function:Transcription factor. Interacts specifically with the W box (5'-(T)TGAC[CT]-3'); a frequently occurring elicitor-responsive cis-acting element (By similarity).|subcellular location:Nucleus
Cluster-47388.0	Y4345_ARATH	105.80379874405	1.43603625831525	0.275331279408417	5.21566696454085	1.83156994184972E-07	3.87438095032611E-05	late	aid	https://www.uniprot.org/uniprot/O65676	catalytic activity:ATP + L-seryl-[protein] = ADP + H(+) + O-phospho-L-seryl-[protein]|catalytic activity:ATP + L-threonyl-[protein] = ADP + H(+) + O-phospho-L-threonyl-[protein]|subcellular location:Cell membrane|subcellular location:Single-pass membrane protein|similarity:Belongs to the protein kinase superfamily. Ser/Thr protein kinase family.
Cluster-48742.0	WAVH2_ARATH	916.770541409726	1.46244725854371	0.221881543716816	6.59111719724741	4.36529112533742E-11	2.88563932097826E-08	late	aid	https://www.uniprot.org/uniprot/Q8GY95	function:Probable E3 ubiquitin-protein ligase involved in the regulation of root growth. Acts as positive regulator of root gravitropism.|catalytic activity:S-ubiquitinyl-[E2 ubiquitin-conjugating enzyme]-L-cysteine + [acceptor protein]-L-lysine = [E2 ubiquitin-conjugating enzyme]-L-cysteine + N(6)-ubiquitinyl-[acceptor protein]-L-lysine.|tissue specificity:Expressed in root tips; cotyledons; lea…
Cluster-49838.0	NA	76.7566953547553	4.39011124277247	0.600536723603875	7.31031270898308	2.66521398492786E-13	2.91611171523313E-10	late	aid	NA	NA
Cluster-50069.1	NA	1415.497909261	2.37173167818457	0.278301418728973	8.5221688377173	1.56592887935764E-17	3.54906595300127E-14	late	aid	NA	NA
Cluster-50460.0	AO1_ARATH	314.13940352556	1.02565041051102	0.168306663935012	6.09393821094956	1.10166197120962E-09	4.72374788465962E-07	late	aid	https://www.uniprot.org/uniprot/O48552	function:Oxidizes preferentially the aliphatic diamine putrescine with production of the corresponding aldehyde; ammonia and hydrogen peroxide. May be involved in the regulation of developmental programmed cell death (PCD) in both vascular tissue and the root cap (PubMed:9681017). Required for jasmonic acid-(MeJA) mediated early protoxylem differentiation associated with putrescine levels reducti…
Cluster-50906.0	PSAN_ARATH	1263.19701050392	1.18990935389418	0.239967530319808	4.95862649546117	7.09933070185619E-07	0.00011793809590047	late	aid	https://www.uniprot.org/uniprot/Q2V2V9	function:May function in mediating the binding of the antenna complexes to the PSI reaction center and core antenna. Plays an important role in docking plastocyanin to the PSI complex. Does not bind pigments.|subunit:Interacts with GRF5; GRF7; GRF9 and GRF10. The transit peptide is the site of PSAN that associates with 14-3-3.|subcellular location:Plastid|subcellular location:Chloroplast thylakoi…
Cluster-51249.1	BGAL3_ARATH	1590.4081624928	1.58997797948971	0.223561396169268	7.11204173320634	1.14338673418819E-12	1.06704885517033E-09	late	aid	https://www.uniprot.org/uniprot/Q42317	catalytic activity:Hydrolysis of terminal non-reducing beta-D-galactose residues in beta-D-galactosides.|subcellular location:Secreted|subcellular location:Extracellular space|subcellular location:Apoplast|alternative products:Q9SCV9-1|alternative products:1|alternative products:Q9SCV9-2|alternative products:2|tissue specificity:Ubiquitous.|miscellaneous:Isoform 2|miscellaneous:May be due to a co…
Cluster-53216.0	NA	24.152229313213	2.09065993442469	0.506660198685097	4.12635517818539	3.68557914475909E-05	0.00282472044114024	late	aid	NA	NA
Cluster-53928.2	MYBP_MAIZE	316.89082060266	2.01050142200075	0.427343530944922	4.70464924917719	2.54302775009684E-06	0.00033666618162063	late	aid	https://www.uniprot.org/uniprot/P27899	function:Transcription factor postulated to regulate the biosynthetic pathway of a flavonoid-derived pigment in certain floral tissues.|subcellular location:Nucleus|alternative products:P27898-1|alternative products:Long|alternative products:P27898-2|alternative products:Short
Cluster-56207.1	NA	638.616458422674	1.16659738341325	0.124511987382666	9.3693579866163	7.29750514796751E-21	2.57277598161121E-17	late	aid	NA	NA
Cluster-57576.0	PYRG_NEUCR	2516.60113067987	2.01558808596209	0.37080925254232	5.43564668935022	5.45980462196407E-08	1.39709355366871E-05	late	aid	https://www.uniprot.org/uniprot/Q7RZV2	function:Catalyzes the ATP-dependent amination of UTP to CTP with either L-glutamine or ammonia as the source of nitrogen.|catalytic activity:ATP + H2O + L-glutamine + UTP = ADP + CTP + 2 H(+) + L-glutamate + phosphate|pathway:Pyrimidine metabolism; CTP biosynthesis via de novo pathway; CTP from UDP: step 2/2.|similarity:Belongs to the CTP synthase family.|sequence caution:Extended N-terminus.
Cluster-6599.9	CHS1_SOYBN	5220.70328368918	1.60744461949094	0.317528306998417	5.06236635935249	4.14084320110137E-07	7.5510893546521E-05	late	aid	https://www.uniprot.org/uniprot/P24826	function:The primary product of this enzyme is 4;2';4';6'-tetrahydroxychalcone (also termed naringenin-chalcone or chalcone) which can under specific conditions spontaneously isomerize into naringenin.|catalytic activity:4-coumaroyl-CoA + 2 H(+) + 3 malonyl-CoA = 2';4;4';6'-tetrahydroxychalcone + 3 CO2 + 4 CoA|pathway:Secondary metabolite biosynthesis; flavonoid biosynthesis.|similarity:Belongs t…
Cluster-16193.2	MAOC_FLAPR	6100.87960761281	1.02238553071518	0.193641111211867	5.27979582598325	1.29327917860358E-07	2.99531009759792E-05	late	aid	https://www.uniprot.org/uniprot/P36444	function:The chloroplastic ME isoform decarboxylates malate shuttled from neighboring mesophyll cells. The CO(2) released is then refixed by ribulose-bisphosphate carboxylase. This pathway eliminates the photorespiratory loss of CO(2) that occurs in most plants.|catalytic activity:(S)-malate + NADP(+) = CO2 + NADPH + pyruvate|catalytic activity:H(+) + oxaloacetate = CO2 + pyruvate|cofactor:Divale…
Cluster-19860.15	BGL16_ORYSJ	75.2411445149261	1.9281205321751	0.593308235097013	3.24977881330069	0.0011549480043584	0.0396058959709337	late	aid	https://www.uniprot.org/uniprot/Q0JBS0	function:Hydrolyzes glycosides and monolignol glucosides (PubMed:25219312). Can hydrolyze para-nitrophenyl beta-D-glucopyranoside (pNPGlc) in vitro (PubMed:25219312). Hydrolyzes para-nitrophenyl beta-D-fucopyranoside; para-nitrophenyl beta-D-galactopyranoside and para-nitrophenyl beta-D-xylopyranoside in vitro (PubMed:25219312). Hydrolyzes the monolignol glucosides coniferin and syringin with hig…
Cluster-23362.0	FLO_ANTMA	35.7047390066874	3.46722863861197	0.841192179889112	4.12180322345486	3.7591824591514E-05	0.00284677183426701	late	aid	https://www.uniprot.org/uniprot/P23915	function:Required for flower development. FLO may interact in a sequential manner with other homeotic genes affecting floral organ identity.|subcellular location:Nucleus|alternative products:P23915-1|alternative products:1|alternative products:P23915-2|alternative products:2|tissue specificity:Bract; sepal; petal; and carpel primordia; but not in stamen primordia.|developmental stage:Transiently …
Cluster-31074.0	SEUSS_ARATH	11.5185406785246	2.23861093028387	0.78263261127382	2.86035989049867	0.0042316049039873	0.0981144614132872	late	aid	https://www.uniprot.org/uniprot/Q9MAR3	function:DNA-binding adapter subunit of the SEU-LUG transcriptional corepressor of the C class floral homeotic gene AGAMOUS during the early stages of floral meristem development. Is part of the A class cadastral complex that define the boundaries between the A and C class homeotic genes expression and function. Interacts together with APETALA2 and LEUNIG to repress AGAMOUS expression. In associa…
Cluster-31843.0	LET12_SOLLC	80.0966524187342	1.57688169239403	0.359277974999916	4.38902967095158	1.1385753599105E-05	0.0011219564027938	late	aid	https://www.uniprot.org/uniprot/O22300	function:May have a role to play in formative events in ovule and embryo morphogenesis.|subcellular location:Nucleus|tissue specificity:Ubiquitously expressed in the mature plant.|similarity:Belongs to the TALE/KNOX homeobox family.
Cluster-32347.0	RADL5_ARATH	7.04127969405734	2.10220997832359	0.69493907943058	3.0250277190428	0.00248610341380176	0.06907536017507	late	aid	https://www.uniprot.org/uniprot/Q9LN44	function:Probable transcription factor.|subcellular location:Nucleus|miscellaneous:Assigned as a member of the MYB-related gene family; I-box-binding-like subfamily.|sequence caution:The predicted gene has been split into 3 genes: At1g19490; At1g19500 and At1g19510.
Cluster-40407.2	UCC1_ARATH	3126.57914884219	2.88258023563321	0.610161708026768	4.72428898390777	2.30921850614058E-06	0.00031047247118576	late	aid	https://www.uniprot.org/uniprot/Q0WPC5	biophysicochemical properties:~600 nm|subcellular location:Cell membrane|subcellular location:Lipid-anchor|subcellular location:GPI-anchor|PTM:Glycosylated.
Cluster-49412.13	C71A9_SOYBN	2379.33386077431	1.39681584676518	0.36259726965138	3.85225141962088	0.0001170367635949	0.00680142217741109	late	aid	https://www.uniprot.org/uniprot/O81970	cofactor:heme|subcellular location:Membrane|subcellular location:Single-pass membrane protein|induction:By fungal elicitor.|similarity:Belongs to the cytochrome P450 family.
Cluster-49569.0	PRPX_HORVU	174.829376611585	2.28675322522363	0.756357567460216	3.02337587882191	0.00249971547896664	0.0693714094910605	late	aid	https://www.uniprot.org/uniprot/P16273	induction:By fungus Bipolaris sorokiniana infection.
Cluster-1406.25	CB21_RAPSA	395.582981738499	1.08067236239502	0.276337370292119	3.9106993066216	9.20292845579201E-05	0.00577092727079605	late	aid	https://www.uniprot.org/uniprot/P14584	function:The light-harvesting complex (LHC) functions as a light receptor; it captures and delivers excitation energy to photosystems with which it is closely associated.|cofactor:Binds at least 14 chlorophylls (8 Chl-a and 6 Chl-b) and carotenoids such as lutein and neoxanthin.|subunit:The LHC complex consists of chlorophyll a-b binding proteins.|subcellular location:Plastid|subcellular location…
Cluster-2035.2	NAT1_ARATH	37.7216269961606	1.43855403035818	0.36463064816409	3.94523619339536	7.97213577931823E-05	0.00514137943653999	late	aid	NA	NA
Cluster-2971.21	RAD_ANTMA	30.2607943078186	4.29604620190857	0.676815004847759	6.34744527106771	2.18919819468042E-10	1.09867238496804E-07	late	aid	https://www.uniprot.org/uniprot/Q58FS3	function:Involved in the dorsovental asymmetry of flowers. Promotes dorsal identity.|subcellular location:Nucleus|tissue specificity:Specifically expressed in the dorsal region of developing flowers.|developmental stage:Early expressed at stage two (plastochrons 7 and 8); when the floral meristem comprised a loaf-shaped bulge of cells. Expression was in the dorsal region of the floral meristem. A…
Cluster-5439.3	DTX20_ARATH	581.384924740735	1.08373768943334	0.232247598410471	4.6663031043187	3.06667227231579E-06	0.0003971653518391	late	aid	https://www.uniprot.org/uniprot/F4HPH2	subcellular location:Membrane|subcellular location:Multi-pass membrane protein|similarity:Belongs to the multi antimicrobial extrusion (MATE) (TC 2.A.66.1) family.
Cluster-6703.1	NA	12.2797285092129	19.563692118582	2.41473996260013	8.10178007635918	5.41607873753655E-16	1.01089516671785E-12	late	aid	NA	NA
Cluster-8383.2	DHR15_WHEAT	1877.87922062991	1.02077331531239	0.337930563637908	3.02065993772066	0.0025222446020279	0.0695689275169374	late	aid	https://www.uniprot.org/uniprot/Q00742	induction:By abscisic acid (ABA) and water stress.|similarity:Belongs to the plant dehydrin family.
Cluster-10846.1	RLA0_SOYBN	118.291126488916	2.50853263915911	0.620642449928825	4.04183220056377	5.30351796555232E-05	0.00367424945517413	late	aid	https://www.uniprot.org/uniprot/P50346	function:Ribosomal protein P0 is the functional equivalent of E.coli protein L10.|PTM:Phosphorylated.|similarity:Belongs to the universal ribosomal protein uL10 family.
Cluster-13508.0	NA	6.65740220001737	3.54898302692417	1.20757910153245	2.93892385386631	0.00329353979800607	0.0838614569024922	late	aid	NA	NA
Cluster-18170.0	CYSP_PEA	3.65058020059086	2.84421933013217	0.84802530543268	3.35393214319353	0.00079671898319383	0.0302391068621297	late	aid	https://www.uniprot.org/uniprot/P25804	induction:By dehydration of shoots but not roots and not by heat shock or ABA.|similarity:Belongs to the peptidase C1 family.
Cluster-18172.0	NA	8.6187339159271	3.2368953021194	1.12652301432348	2.87335035410997	0.00406143437305784	0.0952470899165745	late	aid	NA	NA
Cluster-18942.0	NA	5.82923421760382	2.49627737371343	0.83437664335984	2.99178721453839	0.00277349506320359	0.0745788121656355	late	aid	NA	NA
Cluster-19860.10	BGLC_OLEEU	1122.33487710674	2.09042048497348	0.705063222236708	2.96486955927431	0.00302811294671123	0.0794723108346959	late	aid	https://www.uniprot.org/uniprot/V5RMD5	function:Major beta-glucosidase activating oleuropein into a potent protein cross-linking agent (PubMed:25697790; PubMed:28483880). No activity with rutin; luteolin or p-nitrophenyl-beta-glucopyranoside as substrates (PubMed:25697790).|catalytic activity:H2O + oleuropein = D-glucose + oleuropein aglycone|biophysicochemical properties:2.48 mM for oleuropein|biophysicochemical properties:Optimum pH…
Cluster-20929.2	NA	44.0623562740117	1.80462922783028	0.626455588418768	2.88069778798738	0.00396795903263499	0.0939577164966479	late	aid	NA	NA
Cluster-21980.0	CB24_TOBAC	20.1524642407635	4.60670471873363	1.56057502190338	2.95192775360135	0.00315796808932571	0.0816644885691155	late	aid	https://www.uniprot.org/uniprot/P27495	function:The light-harvesting complex (LHC) functions as a light receptor; it captures and delivers excitation energy to photosystems with which it is closely associated.|cofactor:Binds at least 14 chlorophylls (8 Chl-a and 6 Chl-b) and carotenoids such as lutein and neoxanthin.|subunit:The LHC complex consists of chlorophyll a-b binding proteins.|subcellular location:Plastid|subcellular location…
Cluster-22041.1	4OMT2_PAPSO	102.476563228674	3.24595769392836	1.11052418780981	2.92290589395453	0.00346781308059386	0.0864365349939065	late	aid	https://www.uniprot.org/uniprot/Q7XB10	function:Involved in the biosynthesis of benzylisoquinoline alkaloids (PubMed:16034588; PubMed:22725256; PubMed:23738019). Catalyzes the transfer of the methyl group to the 4'-hydroxyl group of 3'-hydroxy-N-methylcoclaurine to form reticuline (PubMed:16034588). Can also use laudanosoline and; with a lower activity; 6-O-methylnorlaudanosoline and norlaudanosoline as substrates (PubMed:16034588). A…
Cluster-22560.0	ATC1_DROME	6.70726689486326	14.9706328208419	4.91472059873288	3.04608014231809	0.00231846029011181	0.0656828080403997	late	aid	https://www.uniprot.org/uniprot/Q9W1G3	function:This magnesium-dependent enzyme catalyzes the hydrolysis of ATP coupled with the transport of calcium.|catalytic activity:ATP + Ca(2+)(in) + H2O = ADP + Ca(2+)(out) + H(+) + phosphate|subunit:Interacts with SclA and SclB.|subcellular location:Colocalizes with SclA and SclB at the sarcoplasmic reticulum and the diad; a structure composed of a single t-tubule paired with a terminal cistern…
Cluster-22818.0	NA	63.3747474503405	3.65406570504947	1.11762534605047	3.26949072689021	0.0010774126872727	0.0377744048844891	late	aid	NA	NA
Cluster-22889.0	PSAO_ARATH	531.113830199156	1.25813614675852	0.339002510503644	3.71128858275814	0.00020620685367473	0.0109231109634377	late	aid	https://www.uniprot.org/uniprot/Q8L7C3	function:Involved in the balancing of excitation energy between the two photosystems I (PSI) and II (PSII).|subunit:Component of the photosystem I (PSI) complex. Interacts directly with PSAL.|subcellular location:Prevalent in stroma lamellae with low amounts in grana.|subcellular location:Plastid|subcellular location:Chloroplast thylakoid membrane|subcellular location:Multi-pass membrane protein|…
Cluster-23110.0	PERQ_SEDLI	7.28718594570181	2.58782498341042	0.864507798689982	2.99340848900593	0.00275880228058709	0.0743100258945876	late	aid	https://www.uniprot.org/uniprot/Q9MB35	function:Thiol-specific peroxidase that catalyzes the reduction of hydrogen peroxide and organic hydroperoxides to water and alcohols; respectively. Plays a role in cell protection against oxidative stress by detoxifying peroxides.|catalytic activity:[thioredoxin]-dithiol + a hydroperoxide = [thioredoxin]-disulfide + an alcohol + H2O|subunit:Monomer.|subcellular location:Plastid|subcellular locat…
Cluster-25364.1	COX1_HUMAN	9.37243709317796	5.67245968141326	1.76953092719653	3.20562901401228	0.00134767617252752	0.0441753770189031	late	aid	https://www.uniprot.org/uniprot/Q34770	function:Component of the cytochrome c oxidase; the last enzyme in the mitochondrial electron transport chain which drives oxidative phosphorylation. The respiratory chain contains 3 multisubunit complexes succinate dehydrogenase (complex II; CII); ubiquinol-cytochrome c oxidoreductase (cytochrome b-c1 complex; complex III; CIII) and cytochrome c oxidase (complex IV; CIV); that cooperate to trans…
Cluster-26226.1	NA	7.64714470323777	1.94489281266867	0.629806566478844	3.08807960441296	0.00201454499577141	0.0589681851622019	late	aid	NA	NA
Cluster-27295.4	DTX24_ARATH	55.8906497418075	1.61556353169205	0.551729534517866	2.92818025974234	0.00340952311376584	0.0853860839777348	late	aid	https://www.uniprot.org/uniprot/Q9SS64	subcellular location:Membrane|subcellular location:Multi-pass membrane protein|similarity:Belongs to the multi antimicrobial extrusion (MATE) (TC 2.A.66.1) family.
Cluster-29537.0	AB1K1_ARATH	3.73753992132056	2.9132585657265	1.02129966214891	2.8525012527633	0.0043376641453419	0.0997348429939844	late	aid	https://www.uniprot.org/uniprot/O49588	function:Kinase that can phosphorylate the tocopherol cyclase VTE1; a key enzyme of tocopherol (vitamin E) metabolism and involved in the recycling of oxidated alpha-tocopherol quinone; possibly stabilizing it at plastoglobules. Regulates also plastoglobule protein composition (PubMed:24267661). Prevents photodamage of chloroplasts under continuous red light; thus working in opposition to ABC1K3 …
Cluster-29917.1	NLTP2_PRUAR	507.783422715247	1.94925559682751	0.584626710178996	3.33418840242641	0.00085548691169634	0.0317072046049074	late	aid	https://www.uniprot.org/uniprot/P82353	function:Plant non-specific lipid-transfer proteins transfer phospholipids as well as galactolipids across membranes. May play a role in wax or cutin deposition in the cell walls of expanding epidermal cells and certain secretory tissues (By similarity).|similarity:Belongs to the plant LTP family.
Cluster-29917.3	NLTP_VIGUN	716.592220413757	1.75450975123688	0.601903186161473	2.91493680640893	0.00355760571062081	0.0876419481350919	late	aid	https://www.uniprot.org/uniprot/Q43681	function:Potential lipid transfer protein.|tissue specificity:Expressed in most tissues except nodules.|developmental stage:Expression correlates with root hair deformation.|similarity:Belongs to the plant LTP family.
Cluster-31447.0	AAE_RAUSE	182.549860614534	4.10566618053313	1.22528988382064	3.35077130297612	0.00080586826179342	0.0304045183670692	late	aid	https://www.uniprot.org/uniprot/Q3MKY2	function:Deacetylates 17-O-acetylajmaline and 17-O-acetylnorajmaline; but is inactive toward other acetylated alkaloids.|catalytic activity:17-O-acetylajmaline + H2O = acetate + ajmaline + H(+)|catalytic activity:17-O-acetylnorajmaline + H2O = acetate + H(+) + norajmaline|biophysicochemical properties:0.7 mM for 17-O-acetylnorajmaline|biophysicochemical properties:0.12 mM for 17-O-acetylajmaline|…
Cluster-32603.0	NA	36.4541263903675	2.98870878662836	0.766127946559606	3.90105699713675	9.57735959871134E-05	0.00592377427031405	late	aid	NA	NA
Cluster-33314.0	NA	16.9029153094669	2.85149039399268	0.826802211591896	3.4488180534768	0.00056304594994671	0.0234147417979153	late	aid	NA	NA
Cluster-34856.0	NA	34.6952145240366	3.12982749179907	0.353626252756204	8.85066498147363	8.69993508826894E-19	2.30040783625645E-15	late	aid	NA	NA
Cluster-36681.0	NA	10.5907343727234	2.06023586922874	0.691919644603646	2.97756522061013	0.00290547819779912	0.0771845032901613	late	aid	NA	NA
Cluster-38073.0	NCL1_ORYSJ	390.998397495323	1.66637023103415	0.579647284742325	2.87480037411874	0.00404283017385988	0.0949511483468349	late	aid	https://www.uniprot.org/uniprot/Q5QNI2	function:May function as a sodium/calcium exchanger (NCX) and participate in the maintenance of calcium homeostasis. May play a role abiotic stress responses.|subcellular location:Cell membrane|subcellular location:Multi-pass membrane protein|induction:Induced by cold; drought and salt stresses.|similarity:Belongs to the Ca(2+):cation antiporter (CaCA) (TC 2.A.19) family.
Cluster-38109.0	STEP1_ARATH	9.74810712875795	1.76431003166521	0.534750196626991	3.29931628411515	0.00096920643938411	0.034749062510348	late	aid	https://www.uniprot.org/uniprot/O49486	function:May be involved in non-photochemical quenching; a process that maintains the balance between dissipation and utilization of light energy to minimize generation of oxidizing molecules; thereby protecting the plant against photo-oxidative damage (By similarity). May play a photoprotective role in the thylakoid membrane in response to light stress (Probable).|subcellular location:Plastid|su…
Cluster-38200.1	PPA22_ARATH	7.22387453271822	1.71365712531791	0.565503332286299	3.03032188756463	0.00244293228131187	0.0682944857145601	late	aid	https://www.uniprot.org/uniprot/Q9LXI3	catalytic activity:a phosphate monoester + H2O = an alcohol + phosphate|cofactor:Binds 1 Fe cation per subunit.|cofactor:Fe cation|cofactor:Binds 1 zinc ion per subunit.|cofactor:Zn(2+)|subunit:Homodimer.|subcellular location:Secreted|tissue specificity:Expressed in roots; stems; leaves; flowers and siliques.|similarity:Belongs to the metallophosphoesterase superfamily. Purple acid phosphatase fa…
Cluster-39054.0	NA	4.3437110283004	3.06576555730045	0.702868423405847	4.36179156042444	1.29001740472808E-05	0.0012366239351064	late	aid	NA	NA
Cluster-40368.0	NA	12.8239951752586	2.810422407403	0.429042459073047	6.55045287003753	5.73628585955202E-11	3.71453776170583E-08	late	aid	NA	NA
Cluster-40664.0	NA	29.6165707014099	1.67722723309417	0.384985176674972	4.35660211019029	1.32097082653177E-05	0.00126248205800762	late	aid	NA	NA
Cluster-41296.0	AAP3_ARATH	104.113671341761	1.10681425799931	0.266746138720001	4.14931688724882	3.33468916277775E-05	0.00259974661265204	late	aid	https://www.uniprot.org/uniprot/Q8LE75	function:Amino acid-proton symporter. Stereospecific transporter with a broad specificity for GABA; tryptophan and both neutral and basic amino acids. High affinity transport of cationic amino acids.|activity regulation:Inhibited by carbonylcyanide m-chlorophenylhydrazone and 2;4-dinitrophenol.|biophysicochemical properties:12.9 mM for GABA|subcellular location:Not found in vacuole membrane.|subc…
Cluster-41441.0	PKS2_RUBID	74.369089974753	1.62259673442357	0.434065358994831	3.73813920138901	0.00018538729904596	0.0100031917428206	late	aid	https://www.uniprot.org/uniprot/Q9AU10	subunit:Homodimer.|similarity:Belongs to the thiolase-like superfamily. Chalcone/stilbene synthases family.|caution:According to PubMed:11437245; PKS2 has no polyketide synthase activity.
Cluster-41968.0	NA	6.54983711734893	3.49609255521385	0.848195269794782	4.12180152343896	3.75921020661166E-05	0.00284677183426701	late	aid	NA	NA
Cluster-42621.0	NA	45.1974845444333	1.02764383420917	0.262699734188788	3.91185715273948	9.15890829625779E-05	0.00575469624238138	late	aid	NA	NA
Cluster-43192.1	GDU2_ARATH	109.613494491237	1.7374934613998	0.444570532220341	3.90825152697852	9.29664924238072E-05	0.00580232985254534	late	aid	https://www.uniprot.org/uniprot/Q8LCT0	function:Probable subunit of an amino acid transporter involved in the regulation of the amino acid metabolism. Stimulates amino acid export by activating nonselective amino acid facilitators.|subcellular location:Membrane|subcellular location:Single-pass membrane protein|tissue specificity:Expressed in the vascular tissues.|domain:The VIMAG motif is necessary for the function of the protein.|mis…
Cluster-43440.0	PSS2_ORYSJ	16.9139429703867	1.47862624792981	0.440582411757949	3.35607189136309	0.00079058014957801	0.0301866524020581	late	aid	https://www.uniprot.org/uniprot/H9BZX3	function:Catalyzes a base-exchange reaction in which the polar head group of phosphatidylethanolamine (PE) or phosphatidylcholine (PC) is replaced by L-serine.|catalytic activity:a CDP-1;2-diacyl-sn-glycerol + L-serine = a 1;2-diacyl-sn-glycero-3-phospho-L-serine + CMP + H(+)|pathway:Phospholipid metabolism; phosphatidylethanolamine biosynthesis; phosphatidylethanolamine from CDP-diacylglycerol: …
Cluster-44139.0	NA	9.65454880575613	3.57737000775754	0.853495908013919	4.19143193794809	2.77199348977606E-05	0.00224375901608659	late	aid	NA	NA
Cluster-44153.0	NA	12.1012658738319	2.15831712102285	0.724052863626869	2.9808833435332	0.0028741825789053	0.0765082325743834	late	aid	NA	NA
Cluster-45806.3	NA	572.456942545585	1.02935392084907	0.198998158915348	5.17268062408026	2.30759249678946E-07	4.66368853013564E-05	late	aid	NA	NA
Cluster-46820.0	SBT17_ARATH	29.1818132275462	1.61401844408557	0.484472363921376	3.33149744811348	0.00086380092039971	0.0319073378396774	late	aid	https://www.uniprot.org/uniprot/Q8RWQ7	function:Serine protease. Has a substrate preference for the hydrophobic residues Phe and Ala and the basic residue Asp in the P1 position; and for Asp; Leu or Ala in the P1' position (PubMed:12413398). Essential for mucilage release from seed coats. Triggers the accumulation and/or activation of cell wall modifying enzymes necessary either for the loosening of the outer primary cell wall; or to …
Cluster-47337.0	NA	11.3494840191021	3.26825054593468	0.926350870191866	3.52809140801882	0.00041856758952383	0.0187058445290017	late	aid	NA	NA
Cluster-47708.0	FB60_ARATH	19.6652465793658	1.04566584039578	0.316634282828091	3.3024403771322	0.00095847462024074	0.0344811787984567	late	aid	https://www.uniprot.org/uniprot/B9DG23	function:Component of SCF(ASK-cullin-F-box) E3 ubiquitin ligase complexes; which may mediate the ubiquitination and subsequent proteasomal degradation of target proteins.|pathway:Protein modification; protein ubiquitination.|subunit:Part of a SCF (ASK-cullin-F-box) protein ligase complex (By similarity). Interacts with SKP1A/ASK1; SKP1B/ASK2; ASK4; ASK11 and ASK13.
Cluster-48830.0	KIRO_ACTDE	1012.57039580588	2.64444195174281	0.628314917513773	4.20878428640021	2.56748353458649E-05	0.00211600655980336	late	aid	https://www.uniprot.org/uniprot/P85524	subunit:Monomer.|PTM:The N-terminus is blocked.|mass spectrometry:Variant Thr-54.|allergen:Causes an allergic reaction in human. Binds to IgE.|similarity:Belongs to the MLP family.
Cluster-49412.9	C71A9_SOYBN	140.899339551242	1.39130142754962	0.255821436704444	5.43856467023527	5.37115140349725E-08	1.38558239051193E-05	late	aid	https://www.uniprot.org/uniprot/O81970	cofactor:heme|subcellular location:Membrane|subcellular location:Single-pass membrane protein|induction:By fungal elicitor.|similarity:Belongs to the cytochrome P450 family.
Cluster-49860.0	NA	3.69500445913901	2.61680725447323	0.906884974360556	2.8854897020632	0.00390805246867887	0.092885771409124	late	aid	NA	NA
Cluster-50069.0	NA	96.015322893636	2.18982759753103	0.316882480089855	6.91053540388247	4.82827916622396E-12	3.73661702303137E-09	late	aid	NA	NA
Cluster-52435.0	NA	60.4849535189537	2.46741349906409	0.72785790528625	3.38996592761291	0.00069901311069156	0.0274501064384201	late	aid	NA	NA
Cluster-53519.0	GAPN_NICPL	2541.47503555529	1.20607753230832	0.253287643189394	4.76169116314326	1.91977324460544E-06	0.00026640842249798	late	aid	https://www.uniprot.org/uniprot/P93338	function:Important as a means of generating NADPH for biosynthetic reactions.|catalytic activity:D-glyceraldehyde 3-phosphate + H2O + NADP(+) = (2R)-3-phosphoglycerate + 2 H(+) + NADPH|subcellular location:Cytoplasm|similarity:Belongs to the aldehyde dehydrogenase family.
Cluster-53704.0	REM16_ARATH	113.803487022939	2.14728779886284	0.718547733358982	2.98837182162547	0.00280468116576816	0.0751443459110729	late	aid	https://www.uniprot.org/uniprot/Q9SZA5	subcellular location:Nucleus
Cluster-53904.0	MAOC_ORYSJ	16.4989145233047	1.30274106720903	0.412368021640064	3.15917093189667	0.0015821866376971	0.0493636008005201	late	aid	https://www.uniprot.org/uniprot/Q9LDH7	function:The chloroplastic ME isoform decarboxylates malate shuttled from neighboring mesophyll cells. The CO(2) released is then refixed by ribulose-bisphosphate carboxylase. This pathway eliminates the photorespiratory loss of CO(2) that occurs in most plants.|catalytic activity:(S)-malate + NADP(+) = CO2 + NADPH + pyruvate|catalytic activity:H(+) + oxaloacetate = CO2 + pyruvate|cofactor:Divale…
Cluster-54299.2	NA	33.5772829621531	3.89768426650946	0.839585025782734	4.6423937383539	3.44395768543015E-06	0.00043363800539166	late	aid	NA	NA
Cluster-54478.0	NA	45.1370694463896	1.7435498024292	0.440283929422045	3.96005778525221	7.49316294823369E-05	0.00486212802346533	late	aid	NA	NA
