# Supplementary material for: How do you build a nectar spur? A transcriptomic comparison of nectar spur development in Linaria vulgaris and gibba development in Antirrhinum majus
Source: Front Plant Sci. 2023 Jun 23;14:1190373. doi: 10.3389/fpls.2023.1190373 (PMC10328749; doi:10.3389/fpls.2023.1190373)
Supplement: Supplementary file 4 [file DataSheet_4.csv]

geneID	symbol	baseMean	log2FoldChange	lfcSE	stat	pvalue	padj	stage	type	URL	description
Cluster-741.13	RGP1_PEA	839.042668690525	-1.10264372190041	0.323768578527181	-3.40565389920271	0.00066005798994073	0.0339800320727995	early	sup	https://www.uniprot.org/uniprot/O04300	function:Probable UDP-L-arabinose mutase involved in the biosynthesis of cell wall non-cellulosic polysaccharides (By similarity). Was initially shown to possess an autoglycosylating activity which is dependent on the presence of UDP-glucose and manganese (PubMed:9207152).|catalytic activity:UDP-beta-L-arabinofuranose = UDP-beta-L-arabinopyranose|cofactor:Mn(2+)|cofactor:Mg(2+)|activity regulatio…
Cluster-5155.2	ADS3_ARATH	111.828705399183	-4.68714914476261	1.02380709720187	-4.57815652731153	4.69091631065038E-06	0.00072992777981882	early	sup	https://www.uniprot.org/uniprot/Q9LVZ4	function:Fatty acid desaturase involved in the first desaturation step leading to the formation of hexadeca 7;10;13-trienoic acid (16:3(7Z;10Z;13Z)); the major functional components of thylakoid membranes (PubMed:15579662; PubMed:16666902; PubMed:15240892). Required for chloroplast biogenesis at low temperature (PubMed:16668849). Also indirectly involved in the production of the oxylipin dinor-ox…
Cluster-5155.7	ADS3_ARATH	72.577544615312	-4.47054969419136	1.00533228890241	-4.44683786996651	8.71435578763478E-06	0.00122454483215835	early	sup	https://www.uniprot.org/uniprot/Q9LVZ4	function:Fatty acid desaturase involved in the first desaturation step leading to the formation of hexadeca 7;10;13-trienoic acid (16:3(7Z;10Z;13Z)); the major functional components of thylakoid membranes (PubMed:15579662; PubMed:16666902; PubMed:15240892). Required for chloroplast biogenesis at low temperature (PubMed:16668849). Also indirectly involved in the production of the oxylipin dinor-ox…
Cluster-14681.1	86A22_PETHY	616.632101052317	-3.83952029832436	1.19107275444426	-3.22358166954784	0.00126598192768145	0.0531549175154074	early	sup	https://www.uniprot.org/uniprot/B3RFJ6	function:Fatty acyl-CoA omega-hydroxylase essential for the production of omega-hydroxy fatty acids and the biosynthesis of triacylglycerol-/diacylglycerol-based estolide polyesters in the stigma. Substrate preference is 16:0-CoA > 18:1-CoA > 18:0-CoA.|catalytic activity:(9Z)-octadecenoyl-CoA + O2 + reduced [NADPH--hemoprotein reductase] = (9Z)-18-hydroxyoctadecenoyl-CoA + H(+) + H2O + oxidized […
Cluster-16404.1	PTR34_ARATH	960.870547334325	-1.36768863621441	0.319322832543044	-4.2830906431661	1.84315039976854E-05	0.00215101899620445	early	sup	https://www.uniprot.org/uniprot/Q0WT12	function:Involved in (+) and (-)-abscisic acid transport (ABA) and in gibberellin import.|subcellular location:Membrane|subcellular location:Multi-pass membrane protein|tissue specificity:Expressed in siliques and flowers.|similarity:Belongs to the major facilitator superfamily. Proton-dependent oligopeptide transporter (POT/PTR) (TC 2.A.17) family.
Cluster-23404.0	SEC_ARATH	933.923701263943	-1.16527822158652	0.179469510424497	-6.49290355130686	8.41975968413729E-11	3.80159051181163E-08	early	sup	https://www.uniprot.org/uniprot/Q9M8Y0	function:O-linked N-acetylglucosamine transferase (OGT) that mediates O-glycosylation of capsid protein (CP) of virus in case of infection by Plum pox virus (PubMed:16014901). OGTs catalyze the addition of nucleotide-activated sugars directly onto the polypeptide through O-glycosidic linkage with the hydroxyl of serine or threonine (PubMed:16014901). Probably acts by adding O-linked sugars to yet…
Cluster-23948.0	Y3209_ORYSJ	9.81835591448484	-3.22282346337896	0.649897871845463	-4.95896909806361	7.08682377646593E-07	0.00013277911595335	early	sup	https://www.uniprot.org/uniprot/A0A0P0VSB0	subcellular location:Nucleus
Cluster-25860.0	HBP1A_WHEAT	95.0139200591584	-1.16928911315464	0.26720817659722	-4.3759481017573	1.20905781480078E-05	0.00158570811120206	early	sup	https://www.uniprot.org/uniprot/P23922	function:Binds to the hexamer motif 5'-ACGTCA-3' of histone gene promoters.|subunit:Binds DNA as a dimer.|subcellular location:Nucleus|similarity:Belongs to the bZIP family.
Cluster-27569.0	AMO_ARATH	91.8694206941025	-1.15153441870231	0.291731935571564	-3.94723469834116	7.90590476719655E-05	0.00691555993166291	early	sup	https://www.uniprot.org/uniprot/Q9SI68	catalytic activity:an aliphatic amine + H2O + O2 = an aldehyde + H2O2 + NH4(+)|cofactor:Binds 1 copper ion per subunit (By similarity). Can also use zinc ion as cofactor (By similarity).|cofactor:Cu cation|cofactor:Zn(2+)|cofactor:Contains 1 topaquinone per subunit.|cofactor:L-topaquinone|cofactor:Binds 1 Mn(2+) ion per subunit.|cofactor:Mn(2+)|subunit:Homodimer.|PTM:Topaquinone (TPQ) is generate…
Cluster-27569.1	AMO_ARATH	43.1069865616264	-1.405903565481	0.442111785770231	-3.17997305371918	0.0014728874780601	0.059048423465402	early	sup	https://www.uniprot.org/uniprot/Q9SI68	catalytic activity:an aliphatic amine + H2O + O2 = an aldehyde + H2O2 + NH4(+)|cofactor:Binds 1 copper ion per subunit (By similarity). Can also use zinc ion as cofactor (By similarity).|cofactor:Cu cation|cofactor:Zn(2+)|cofactor:Contains 1 topaquinone per subunit.|cofactor:L-topaquinone|cofactor:Binds 1 Mn(2+) ion per subunit.|cofactor:Mn(2+)|subunit:Homodimer.|PTM:Topaquinone (TPQ) is generate…
Cluster-28922.0	4CGT_ANTMA	53.4240585164755	-1.73309410090694	0.481195908491266	-3.60163931223117	0.00031621689275372	0.0200673863138782	early	sup	https://www.uniprot.org/uniprot/A6YS03	function:Glycosyltransferase involved in the biosynthesis of aurones; plant flavonoids that provide yellow coloration to flowers.|catalytic activity:2';4;4';6'-tetrahydroxychalcone + UDP-alpha-D-glucose = 2';4;4';6'-tetrahydroxychalcone 4'-O-beta-D-glucoside + H(+) + UDP|catalytic activity:2';3;4;4';6'-pentahydroxychalcone + UDP-alpha-D-glucose = 2';3;4;4';6'-pentahydroxychalcone 4'-O-beta-D-gluc…
Cluster-29665.0	RBOHA_SOLTU	92.9803942166768	-1.5326438505558	0.409125194632587	-3.74614878443793	0.00017957011351204	0.0129264350431318	early	sup	https://www.uniprot.org/uniprot/Q948U0	function:Calcium-dependent NADPH oxidase that generates superoxide. Involved in the rapid and transient phase I oxidative burst induced by pathogen infection.|subunit:Monomer and homodimer.|subcellular location:Cell membrane|subcellular location:Multi-pass membrane protein|induction:Expressed constitutively. Not induced by fungal elicitor.|PTM:Phosphorylated by CPK.|similarity:Belongs to the RBOH…
Cluster-34063.0	ATAD1_RAT	43.5165729148201	-1.53208995730733	0.362674363190525	-4.22442309908315	2.39553631537735E-05	0.00272635790074889	early	sup	https://www.uniprot.org/uniprot/B3STU2	function:Outer mitochondrial translocase required to remove mislocalized tail-anchored transmembrane proteins on mitochondria (By similarity). Specifically recognizes and binds tail-anchored transmembrane proteins: acts as a dislocase that mediates the ATP-dependent extraction of mistargeted tail-anchored transmembrane proteins from the mitochondrion outer membrane (By similarity). Also plays a c…
Cluster-34818.0	C71A1_PERAE	121.305910434871	-2.20334543982069	0.364928767848083	-6.03774115374188	1.5628649654909E-09	5.59018530903252E-07	early	sup	https://www.uniprot.org/uniprot/P24465	function:Involved in the metabolism of compounds associated with the development of flavor in the ripening fruit process; possibly by acting as trans-cinnamic acid 4-hydrolase.|cofactor:heme|subcellular location:Microsome membrane|subcellular location:Single-pass membrane protein|subcellular location:Endoplasmic reticulum membrane|subcellular location:Single-pass membrane protein|tissue specifici…
Cluster-34838.0	M3K17_ARATH	117.147346443156	-1.57411741913289	0.301358047255332	-5.22341259332354	1.75655398830905E-07	3.66507651106121E-05	early	sup	https://www.uniprot.org/uniprot/O80888	function:Component of the abscisic acid (ABA) signaling pathway that may act as ABA signal transducer in the context of abiotic stresses. Triggers MPK7 activation in a MKK3-dependent manner. Mediates the ABA-dependent activation of the MKK3-MPK7 module.|catalytic activity:ATP + L-seryl-[protein] = ADP + H(+) + O-phospho-L-seryl-[protein]|catalytic activity:ATP + L-threonyl-[protein] = ADP + H(+) …
Cluster-35029.0	PIRL3_ARATH	48.5872614853791	-1.00851796714186	0.235730337418111	-4.27826973052291	1.88351699987159E-05	0.00217965652144803	early	sup	https://www.uniprot.org/uniprot/Q9LPV2	tissue specificity:Widely expressed.|similarity:Belongs to the SHOC2 family.
Cluster-35717.0	NPY2_ARATH	121.496825340886	-1.16975202093486	0.210710399278466	-5.55146791492226	2.83280714108061E-08	7.9613443142492E-06	early	sup	https://www.uniprot.org/uniprot/O80970	function:May act as a substrate-specific adapter of an E3 ubiquitin-protein ligase complex (CUL3-RBX1-BTB) which mediates the ubiquitination and subsequent proteasomal degradation of target proteins (By similarity). May play an essential role in auxin-mediated organogenesis and in root gravitropic responses.|pathway:Protein modification; protein ubiquitination.|tissue specificity:Specifically exp…
Cluster-36494.0	NA	17.621170846677	-1.17940933698652	0.373148662671136	-3.16069560197234	0.00157392887481177	0.0622832601581404	early	sup	NA	NA
Cluster-39025.0	SYT2_ARATH	20.9343355432793	-2.31898135588267	0.607059373844483	-3.82002396437214	0.00013343870863192	0.010208802536501	early	sup	https://www.uniprot.org/uniprot/Q9LNT5	function:May play an important role in regulating an unconventional protein trafficking from the cytosol to the extracellular matrix.|cofactor:Ca(2+)|subcellular location:Golgi apparatus membrane|subcellular location:Single-pass membrane protein|similarity:Belongs to the synaptotagmin family.
Cluster-39620.0	USPAL_ARATH	70.0587816023838	-2.92772677768691	0.670761808361718	-4.36477858636234	1.27251583238232E-05	0.00162257551182749	early	sup	https://www.uniprot.org/uniprot/Q9SSA2	subunit:Homohexamer.|similarity:Belongs to the universal stress protein A family.
Cluster-39966.0	TCP9_ARATH	191.023525425662	-1.61825709730458	0.375198402711494	-4.3130703265518	1.61002876150755E-05	0.00195345427971105	early	sup	https://www.uniprot.org/uniprot/O64647	subunit:Interacts with SPL.|subcellular location:Nucleus|tissue specificity:Expressed in archespores; pollen mother cell; ovule primordia and megaspore mother cells.
Cluster-40329.0	DOF37_ARATH	27.5896982845071	-1.90104102536514	0.437176625338433	-4.34845075235548	1.37102596378203E-05	0.00170863335269162	early	sup	https://www.uniprot.org/uniprot/Q9SAF9	function:Transcription factor specifically involved in the maternal control of seed germination. Regulates transcription by binding to a 5'-AA[AG]G-3' consensus core sequence. May ensure the inactivity of a component that would be activated to trigger germination as a consequence of red light perception.|subcellular location:Nucleus|alternative products:Q43385-1|alternative products:1|alternative…
Cluster-41171.0	RPP13_ARATH	33.7761995024452	-1.49948573505334	0.304205918063669	-4.92918002581232	8.25754576466647E-07	0.00015161955030029	early	sup	https://www.uniprot.org/uniprot/Q9SNC5	domain:The LRR repeats probably act as specificity determinant of pathogen recognition.|miscellaneous:In cv. Nd-1; it confers resistance to Mask-9; Aswa1; Edco1; Emco5 and Goco5 loci from Hyaloperonospora parasitica. In cv. Columbia; it confers resistance to Wela3 locus from Hyaloperonospora parasitica. In cv. RLD; it confers resistance to all of these loci.|similarity:Belongs to the disease resi…
Cluster-42710.0	NA	8.66835018520678	-2.61965050253935	0.853393915350221	-3.06968500175476	0.00214284645415661	0.0774518071396079	early	sup	NA	NA
Cluster-42792.0	86A22_PETHY	5210.46292201067	-1.10515889921616	0.359765228747899	-3.07188914021089	0.00212708707445249	0.0770724238223878	early	sup	https://www.uniprot.org/uniprot/B3RFJ6	function:Fatty acyl-CoA omega-hydroxylase essential for the production of omega-hydroxy fatty acids and the biosynthesis of triacylglycerol-/diacylglycerol-based estolide polyesters in the stigma. Substrate preference is 16:0-CoA > 18:1-CoA > 18:0-CoA.|catalytic activity:(9Z)-octadecenoyl-CoA + O2 + reduced [NADPH--hemoprotein reductase] = (9Z)-18-hydroxyoctadecenoyl-CoA + H(+) + H2O + oxidized […
Cluster-45067.0	BSP_BOSSE	118.813608378428	-1.73723144472955	0.476725856580164	-3.6440889889878	0.00026834057221799	0.0176809474641815	early	sup	https://www.uniprot.org/uniprot/C0HJG8	function:Metalloprotease; digests gelatin and azocasein (in vitro).|cofactor:a divalent metal cation|activity regulation:Inhibited by EDTA.|PTM:Glycosylated.
Cluster-45227.0	IBL1_ARATH	249.22942451548	-2.53636207012786	0.428991884515954	-5.91237774343849	3.3720411776555E-09	1.07991579203474E-06	early	sup	https://www.uniprot.org/uniprot/Q9M0B9	function:Functions redundandly with IBH1/BHLH158 in a regulation node known as the incoherent feed-forward loop (FFL). Acts as transcriptional repressor that negatively regulates cell and organ elongation in response to gibberellin (GA) and brassinosteroid (BR) signaling.|subcellular location:Nucleus|disruption phenotype:No visible phenotype.|miscellaneous:Plants over-expressing IBL1 are dwarf wi…
Cluster-46461.0	IQD31_ARATH	18.6249388596037	-2.70863559733756	0.670897089626359	-4.03733395064521	5.40620847772672E-05	0.00524288006667427	early	sup	https://www.uniprot.org/uniprot/Q9SSF5	subunit:Binds to multiple calmodulin (CaM) in the presence of Ca(2+) and CaM-like proteins.|subcellular location:Associates to cortical microtubules (MTs).|subcellular location:Nucleus|subcellular location:Nucleus envelope|subcellular location:Cytoplasm|subcellular location:Cytoskeleton|subcellular location:Cell membrane|similarity:Belongs to the IQD family.
Cluster-48008.1	DR100_ARATH	628.176660051465	-2.95346570640248	0.936252924225267	-3.15455966009016	0.00160740509906646	0.0630141866183339	early	sup	https://www.uniprot.org/uniprot/Q9LHK0	function:This protein is able to complement bacterial recA mutations; but its native function in the plant is not known.
Cluster-48055.0	DOF46_ARATH	58.3650288535905	-2.09567584402882	0.297050050973448	-7.05495870867951	1.72651983860622E-12	1.18879523487231E-09	early	sup	https://www.uniprot.org/uniprot/Q9SU49	function:Transcription factor that binds specifically to a 5'-AA[AG]G-3' consensus core sequence.|subcellular location:Nucleus|alternative products:Q8LAP8-1|alternative products:1|alternative products:Q8LAP8-2|alternative products:2|tissue specificity:Accumulates in the stele.|developmental stage:Expressed at preprocambial stages first in wide domains; and later confined to sites of vein developm…
Cluster-49973.0	AP2L1_ARATH	131.577180318377	-1.10678777189542	0.370210257489019	-2.98961941087829	0.00279325243834176	0.0932183946838762	early	sup	https://www.uniprot.org/uniprot/Q9S9M9	function:Probably acts as a transcriptional activator. Binds to the GCC-box pathogenesis-related promoter element. May be involved in the regulation of gene expression by stress factors and by components of stress signal transduction pathways (By similarity).|subcellular location:Nucleus|alternative products:Q94AN4-1|alternative products:1|alternative products:Q94AN4-2|alternative products:2|simi…
Cluster-50416.0	FAO4A_ARATH	306.620510794797	-3.06032163036634	0.344331616747378	-8.88771603164043	6.23778571387741E-19	8.59005470658058E-16	early	sup	https://www.uniprot.org/uniprot/O65709	function:Long-chain fatty alcohol oxidase involved in the omega-oxidation pathway of lipid degradation.|catalytic activity:a long-chain primary fatty alcohol + O2 = a long-chain fatty aldehyde + H2O2|subcellular location:Membrane|subcellular location:Single-pass membrane protein|similarity:Belongs to the GMC oxidoreductase family.
Cluster-50537.0	ALD1_ARATH	51.9949406058059	-1.3357813188336	0.380553798215711	-3.51009850669374	0.00044794071427201	0.0253330249537571	early	sup	https://www.uniprot.org/uniprot/Q93ZH8	function:Aminotransferase involved in local and systemic acquired resistance (SAR) to the bacterial pathogen P.syringae. Required for salicylic acid (SA) and camalexin accumulation upon pathogen infection. Possesses aminotransferase activity in vitro and may generate amino-acid-derived defense signals in vivo. May be involved in ethylene-induced senescence signaling. Involved in the biosynthesis …
Cluster-52034.0	P2C52_ARATH	250.74876550387	-1.06461173961601	0.319721848491203	-3.32980603183677	0.00086906502378834	0.0409158784362026	early	sup	https://www.uniprot.org/uniprot/Q8GY60	catalytic activity:H2O + O-phospho-L-seryl-[protein] = L-seryl-[protein] + phosphate|catalytic activity:H2O + O-phospho-L-threonyl-[protein] = L-threonyl-[protein] + phosphate|cofactor:Binds 2 magnesium or manganese ions per subunit.|cofactor:Mg(2+)|cofactor:Mn(2+)|similarity:Belongs to the PP2C family.
Cluster-52771.0	NA	12.4170521982218	-2.80916589586073	0.94342457014511	-2.97762638875162	0.00290489847385627	0.0957793653353125	early	sup	NA	NA
Cluster-53121.0	TCP13_ARATH	266.650542185755	-1.9690937898263	0.611983081992894	-3.21756245844908	0.00129284874770434	0.0541149547253387	early	sup	https://www.uniprot.org/uniprot/Q8LEB5	function:Plays a pivotal role in the control of morphogenesis of shoot organs by negatively regulating the expression of boundary-specific genes such as CUC genes; probably through the induction of miRNA (e.g. miR164). Binds to the 3'-ACC-5' repeats in the light-responsive promoter (LRP) of psbD; and activates its transcription. Participates in ovule develpment (PubMed:25378179).|subunit:Interact…
Cluster-55152.0	HQGT_RAUSE	18.7639384287034	-2.27451640671282	0.556560994693279	-4.0867334010108	4.37489347727877E-05	0.00441367458429347	early	sup	https://www.uniprot.org/uniprot/Q9AR73	function:Broad spectrum multifunctional glucosyltransferase. In addition to hydroquinone it accept at least 45 natural and synthetic phenols as well as two cinnamyl alcohols as substrates. Hydroquinone was however the best substrate. In contrast to this broad acceptor substrate specificity; only pyrimidine nucleotide activated glucose is tolerated as a donor substrate.|catalytic activity:hydroqui…
Cluster-55905.0	CLCB_ARATH	267.599438355561	-1.57177978114054	0.376234808725076	-4.17765646529818	2.9452804987717E-05	0.00320628124494744	early	sup	https://www.uniprot.org/uniprot/P92942	function:Voltage-gated chloride channel.|subunit:Homodimer (By similarity). Interacts with PP2A5 (PubMed:27676158).|subcellular location:Membrane|subcellular location:Multi-pass membrane protein|tissue specificity:Broadly expressed in the plant.|similarity:Belongs to the chloride channel (TC 2.A.49) family.
Cluster-57253.0	TNG2_BOVIN	3019.41173623979	-6.33524201895769	0.627406303691684	-10.0975109457474	5.66620781961079E-24	2.60097826279534E-20	early	sup	https://www.uniprot.org/uniprot/Q29RZ5	subcellular location:Cytoplasm|subcellular location:Mitochondrion|subcellular location:Golgi apparatus|similarity:Belongs to the Tango2 family.|caution:Has been reported to be located in the Golgi apparatus (By similarity). However; another study was unable to detect Golgi localization (By similarity). Has also been reported to be located in the mitochondrion (By similarity). However; no mitochon…
Cluster-57369.0	TAR2_ARATH	177.383351002345	-1.04034107243909	0.255154121311175	-4.07730459963973	4.55607901052153E-05	0.00453009126742903	early	sup	https://www.uniprot.org/uniprot/Q9SB62	function:Involved in auxin production. Both TAA1 and TAR2 are required for maintaining proper auxin levels in roots; while TAA1; TAR1 and TAR2 are required for proper embryo patterning. Involved in the maintenance of the root stem cell niches.|catalytic activity:2-oxoglutarate + L-tryptophan = indole-3-pyruvate + L-glutamate|catalytic activity:L-tryptophan + pyruvate = indole-3-pyruvate + L-alani…
Cluster-5243.0	YTX2_XENLA	6.64148943654407	-6.58897041740926	1.52860372882566	-4.31045031040921	1.62922436178991E-05	0.00196807444615868	early	sup	https://www.uniprot.org/uniprot/P14381	NA
Cluster-24286.0	GAT22_ARATH	6.78493004741134	-6.45872524770471	1.16244321800735	-5.55616407550315	2.75767668335321E-08	7.83009600133137E-06	early	sup	https://www.uniprot.org/uniprot/A3E4C1	function:Transcriptional regulator that specifically binds 5'-GATA-3' or 5'-GAT-3' motifs within gene promoters (PubMed:22102866; PubMed:25077795). Involved in the modulation of chloroplast development; growth and division in a cytokinin-dependent manner (PubMed:22102866; PubMed:22811435). Repressor of the gibberellic acid (GA) signaling pathway that regulates flowering and modulates greening; in…
Cluster-25253.0	RAA5A_ARATH	79.9803464782529	-1.76416224525098	0.178887898116897	-9.86183114577244	6.09279409432049E-23	2.09759668682219E-19	early	sup	https://www.uniprot.org/uniprot/Q9FGK5	function:Intracellular vesicle trafficking and protein transport.|subcellular location:Cell membrane|subcellular location:Lipid-anchor|subcellular location:Cytoplasmic side|similarity:Belongs to the small GTPase superfamily. Rab family.
Cluster-28269.0	C83B1_ARATH	31.4703681567685	-1.65554378093866	0.47772252224177	-3.46549242260931	0.00052926144091323	0.0284875863440945	early	sup	https://www.uniprot.org/uniprot/O65782	function:Involved in the metabolism of aromatic oximes. Catalyzes the oxime metabolizing step in indole glucosinolate biosynthesis by converting indole-3-acetaldoxime into indole-3-S-alkyl-thiohydroximate. Probably required for glucosinolate activation in response to pathogens. Functions in auxin homeostasis because indole-3-acetaldoxime also serves as a precursor for auxin biosynthesis. Specific…
Cluster-31843.0	LET12_SOLLC	80.0966524187342	-1.04493920746424	0.336814126290977	-3.10242096722958	0.00191944792582655	0.0721220119687786	early	sup	https://www.uniprot.org/uniprot/O22300	function:May have a role to play in formative events in ovule and embryo morphogenesis.|subcellular location:Nucleus|tissue specificity:Ubiquitously expressed in the mature plant.|similarity:Belongs to the TALE/KNOX homeobox family.
Cluster-33994.0	AB42G_ORYSJ	25.2637254264919	-1.68896118900408	0.488337330496435	-3.45859528553164	0.00054300016314934	0.0289831598710449	early	sup	https://www.uniprot.org/uniprot/Q8GU93	function:May be a general defense protein.|subcellular location:Membrane|subcellular location:Multi-pass membrane protein|alternative products:Q5Z9S8-1|alternative products:1|alternative products:Q5Z9S8-2|alternative products:2|similarity:Belongs to the ABC transporter superfamily. ABCG family. PDR (TC 3.A.1.205) subfamily.
Cluster-37832.0	GRXC9_ARATH	232.625199166408	-2.02927848030636	0.314166964998636	-6.45923571345309	1.05233092432487E-10	4.67472553512185E-08	early	sup	https://www.uniprot.org/uniprot/C1JGQ9	function:Has a glutathione-disulfide oxidoreductase activity in the presence of NADPH and glutathione reductase. Reduces low molecular weight disulfides and proteins (By similarity).|subunit:Interacts with TGA2 and TGA6.|subcellular location:Cytoplasm|subcellular location:Nucleus|induction:Up-regulated by salicylic acid (SA).|similarity:Belongs to the glutaredoxin family. CC-type subfamily.
Cluster-43129.0	CEPR1_ARATH	135.540184571049	-2.08320561575405	0.593178426055225	-3.51193759626063	0.0004448524404773	0.0252413986179703	early	sup	https://www.uniprot.org/uniprot/Q8GY29	function:Receptor kinase involved in the perception of C-terminally encoded plant signaling peptide (CEP) and subsequent regulation of root and shoot development (PubMed:25324386). Required for xylem and phloem cell files morphology and organization; probably by preventing ectopic lignification in phloem cells (PubMed:21853254). Together with CEPR2; mediates systemic nitrogen (N)-demand signaling…
Cluster-44277.0	HSFA9_ARATH	97.3683443457194	-1.29448731386797	0.307539257031508	-4.20917747660211	2.56302012756892E-05	0.00286954066477655	early	sup	https://www.uniprot.org/uniprot/Q9LVW2	function:Seed-specific transcriptional regulator that specifically binds DNA sequence 5'-AGAAnnTTCT-3' known as heat shock promoter elements (HSE). Seems to be specialized for the developmental expression of heat shock protein (HSP) genes during seed maturation. Activated by ABI3.|subunit:Homotrimer.|subcellular location:Nucleus|developmental stage:Starts to be expressed in seeds from 18 days aft…
Cluster-47227.0	NA	189.873127003611	-3.37977856752223	0.301460768433497	-11.2113379962667	3.58729148754871E-29	4.94005910750333E-25	early	sup	NA	NA
Cluster-47354.1	FTCD_MOUSE	425.915562767127	-1.32746304113397	0.335426603917791	-3.95753653893034	7.57267064761529E-05	0.00670631816645081	early	sup	https://www.uniprot.org/uniprot/Q91XD4	function:Folate-dependent enzyme; that displays both transferase and deaminase activity. Serves to channel one-carbon units from formiminoglutamate to the folate pool (By similarity).|function:Binds and promotes bundling of vimentin filaments originating from the Golgi.|catalytic activity:5-formimidoyltetrahydrofolate + L-glutamate = (6S)-5;6;7;8-tetrahydrofolate + N-formimidoyl-L-glutamate|catal…
Cluster-51373.0	ABI5_ARATH	40.1504538130846	-1.35255041206913	0.454284607519865	-2.97731948140018	0.00290780826717407	0.0957793653353125	early	sup	https://www.uniprot.org/uniprot/Q9SJN0	function:Participates in ABA-regulated gene expression during seed development and subsequent vegetative stage by acting as the major mediator of ABA repression of growth. Binds to the embryo specification element and the ABA-responsive element (ABRE) of the Dc3 gene promoter and to the ABRE of the Em1 and Em6 genes promoters. Can also trans-activate its own promoter; suggesting that it is autore…
Cluster-54202.1	NA	45.2253513976378	-1.7573349350634	0.355454882931203	-4.94390433061944	7.65732917423438E-07	0.00014154238934011	early	sup	NA	NA
Cluster-56748.0	LOR15_ARATH	41.6816250112987	-1.22611316631437	0.395446777762412	-3.10057695564542	0.0019314401763425	0.0724737402409062	early	sup	https://www.uniprot.org/uniprot/Q8LEK9	function:Might be related to the phospholipid scramblase and tubby-like superfamily of membrane tethered transcription factors.|alternative products:Q9LZX1-1|alternative products:1|alternative products:Q9LZX1-2|alternative products:2|similarity:Belongs to the LOR family.
Cluster-57407.0	U86A1_ARATH	18.6920802368338	-2.59702602403352	0.645648232974881	-4.0223544205604	5.7619267745592E-05	0.00550491431265073	early	sup	https://www.uniprot.org/uniprot/Q9SJL0	similarity:Belongs to the UDP-glycosyltransferase family.
Cluster-631.1	AHP1_ARATH	8.9150004245257	-1.52208509353162	0.501429947016871	-3.03548901015362	0.00240145975089521	0.0841488606350584	early	sup	https://www.uniprot.org/uniprot/Q9ZNV9	function:Functions as two-component phosphorelay mediators between cytokinin sensor histidine kinases and response regulators (B-type ARRs). Plays an important role in propagating cytokinin signal transduction through the multistep His-to-Asp phosphorelay.|subunit:Interacts with the B-type response regulators ARR1; ARR2; ARR4 and ARR9. Binds to ETR1; AHK2; AHK3; AHK4; AHK5 and FBR12.|subcellular …
Cluster-3513.1	DHAS_BACSU	12.9043356803489	-4.26067752341495	0.853834264056164	-4.9900521714536	6.03629872169201E-07	0.00011625995761737	early	sup	https://www.uniprot.org/uniprot/Q04797	function:Catalyzes the NADPH-dependent formation of L-aspartate-semialdehyde (L-ASA) by the reductive dephosphorylation of L-aspartyl-4-phosphate.|catalytic activity:L-aspartate 4-semialdehyde + NADP(+) + phosphate = 4-phospho-L-aspartate + H(+) + NADPH|pathway:Amino-acid biosynthesis; L-lysine biosynthesis via DAP pathway; (S)-tetrahydrodipicolinate from L-aspartate: step 2/4.|pathway:Amino-acid…
Cluster-15902.0	NA	8.0546445782099	-1.67236007529116	0.480999412291327	-3.47684432154411	0.00050735231288111	0.027723110919728	early	sup	NA	NA
Cluster-17828.0	ERF61_ARATH	11.5417677215093	-3.84869931663187	0.72851014613298	-5.28297284129978	1.27104240149008E-07	2.77833728744761E-05	early	sup	https://www.uniprot.org/uniprot/Q9C7W2	function:Probably acts as a transcriptional activator. Binds to the GCC-box pathogenesis-related promoter element. May be involved in the regulation of gene expression by stress factors and by components of stress signal transduction pathways (By similarity).|subcellular location:Nucleus|similarity:Belongs to the AP2/ERF transcription factor family. ERF subfamily.
Cluster-18587.0	NPY3_ARATH	23.4448563830046	-1.46545467044354	0.419555538105868	-3.49287409495178	0.00047785175374344	0.0265342600838749	early	sup	https://www.uniprot.org/uniprot/Q93Y14	function:May act as a substrate-specific adapter of an E3 ubiquitin-protein ligase complex (CUL3-RBX1-BTB) which mediates the ubiquitination and subsequent proteasomal degradation of target proteins (By similarity). May play an essential role in auxin-mediated organogenesis and in root gravitropic responses.|pathway:Protein modification; protein ubiquitination.|alternative products:A number of is…
Cluster-20188.1	PP2B8_ARATH	19.2601143381799	-1.59719035143328	0.496755400370925	-3.21524506878167	0.00130333201967415	0.0543884401300991	early	sup	https://www.uniprot.org/uniprot/Q9ZVQ8	NA
Cluster-21500.6	NA	541.304037504135	-1.46448999700416	0.420131038305809	-3.48579339177072	0.00049067982078108	0.0270827727934922	early	sup	NA	NA
Cluster-22449.2	NA	14.8033043884073	-1.48490376484758	0.462357349889345	-3.21159329510597	0.00132001102357492	0.0544449272114737	early	sup	NA	NA
Cluster-23418.0	AB19B_ARATH	15.36176588494	-1.52963763513806	0.468229692073154	-3.26685313006395	0.00108750083321047	0.0479231167172524	early	sup	https://www.uniprot.org/uniprot/Q8H6F5	function:Auxin efflux transporter that acts as a negative regulator of light signaling to promote hypocotyl elongation. Mediates the accumulation of chlorophyll and anthocyanin; as well as the expression of genes in response to light. Participates in auxin efflux and thus regulates the polar auxin basipetal transport (from auxin-producing leaves to auxin-sensitive tissues; and from root tips to r…
Cluster-26714.0	LRL12_ARATH	8.12134704220757	-1.93295272417856	0.566099419814829	-3.41451104968598	0.00063896601731643	0.0332673006596014	early	sup	https://www.uniprot.org/uniprot/Q9LPQ6	function:Probable receptor-like serine/threonine-protein kinase involved in abscisic acid (ABA) signaling. Acts as a positive regulator of abiotic stress response.|catalytic activity:ATP + L-seryl-[protein] = ADP + H(+) + O-phospho-L-seryl-[protein]|catalytic activity:ATP + L-threonyl-[protein] = ADP + H(+) + O-phospho-L-threonyl-[protein]|subcellular location:Isoform 1|subcellular location:Cell …
Cluster-27925.0	NA	38.3396869688914	-1.25272515337745	0.329801938927882	-3.79841658132698	0.00014562342297673	0.0108988052055031	early	sup	NA	NA
Cluster-28273.0	PBL3_ARATH	7.01627066971294	-2.48580328238928	0.702477674133503	-3.53862247003862	0.00040222065246642	0.0238749164013582	early	sup	https://www.uniprot.org/uniprot/Q8GYU1	function:May be involved in plant defense signaling.|catalytic activity:ATP + L-seryl-[protein] = ADP + H(+) + O-phospho-L-seryl-[protein]|catalytic activity:ATP + L-threonyl-[protein] = ADP + H(+) + O-phospho-L-threonyl-[protein]|subunit:Interacts with the Xanthomonas campestris effector XopAC/AvrAC.|subcellular location:Predominantly localized at the plasma membrane.|subcellular location:Cell m…
Cluster-28659.0	NA	27.0588548594276	-1.22038529409717	0.361757438999455	-3.37349052855	0.00074221599898223	0.0371674782617615	early	sup	NA	NA
Cluster-29817.0	NA	6.08635750486931	-5.49627501899474	1.40669183457787	-3.90723460810028	9.33584953197646E-05	0.00786048335629517	early	sup	NA	NA
Cluster-31349.0	MSL7_ARATH	42.1917397567782	-1.34555355043195	0.33848930169461	-3.9751730518382	7.03280991648101E-05	0.00641382949403047	early	sup	https://www.uniprot.org/uniprot/F4IME1	function:Mechanosensitive channel that opens in response to stretch forces in the membrane lipid bilayer.|subcellular location:Membrane|subcellular location:Multi-pass membrane protein|developmental stage:Expressed during somatic embryogenesis.|similarity:Belongs to the MscS (TC 1.A.23) family.
Cluster-33496.1	PLY_ZINVI	160.974662229195	-1.59911076802438	0.532303606316997	-3.00413288402949	0.00266338969749227	0.0910805098399574	early	sup	https://www.uniprot.org/uniprot/O24554	function:Involved in the degradation of pectin. May assist in the removal and modification of an existing pectin matrix in order to allow the deposition of newly synthesized walls polymers for a specialized function or to create an architecture that is extensible.|catalytic activity:Eliminative cleavage of (1->4)-alpha-D-galacturonan to give oligosaccharides with 4-deoxy-alpha-D-galact-4-enuronos…
Cluster-33496.2	PLY5_ARATH	1279.90040590764	-2.17607285038761	0.519904607802675	-4.18552330125437	2.84509879355102E-05	0.00312190083553714	early	sup	https://www.uniprot.org/uniprot/Q8W116	catalytic activity:Eliminative cleavage of (1->4)-alpha-D-galacturonan to give oligosaccharides with 4-deoxy-alpha-D-galact-4-enuronosyl groups at their non-reducing ends.|cofactor:Binds 1 Ca(2+) ion. Required for its activity.|cofactor:Ca(2+)|pathway:Glycan metabolism; pectin degradation; 2-dehydro-3-deoxy-D-gluconate from pectin: step 2/5.|similarity:Belongs to the polysaccharide lyase 1 family.
Cluster-36371.0	NA	947.170431211879	-1.98252011850221	0.534439605815583	-3.70953068771312	0.00020764378933968	0.0145890950152901	early	sup	NA	NA
Cluster-36835.0	KNAT6_ARATH	33.9200223403259	-1.33667231528961	0.327504214958004	-4.08138965619424	4.47672300996641E-05	0.00448310954835713	early	sup	https://www.uniprot.org/uniprot/Q9LR21	function:Plays a role in meristem function. Contributes to the shoot apical meristem (SAM) maintenance and organ separation by controlling boundary establishment in embryo in a CUC1; CUC2 and STM-dependent manner. Involved in maintaining cells in an undifferentiated; meristematic state. Probably binds to the DNA sequence 5'-TGAC-3'.|subunit:May form heterodimeric complex with the TALE/BELL protei…
Cluster-39607.0	ZPR3_ARATH	9.33078716655032	-1.34560455790752	0.441570496786855	-3.04731536119145	0.00230895328376113	0.0819499888419445	early	sup	https://www.uniprot.org/uniprot/Q9LXI8	function:Competitive inhibitor of the HD-ZIPIII transcription factors in shoot apical meristem (SAM) development. Acts by forming non-functional heterodimers. Part of a negative feedback loop. Involved in SAM development and lateral organ patterning. Essential for proper functioning of stem cells in the SAM.|subunit:Interacts with REV (PubMed:18055602; PubMed:18408069). Interacts with ATBH-8; ATB…
Cluster-40899.1	CNGC2_ARATH	232.413400325689	-2.67165561785279	0.429764467492881	-6.2165577192513	5.08179506035799E-10	2.01715310623766E-07	early	sup	https://www.uniprot.org/uniprot/O65718	function:Acts as cyclic nucleotide-gated ion channel. Permeable to potassium and calcium in a cyclic nucleotide-dependent fashion (cAMP or cGMP). Could also transport lithium; cesium and rubium and displays a strong selectivity against sodium. Seems to directly participate in pathogen-induced calcium influx. May function in homeostasis; re-establishing ionic balance after defense action and/or ot…
Cluster-40899.2	CNGC2_ARATH	429.404533370441	-1.37194383654986	0.251507477967023	-5.4548828831632	4.90051335619357E-08	1.23825631978241E-05	early	sup	https://www.uniprot.org/uniprot/O65718	function:Acts as cyclic nucleotide-gated ion channel. Permeable to potassium and calcium in a cyclic nucleotide-dependent fashion (cAMP or cGMP). Could also transport lithium; cesium and rubium and displays a strong selectivity against sodium. Seems to directly participate in pathogen-induced calcium influx. May function in homeostasis; re-establishing ionic balance after defense action and/or ot…
Cluster-41094.2	ADS3_ARATH	33.3364965222263	-8.1319014182225	2.11836918826286	-3.83875552159581	0.00012365948172556	0.00964824205576603	early	sup	https://www.uniprot.org/uniprot/Q9LVZ4	function:Fatty acid desaturase involved in the first desaturation step leading to the formation of hexadeca 7;10;13-trienoic acid (16:3(7Z;10Z;13Z)); the major functional components of thylakoid membranes (PubMed:15579662; PubMed:16666902; PubMed:15240892). Required for chloroplast biogenesis at low temperature (PubMed:16668849). Also indirectly involved in the production of the oxylipin dinor-ox…
Cluster-43903.0	FLZ3_ARATH	94.4270157505534	-1.13048305349893	0.319229896761179	-3.54128189423519	0.00039818791172119	0.0238164541197363	early	sup	https://www.uniprot.org/uniprot/O80506	subunit:Interacts with KIN10 and KIN11 via its FLZ-type zinc finger domain (PubMed:24600465; PubMed:29945970). Interacts with KINB3 via its N-terminal part (PubMed:29945970).|subcellular location:Shuttles from the cytoplasm to the nucleus when associated with KIN10.|subcellular location:Nucleus|subcellular location:Cytoplasm|induction:Down-regulated in response to mild as well as prolonged energy…
Cluster-45896.0	PRE1_ARATH	1093.65740573737	-2.04146438489923	0.299479114330096	-6.81671705042195	9.31444590709734E-12	4.93343209948606E-09	early	sup	https://www.uniprot.org/uniprot/Q9FLE9	function:Atypical and probable non DNA-binding bHLH transcription factor that integrates multiple signaling pathways to regulate cell elongation and plant development. Binds IBH1; forming a pair of antagonistic bHLH transcription factors that function downstream of BZR1 to mediate brassinosteroid regulation of cell elongation. Regulates light responses by binding and inhibiting the activity of th…
Cluster-46257.0	NA	38.9774535098032	-1.81411104995399	0.377898571327486	-4.80052370555772	1.58251240606098E-06	0.00027412299803604	early	sup	NA	NA
Cluster-46792.0	SAU23_ARATH	48.0990209526858	-1.8012300557647	0.452281420772463	-3.98254266710388	6.8181879373687E-05	0.0062387552216282	early	sup	https://www.uniprot.org/uniprot/Q9FJF6	function:Functions as positive effectors of cell expansion through modulation of auxin transport.|subcellular location:Cell membrane|subcellular location:Peripheral membrane protein|induction:By auxin.|similarity:Belongs to the ARG7 family.
Cluster-49142.0	RAD_ANTMA	4230.27811442411	-8.26044764578319	0.734827474654355	-11.2413429419861	2.55466171967704E-29	4.94005910750333E-25	early	sup	https://www.uniprot.org/uniprot/Q58FS3	function:Involved in the dorsovental asymmetry of flowers. Promotes dorsal identity.|subcellular location:Nucleus|tissue specificity:Specifically expressed in the dorsal region of developing flowers.|developmental stage:Early expressed at stage two (plastochrons 7 and 8); when the floral meristem comprised a loaf-shaped bulge of cells. Expression was in the dorsal region of the floral meristem. A…
Cluster-49450.1	NA	242.472039670162	-1.40612873531783	0.379929740987235	-3.70102306722303	0.00021473195252087	0.0148224246524559	early	sup	NA	NA
Cluster-50283.0	NA	61.8125509903529	-2.33387520847583	0.331190324075897	-7.04693053756303	1.82907566430937E-12	1.20648065667606E-09	early	sup	NA	NA
Cluster-51214.0	FBK22_ARATH	26.2776821340122	-1.89084694816923	0.526823078750081	-3.58914980083138	0.00033175817164961	0.0207665535535762	early	sup	https://www.uniprot.org/uniprot/Q9C897	NA
Cluster-51481.0	NA	11.2739845130471	-1.90923982394356	0.54109623057085	-3.52846631721927	0.00041797513625915	0.0243895576331558	early	sup	NA	NA
Cluster-52138.0	NA	244.130522501933	-1.21127211804463	0.289249578085389	-4.18763659419082	2.81874377477253E-05	0.00310535364179141	early	sup	NA	NA
Cluster-52306.0	MTP3_ORYSJ	245.708741987004	-2.10206734525636	0.556672859433858	-3.77612687529653	0.00015928587739192	0.0117300845859047	early	sup	https://www.uniprot.org/uniprot/Q0DX45	function:Involved in sequestration of excess metal in the cytoplasm into vacuoles to maintain metal homeostasis.|subcellular location:Tonoplast.|subcellular location:Vacuole membrane|subcellular location:Multi-pass membrane protein|similarity:Belongs to the cation diffusion facilitator (CDF) transporter (TC 2.A.4) family. SLC30A subfamily.
Cluster-52488.0	Y1133_ARATH	33.7346376862723	-1.80823464663438	0.465132641014665	-3.8875677327005	0.00010125373828235	0.00827516456905848	early	sup	https://www.uniprot.org/uniprot/Q0TV72	catalytic activity:ATP + L-seryl-[protein] = ADP + H(+) + O-phospho-L-seryl-[protein]|catalytic activity:ATP + L-threonyl-[protein] = ADP + H(+) + O-phospho-L-threonyl-[protein]|subcellular location:Cell membrane|subcellular location:Single-pass type I membrane protein|alternative products:A number of isoforms are produced. According to EST sequences.|alternative products:Q9SXB8-1|alternative pro…
Cluster-56526.0	NA	43.4671048105028	-1.8176530738922	0.542091543525394	-3.35303713109307	0.00079929982756698	0.0388259538815693	early	sup	NA	NA
Cluster-57115.2	SWET5_ORYSJ	6.63788573175866	-2.36268919396713	0.573698168068448	-4.11834885567428	3.81596723294443E-05	0.00393630597489721	early	sup	https://www.uniprot.org/uniprot/A0A0P0WQZ4	function:Mediates both low-affinity uptake and efflux of sugar across the plasma membrane (By similarity). Can transport galactose. Prevents growth but promotes senescence (PubMed:25988582; PubMed:24709840). Involved in regulating the crosstalk between sugar and auxin. Regulates negatively the auxin signaling pathway and translocation (PubMed:24709840).|subunit:Forms homooligomers and/or heterool…
Cluster-57166.0	NRAM1_ARATH	68.8304039803374	-3.75686142806945	1.01716680910628	-3.69345656428797	0.00022122631194188	0.0151567539390634	early	sup	https://www.uniprot.org/uniprot/Q9SP94	function:High affinity manganese (Mn) transporter involved in Mn acquisition from the soil. Required for Mn uptake into the root in conditions of low Mn availability. Can transport iron (Fe); cadmium (Cd) and cobalt (Co).|biophysicochemical properties:28 nM for Mn (2+)|subcellular location:Cell membrane|subcellular location:Multi-pass membrane protein|induction:By Mn and Fe deficiency in roots.|d…
Cluster-57253.1	TNG2_BOVIN	415.435615403742	-4.79678922525815	1.08277004984781	-4.43010889147919	9.41855178904681E-06	0.00129702876686964	early	sup	https://www.uniprot.org/uniprot/Q29RZ5	subcellular location:Cytoplasm|subcellular location:Mitochondrion|subcellular location:Golgi apparatus|similarity:Belongs to the Tango2 family.|caution:Has been reported to be located in the Golgi apparatus (By similarity). However; another study was unable to detect Golgi localization (By similarity). Has also been reported to be located in the mitochondrion (By similarity). However; no mitochon…
Cluster-741.13	RGP1_PEA	839.042668690525	-1.28126673978053	0.323073708591092	-3.96586508189746	7.31302223550807E-05	0.00488410015865287	intermediate	sup	https://www.uniprot.org/uniprot/O04300	function:Probable UDP-L-arabinose mutase involved in the biosynthesis of cell wall non-cellulosic polysaccharides (By similarity). Was initially shown to possess an autoglycosylating activity which is dependent on the presence of UDP-glucose and manganese (PubMed:9207152).|catalytic activity:UDP-beta-L-arabinofuranose = UDP-beta-L-arabinopyranose|cofactor:Mn(2+)|cofactor:Mg(2+)|activity regulatio…
Cluster-2195.0	IF2AH_ARATH	10.6541778457761	-3.60639430808484	0.950532183411462	-3.79407911801733	0.00014819241922532	0.00851011807449079	intermediate	sup	https://www.uniprot.org/uniprot/Q8LEV8	function:Functions in the early steps of protein synthesis by forming a ternary complex with GTP and initiator tRNA. This complex binds to a 40S ribosomal subunit; followed by mRNA binding to form a 43S pre-initiation complex. Junction of the 60S ribosomal subunit to form the 80S initiation complex is preceded by hydrolysis of the GTP bound to eIF-2 and release of an eIF-2-GDP binary complex. In …
Cluster-2578.0	RGLG2_ARATH	21.485078392434	-2.02361417179441	0.542094273102426	-3.73295618899124	0.00018924552147176	0.0102020668388277	intermediate	sup	https://www.uniprot.org/uniprot/Q9LY87	function:E3 ubiquitin-protein ligase that mediates the formation of 'Lys-63'-linked ubiquitin chains. Regulates apical dominance by acting on the auxin transport proteins abundance (PubMed:17586653). Mediates ubiquitination and subsequent proteasomal degradation of ERF053 in response to drought stress. Acts as a negative regulator of drought stress response (PubMed:22095047).|catalytic activity:S…
Cluster-2601.0	NA	5.55487437525788	-1.90810184652856	0.609225621315419	-3.13201181921511	0.00173612886020348	0.0533345118239411	intermediate	sup	NA	NA
Cluster-19627.0	KCS15_ARATH	158.173441917454	-1.63791088010378	0.456120308985295	-3.59096240144963	0.00032945916584897	0.0156575726766565	intermediate	sup	https://www.uniprot.org/uniprot/Q8LFQ2	catalytic activity:a very-long-chain acyl-CoA + H(+) + malonyl-CoA = a very-long-chain 3-oxoacyl-CoA + CO2 + CoA|pathway:Lipid metabolism; fatty acid biosynthesis.|subcellular location:Membrane|subcellular location:Multi-pass membrane protein|tissue specificity:Expressed in flowers.|induction:Repressed by herbicides such as flufenacet and benfuresate.|similarity:Belongs to the thiolase-like super…
Cluster-26767.0	VESTR_MEDSA	13.1747185210476	-2.80855660024641	0.703904155440623	-3.98997019486032	6.6081598568878E-05	0.0045745665529839	intermediate	sup	https://www.uniprot.org/uniprot/Q40316	function:Stereospecific enzyme that catalyzes the NADPH-dependent reduction of (3R)-vestitone to (3R;4R)-4'-methoxyisoflavan-2';4;7-triol (DMI). Has no activity with (3S)-vestitone. Catalyzes the penultimate step in the biosynthesis of the phytoalexin medicarpin; and thereby contributes to plant defense reactions.|catalytic activity:a (3R;4R)-4;2'-dihydroxyisoflavan + NADP(+) = a (3R)-2'-hydroxyi…
Cluster-27569.0	AMO_ARATH	91.8694206941025	-1.44421240305204	0.298243286730884	-4.84239702050764	1.28282122976161E-06	0.00018434323463318	intermediate	sup	https://www.uniprot.org/uniprot/Q9SI68	catalytic activity:an aliphatic amine + H2O + O2 = an aldehyde + H2O2 + NH4(+)|cofactor:Binds 1 copper ion per subunit (By similarity). Can also use zinc ion as cofactor (By similarity).|cofactor:Cu cation|cofactor:Zn(2+)|cofactor:Contains 1 topaquinone per subunit.|cofactor:L-topaquinone|cofactor:Binds 1 Mn(2+) ion per subunit.|cofactor:Mn(2+)|subunit:Homodimer.|PTM:Topaquinone (TPQ) is generate…
Cluster-27665.0	CDPKW_ARATH	19.6241814761201	-1.55323965406637	0.488297075365119	-3.18093171642478	0.00146802226938494	0.0471524398623101	intermediate	sup	https://www.uniprot.org/uniprot/Q9SCM0	function:May play a role in signal transduction pathways that involve calcium as a second messenger. Involved in maintaining Ca2+ homeostasis in pollen tube tips by regulating CNGC18 (PubMed:24121288). Functions as regulator of the calcium-mediated abscisic acid (ABA) signaling pathway (PubMed:16299177). Phosphorylates ABA-responsive transcription factor ABF4 in vitro (PubMed:16299177).|catalytic…
Cluster-28612.1	GPAT6_ARATH	2049.84959352972	-1.938431076745	0.461586447248807	-4.19949738190674	2.67508123180538E-05	0.00228482078956538	intermediate	sup	https://www.uniprot.org/uniprot/O80437	function:Esterifies acyl-group from acyl-ACP to the sn-2 position of glycerol-3-phosphate; a step in cutin biosynthesis.|catalytic activity:an acyl-CoA + sn-glycerol 3-phosphate = a 2-acyl-sn-glycerol 3-phosphate + CoA|biophysicochemical properties:278.56 pmol/min/mg enzyme|subcellular location:Membrane|subcellular location:Multi-pass membrane protein|tissue specificity:Specifically expressed in …
Cluster-29266.0	LEA65_ARATH	237.47532818882	-1.22414529415561	0.208813925340178	-5.86237384389646	4.56296264702344E-09	1.29302420953643E-06	intermediate	sup	https://www.uniprot.org/uniprot/Q56ZH1	similarity:Belongs to the LEA type 3 family.
Cluster-29874.0	Y3795_ARATH	63.7034388002479	-1.03325794192695	0.255798162930433	-4.03934856329657	5.35998612106012E-05	0.0039161479319678	intermediate	sup	https://www.uniprot.org/uniprot/Q6E250	subunit:Interacts with RLK902.|alternative products:Q6DR24-1|alternative products:1|alternative products:Q6DR24-2|alternative products:2|tissue specificity:Expressed in inflorescences; stems; rosette leaves and weakly in roots.|induction:Rapid but transient down-regulation by wounding; salicylic acid treatment or pathogen infection.
Cluster-30995.0	PDR1_NICPL	8.91508132086199	-3.61088479045517	1.22502183350411	-2.94760851741428	0.00320242331260065	0.0831799745598505	intermediate	sup	https://www.uniprot.org/uniprot/Q949G3	function:Excretes secondary metabolites such as terpenes. Involved in both constitutive and jasmonic acid-dependent induced defense. Confers some resistance to sclareol and B.cinerea.|subcellular location:Cell membrane|subcellular location:Multi-pass membrane protein|tissue specificity:Roots; petals and leaf epidermis; where it is confined to glandular trichomes (at protein level).|induction:By t…
Cluster-31030.1	TKPR1_ARATH	297.157923409707	-1.17920190455743	0.357504578596251	-3.29842462210578	0.00097228980887341	0.0348061384827045	intermediate	sup	https://www.uniprot.org/uniprot/O65487	function:Involved in the biosynthesis of hydroxylated tetraketide compounds that serve as sporopollenin precursors (the main constituents of exine). Is essential for pollen wall development. Acts on tetraketide alpha-pyrones and reduces the carbonyl function on the tetraketide alkyl chain to a secondary alcohol function.|subunit:Interacts with 4CLL1/ACOS5; PKSA and PKSB.|subcellular location:Acco…
Cluster-31912.1	CK1_ARATH	96.2289897731357	-1.03854519034431	0.309589003704326	-3.3545932766274	0.00079481751683434	0.0299003249726231	intermediate	sup	https://www.uniprot.org/uniprot/Q9C9J3	function:Involved in phospholipid biosynthesis. Catalyzes the first step in phosphatidylcholine biosynthesis (By similarity).|catalytic activity:ATP + choline = ADP + H(+) + phosphocholine|pathway:Phospholipid metabolism; phosphatidylcholine biosynthesis; phosphocholine from choline: step 1/1.|tissue specificity:Expressed in roots. Expressed at low levels in cauline leaves and flowers.|induction:…
Cluster-32499.0	FAH2_ARATH	34.4641149467975	-1.30315283885662	0.438456734829708	-2.97213552749451	0.00295736107469476	0.0788655630130342	intermediate	sup	https://www.uniprot.org/uniprot/Q9SUC5	function:Fatty acid 2-hydroxylase involved in the alpha-hydroxylation of the long-chain fatty acid (LCFA) palmitic acid. Probably involved in the resistance response to oxidative stress.|catalytic activity:an N-(1;2-saturated acyl)sphinganine + 2 Fe(II)-[cytochrome b5] + 2 H(+) + O2 = an N-[(2'R)-hydroxyacyl]sphinganine + 2 Fe(III)-[cytochrome b5] + H2O|cofactor:Binds 2 Zn(2+) ions per subunit th…
Cluster-32593.0	Y5576_ARATH	19.3595189980357	-1.91297883955463	0.509738202158721	-3.75286535608522	0.00017482476588855	0.00967310534034108	intermediate	sup	https://www.uniprot.org/uniprot/Q9FHH7	catalytic activity:ATP + L-seryl-[protein] = ADP + H(+) + O-phospho-L-seryl-[protein]|catalytic activity:ATP + L-threonyl-[protein] = ADP + H(+) + O-phospho-L-threonyl-[protein]|alternative products:Q5XF57-1|alternative products:1|alternative products:Q5XF57-2|alternative products:2|similarity:Belongs to the protein kinase superfamily. Ser/Thr protein kinase family.
Cluster-32903.2	TRXH2_ARATH	180.092316567784	-1.24724546670082	0.23589821728228	-5.2872187041937	1.2419012610482E-07	2.54430325244882E-05	intermediate	sup	https://www.uniprot.org/uniprot/Q39240	function:Thiol-disulfide oxidoreductase probably involved in the redox regulation of a number of cytosolic enzymes. Possesses insulin disulfide bonds reducing activity.|subunit:Interacts with MDH1.|subcellular location:Cytoplasm|subcellular location:Mitochondrion|similarity:Belongs to the thioredoxin family. Plant H-type subfamily.
Cluster-33261.0	SCP40_ARATH	12.2466386986986	-2.80049165597269	0.805356579932765	-3.47733131603207	0.00050643160115085	0.0216885770882696	intermediate	sup	https://www.uniprot.org/uniprot/Q9LY68	function:Probable carboxypeptidase.|subcellular location:Secreted|tissue specificity:Expressed in roots; leaves; flowers and siliques.|similarity:Belongs to the peptidase S10 family.
Cluster-33757.0	BBX32_ARATH	7.97650790748422	-1.72178347791055	0.59205464268868	-2.90814960945407	0.00363574354610944	0.0892626559203111	intermediate	sup	https://www.uniprot.org/uniprot/Q9LJB7	function:Repressor of light-mediated regulation of seedling development. Functions by suppressing the activities of positive cofactors like BBX21 and HY5 involved in modulating light-regulated gene expression and growth.|subunit:Interacts with BBX21.|subcellular location:Nucleus
Cluster-34063.0	ATAD1_RAT	43.5165729148201	-1.39686260690314	0.351148321961351	-3.97798457102377	6.95018804427857E-05	0.00476588056128793	intermediate	sup	https://www.uniprot.org/uniprot/B3STU2	function:Outer mitochondrial translocase required to remove mislocalized tail-anchored transmembrane proteins on mitochondria (By similarity). Specifically recognizes and binds tail-anchored transmembrane proteins: acts as a dislocase that mediates the ATP-dependent extraction of mistargeted tail-anchored transmembrane proteins from the mitochondrion outer membrane (By similarity). Also plays a c…
Cluster-34818.0	C71A1_PERAE	121.305910434871	-2.44143213725247	0.375208328992895	-6.50687084640571	7.67323277084918E-11	2.80313362463757E-08	intermediate	sup	https://www.uniprot.org/uniprot/P24465	function:Involved in the metabolism of compounds associated with the development of flavor in the ripening fruit process; possibly by acting as trans-cinnamic acid 4-hydrolase.|cofactor:heme|subcellular location:Microsome membrane|subcellular location:Single-pass membrane protein|subcellular location:Endoplasmic reticulum membrane|subcellular location:Single-pass membrane protein|tissue specifici…
Cluster-34838.0	M3K17_ARATH	117.147346443156	-1.32626957854046	0.312669790942735	-4.24175797265737	2.21775779947985E-05	0.00197778335994202	intermediate	sup	https://www.uniprot.org/uniprot/O80888	function:Component of the abscisic acid (ABA) signaling pathway that may act as ABA signal transducer in the context of abiotic stresses. Triggers MPK7 activation in a MKK3-dependent manner. Mediates the ABA-dependent activation of the MKK3-MPK7 module.|catalytic activity:ATP + L-seryl-[protein] = ADP + H(+) + O-phospho-L-seryl-[protein]|catalytic activity:ATP + L-threonyl-[protein] = ADP + H(+) …
Cluster-34959.0	UBC5A_ORYSJ	100.457181150869	-1.00658504662281	0.272471934140854	-3.69427056697316	0.00022051889946134	0.0114128544423562	intermediate	sup	https://www.uniprot.org/uniprot/A0A0P0V661	function:E2 conjugating enzyme that associates with the E3 ubiquitin-protein ligase EL5 to mediates ubiquitination of target proteins.|catalytic activity:S-ubiquitinyl-[E1 ubiquitin-activating enzyme]-L-cysteine + [E2 ubiquitin-conjugating enzyme]-L-cysteine = [E1 ubiquitin-activating enzyme]-L-cysteine + S-ubiquitinyl-[E2 ubiquitin-conjugating enzyme]-L-cysteine.|pathway:Protein modification; pr…
Cluster-35245.0	RHD3_ARATH	38.0118560182677	-1.3039699943029	0.38362004330417	-3.39911852121082	0.00067603413974453	0.0265862920248949	intermediate	sup	https://www.uniprot.org/uniprot/Q3EB66	function:Probable GTP-binding protein involved in cell wall expansion. Required for appropriate root and root hair cells enlargement. May inhibit vacuole enlargement during root hair cell expansion. Plays a role in cell wall biosynthesis and actin organization. Seems to act independently from auxin and ethylene pathways. May regulate membrane traffic from the Golgi apparatus towards the endoplasm…
Cluster-35370.0	PME31_ARATH	48.2508880213777	-1.84369358079808	0.630083503251478	-2.92610990651858	0.00343229656280078	0.0859377903226113	intermediate	sup	https://www.uniprot.org/uniprot/Q9LVQ0	function:Acts in the modification of cell walls via demethylesterification of cell wall pectin (PubMed:18936961). Acts in a blockwise manner; resulting in a cell wall rigidification.|catalytic activity:[(1->4)-alpha-D-galacturonosyl methyl ester](n) + n H2O = [(1->4)-alpha-D-galacturonosyl](n) + n H(+) + n methanol|activity regulation:Does not require salt for activity. Not inhibited by kiwi pect…
Cluster-36060.0	NLTP3_ARATH	21.1055067124692	-4.16460067808089	1.0720968409766	-3.88453777579202	0.0001025247519097	0.00638327105267772	intermediate	sup	https://www.uniprot.org/uniprot/Q9FIE6	function:Plant non-specific lipid-transfer proteins transfer phospholipids as well as galactolipids across membranes. May play a role in wax or cutin deposition in the cell walls of expanding epidermal cells and certain secretory tissues (By similarity).|similarity:Belongs to the plant LTP family.
Cluster-36358.0	NA	32.8116151177855	-1.03788095528264	0.309864445695324	-3.34946770983574	0.00080966992517334	0.0301749802451551	intermediate	sup	NA	NA
Cluster-36494.0	NA	17.621170846677	-1.16002954959958	0.3375642976113	-3.43646990457307	0.00058934782550944	0.0242135710261134	intermediate	sup	NA	NA
Cluster-36699.0	PLCD4_ARATH	25.8631343052268	-1.56674944791536	0.436593802839259	-3.58857463785896	0.00033249080949374	0.0157451164998073	intermediate	sup	https://www.uniprot.org/uniprot/Q9LUY9	function:The production of the second messenger molecules diacylglycerol (DAG) and inositol 1;4;5-trisphosphate (IP3) is mediated by activated phosphatidylinositol-specific phospholipase C enzymes.|catalytic activity:a 1;2-diacyl-sn-glycero-3-phospho-(1D-myo-inositol-4;5-bisphosphate) + H2O = 1D-myo-inositol 1;4;5-trisphosphate + a 1;2-diacyl-sn-glycerol + H(+)|cofactor:Ca(2+)|subcellular locatio…
Cluster-37151.2	NRAM3_ORYSJ	716.201497538524	-1.83560422459051	0.625490291237503	-2.93466461479178	0.00333908384965342	0.0851512220985162	intermediate	sup	https://www.uniprot.org/uniprot/Q653V6	function:Probable metal transporter.|subcellular location:Membrane|subcellular location:Multi-pass membrane protein|similarity:Belongs to the NRAMP (TC 2.A.55) family.
Cluster-38402.0	14312_ARATH	24.8158962382658	-1.59217102273985	0.456999418810077	-3.48396728137094	0.00049403987877839	0.0214056742253298	intermediate	sup	https://www.uniprot.org/uniprot/Q9FZD3	function:Is associated with a DNA binding complex that binds to the G box; a well-characterized cis-acting DNA regulatory element found in plant genes.|subcellular location:Translocates from the cytosol to the nucleus when phosphorylated.|subcellular location:Nucleus|subcellular location:Cytoplasm|tissue specificity:Expressed in flowers.|similarity:Belongs to the 14-3-3 family.|sequence caution:T…
Cluster-38643.0	EC14_ARATH	7.07588745644369	-6.96605942198046	1.63330077123664	-4.26501936731847	1.99884862389628E-05	0.00179842994436674	intermediate	sup	https://www.uniprot.org/uniprot/A0MFC9	subcellular location:Secreted via vesicle exocytose upon sperm arrival; especially in the apical region of the degenerating synergid cell.|subcellular location:Cytoplasmic vesicle|subcellular location:Secreted|tissue specificity:Restricted to female reproductive tissues; specifically accumulating in storage vesicles of the unfertilized egg cell.|developmental stage:Confined to the egg cell before…
Cluster-38699.0	DRP1A_ARATH	20.5202502166492	-1.78394235556431	0.610041959216684	-2.92429451550342	0.00345237932522394	0.0862270127842792	intermediate	sup	https://www.uniprot.org/uniprot/Q8LPS7	function:Microtubule-associated force-producing protein that is targeted to at the leading edges of the forming cell plate during cytokinesis (PubMed:18612642). Plays also a major role in plasma membrane maintenance and cell wall integrity with implications in vesicular trafficking; polar cell expansion; vascular formation; and other aspects of plant growth and development; including stigmatic pa…
Cluster-39322.0	HAT22_ARATH	198.877289985339	-1.15527382536606	0.261545279917961	-4.41710829470305	1.00030120172549E-05	0.0010476981502717	intermediate	sup	https://www.uniprot.org/uniprot/Q546G6	function:Probable transcription factor.|subcellular location:Nucleus|similarity:Belongs to the HD-ZIP homeobox family. Class II subfamily.
Cluster-39620.0	USPAL_ARATH	70.0587816023838	-3.06712142249271	0.673670287443625	-4.55285245565975	5.29233914125565E-06	0.00059653908959855	intermediate	sup	https://www.uniprot.org/uniprot/Q9SSA2	subunit:Homohexamer.|similarity:Belongs to the universal stress protein A family.
Cluster-40103.0	NA	56.9485912857473	-1.05451240048106	0.340102834308251	-3.10056928112897	0.00193149022984004	0.0579275126201582	intermediate	sup	NA	NA
Cluster-40329.0	DOF37_ARATH	27.5896982845071	-4.1990124409064	0.57519673113312	-7.30013265658599	2.87484143360406E-13	1.81600139808976E-10	intermediate	sup	https://www.uniprot.org/uniprot/Q9SAF9	function:Transcription factor specifically involved in the maternal control of seed germination. Regulates transcription by binding to a 5'-AA[AG]G-3' consensus core sequence. May ensure the inactivity of a component that would be activated to trigger germination as a consequence of red light perception.|subcellular location:Nucleus|alternative products:Q43385-1|alternative products:1|alternative…
Cluster-41606.0	NAC7_ARATH	19.6404765021214	-1.10432456639026	0.367765457649374	-3.00279578579432	0.00267511873127758	0.0740075502290763	intermediate	sup	NA	NA
Cluster-42148.0	REN1_ARATH	128.007730599366	-1.24103885198032	0.431466776801247	-2.8763254060509	0.00402334704289841	0.096200776309193	intermediate	sup	https://www.uniprot.org/uniprot/Q9SB53	function:Acts as a GTPase activator for the Rac-type GTPase by converting it to an inactive GDP-bound state. Maintains the global inactivation of ARAC11/ROP1 at the apex in pollen tubes in order to regulate the polar cell growth.|subunit:Interacts with ARAC11/ROP1.|subcellular location:Localizes to the apical plasma membrane and accumulates in the clear zone of growing pollen tubes.|subcellular l…
Cluster-42491.0	APA1_ARATH	336.277617874698	-1.44630117493537	0.385495581622955	-3.75179702150249	0.00017557158733073	0.0096791019990097	intermediate	sup	https://www.uniprot.org/uniprot/Q38934	function:Involved in the breakdown of propeptides of storage proteins in protein-storage vacuoles (By similarity). Possesses aspartic protease activity in vitro.|biophysicochemical properties:Optimum pH is 5.0-6.0 with insulin B chain as substrate and at 37 degrees Celsius.|subcellular location:Located in protein storage vacuoles (PSV) of the embryo.|subcellular location:Vacuole|tissue specificit…
Cluster-44233.2	TSJT1_TOBAC	561.023259324449	-1.26175726272606	0.40666406271328	-3.10270166069645	0.00191762848624603	0.0576257812997679	intermediate	sup	https://www.uniprot.org/uniprot/P24805	tissue specificity:Stem-specific (active at lower levels in other organs).
Cluster-44233.3	TSJT1_TOBAC	508.354751584389	-1.37078350996949	0.421486476057942	-3.25225977068135	0.00114491331838827	0.0391689305164228	intermediate	sup	https://www.uniprot.org/uniprot/P24805	tissue specificity:Stem-specific (active at lower levels in other organs).
Cluster-44397.0	BH091_ARATH	10.5600158540077	-2.28289220779743	0.565820852089582	-4.03465549098568	5.46824689736945E-05	0.00397105255856515	intermediate	sup	https://www.uniprot.org/uniprot/Q9SJX5	subunit:Homodimer.|subcellular location:Nucleus|tissue specificity:Flowers.
Cluster-44468.0	WTR14_ARATH	19.5827638366529	-2.50660444520491	0.811610549674759	-3.08843255698117	0.00201215359435229	0.0598729235862178	intermediate	sup	https://www.uniprot.org/uniprot/O80638	subcellular location:Membrane|subcellular location:Multi-pass membrane protein|similarity:Belongs to the drug/metabolite transporter (DMT) superfamily. Plant drug/metabolite exporter (P-DME) (TC 2.A.7.4) family.
Cluster-44519.0	PER1_SORBI	5.59241924317891	-5.19518417128918	1.37910554187583	-3.76706786648308	0.00016517611003389	0.00932858812205561	intermediate	sup	https://www.uniprot.org/uniprot/C5XIP7	function:Removal of H(2)O(2); oxidation of toxic reductants; biosynthesis and degradation of lignin; suberization; auxin catabolism; response to environmental stresses such as wounding; pathogen attack and oxidative stress. These functions might be dependent on each isozyme/isoform in each plant tissue (By similarity). Has a high preference for hydroxycinnamates as substrates. Substrate preferenc…
Cluster-45226.0	NA	47.4742876004418	-1.20370263613461	0.382688805259587	-3.14538240886902	0.00165869860766539	0.0516498031887053	intermediate	sup	NA	NA
Cluster-45715.0	KASC1_ARATH	15.2335615986874	-4.48024292148529	1.00394024971258	-4.46265893091543	8.09488465422279E-06	0.00087658927714531	intermediate	sup	https://www.uniprot.org/uniprot/Q9FL32	function:Catalyzes the condensation reaction of fatty acid synthesis by the addition to an acyl acceptor of two carbons from malonyl-ACP. Specific for elongation from C-10 to unsaturated C-16 and C-18 fatty acids (By similarity).|catalytic activity:a fatty acyl-[ACP] + H(+) + malonyl-[ACP] = a 3-oxoacyl-[ACP] + CO2 + holo-[ACP]|subunit:Homodimer.|subcellular location:Plastid|subcellular location:…
Cluster-46295.0	NPC3_ARATH	86.0820634683706	-1.0410980917982	0.284247028822247	-3.66265250374612	0.0002496170542322	0.0125934088209229	intermediate	sup	https://www.uniprot.org/uniprot/Q8VZ53	function:Possesses specific phosphatase activity toward lysophosphatidic acid (LPA) in vitro. Does not show phospholipase C activity. May play a role in signal transduction and storage lipid synthesis. May be involved in brassinolide-mediated signaling in root development.|catalytic activity:a 1-acyl-sn-glycero-3-phosphate + H2O = a 1-acyl-sn-glycerol + phosphate|tissue specificity:Expressed in r…
Cluster-46461.0	IQD31_ARATH	18.6249388596037	-2.24201894619693	0.49103762388504	-4.56588016302765	4.97402874740718E-06	0.00056485964662971	intermediate	sup	https://www.uniprot.org/uniprot/Q9SSF5	subunit:Binds to multiple calmodulin (CaM) in the presence of Ca(2+) and CaM-like proteins.|subcellular location:Associates to cortical microtubules (MTs).|subcellular location:Nucleus|subcellular location:Nucleus envelope|subcellular location:Cytoplasm|subcellular location:Cytoskeleton|subcellular location:Cell membrane|similarity:Belongs to the IQD family.
Cluster-47122.0	KOR1_ORYSJ	34.429086708215	-1.52953316192073	0.360193745036412	-4.24641788759022	2.17215333948678E-05	0.00194282777010556	intermediate	sup	https://www.uniprot.org/uniprot/Q0DD66	function:Probable outward-rectifying potassium channel.|subcellular location:Membrane|subcellular location:Multi-pass membrane protein|domain:The segment S4 is probably the voltage-sensor and is characterized by a series of positively charged amino acids. The pore-forming region H5 is enclosed by the transmembrane segments S5 and S6 in the Shaker-type (1P/6TM) and contains the GYGD signature moti…
Cluster-47768.0	CCH_ARATH	321.68451143323	-1.17394781510648	0.391269449108331	-3.00035644945396	0.00269663829211379	0.074399244454215	intermediate	sup	https://www.uniprot.org/uniprot/O82089	function:Involved in copper homeostasis. Can complement the yeast mutants atx1 and sod1.|cofactor:Binds 1 copper ion per subunit.|cofactor:Cu cation|tissue specificity:Expressed in phloem (at protein level).|induction:Induced by copper deficiency; ozone and senescence. Down-regulated by excess of copper.|disruption phenotype:No visible phenotype under normal growth conditions.|similarity:Belongs …
Cluster-47833.0	DHEB_NICPL	454.583420674489	-1.3056993444151	0.323777090839796	-4.03271071782271	5.51371368739793E-05	0.00397105255856515	intermediate	sup	https://www.uniprot.org/uniprot/O24119	catalytic activity:H2O + L-glutamate + NAD(+) = 2-oxoglutarate + H(+) + NADH + NH4(+)|catalytic activity:H2O + L-glutamate + NADP(+) = 2-oxoglutarate + H(+) + NADPH + NH4(+)|similarity:Belongs to the Glu/Leu/Phe/Val dehydrogenases family.
Cluster-50416.0	FAO4A_ARATH	306.620510794797	-3.69145926002231	0.343862876778908	-10.7352654482554	6.95188897217432E-27	3.51313709208829E-23	intermediate	sup	https://www.uniprot.org/uniprot/O65709	function:Long-chain fatty alcohol oxidase involved in the omega-oxidation pathway of lipid degradation.|catalytic activity:a long-chain primary fatty alcohol + O2 = a long-chain fatty aldehyde + H2O2|subcellular location:Membrane|subcellular location:Single-pass membrane protein|similarity:Belongs to the GMC oxidoreductase family.
Cluster-50757.0	DOF17_ARATH	51.4668137057743	-1.40927097317591	0.293881061789704	-4.79537866303329	1.62367826902679E-06	0.00022493979866917	intermediate	sup	https://www.uniprot.org/uniprot/O82155	function:Transcription factor that binds specifically to a 5'-AA[AG]G-3' consensus core sequence.|subcellular location:Nucleus
Cluster-52579.0	TGA1_ARATH	53.2358688774954	-2.223988470774	0.643488877936107	-3.4561412745891	0.00054796804105494	0.0229202668809735	intermediate	sup	https://www.uniprot.org/uniprot/Q9FJP4	subunit:Binds DNA as a dimer. The reduced form interacts with NPR1.|subcellular location:Nucleus|alternative products:A number of isoforms are produced. According to EST sequences.|alternative products:Q39237-1|alternative products:1|tissue specificity:Predominantly expressed in roots.|similarity:Belongs to the bZIP family.
Cluster-53102.1	CVIF1_ARATH	33.3197825679043	-3.82799845087151	0.773755519203104	-4.94729711888065	7.52510690494546E-07	0.00011641263595145	intermediate	sup	https://www.uniprot.org/uniprot/Q9C7Y8	function:Inhibits fructosidases from vacuoles (vacuolar invertase VI).|subcellular location:Vacuole|alternative products:F4HWQ8-1|alternative products:1|alternative products:F4HWQ8-2|alternative products:2|tissue specificity:Mostly expressed in roots; senescent leaves and flowers (in sepals); and; to a lower extent; in stems; specifically in the vascular tissues (e.g. in the phloem).|disruption p…
Cluster-53121.0	TCP13_ARATH	266.650542185755	-2.51345581845417	0.623532544135182	-4.03099379831128	5.55415093675916E-05	0.00399069693254678	intermediate	sup	https://www.uniprot.org/uniprot/Q8LEB5	function:Plays a pivotal role in the control of morphogenesis of shoot organs by negatively regulating the expression of boundary-specific genes such as CUC genes; probably through the induction of miRNA (e.g. miR164). Binds to the 3'-ACC-5' repeats in the light-responsive promoter (LRP) of psbD; and activates its transcription. Participates in ovule develpment (PubMed:25378179).|subunit:Interact…
Cluster-53137.0	WAKLQ_ARATH	143.272987306933	-1.1633192943688	0.271859444399794	-4.27912039965046	1.87633349883434E-05	0.00171362373548663	intermediate	sup	https://www.uniprot.org/uniprot/Q9LZM4	function:Serine/threonine-protein kinase that may function as a signaling receptor of extracellular matrix component.|catalytic activity:ATP + L-seryl-[protein] = ADP + H(+) + O-phospho-L-seryl-[protein]|catalytic activity:ATP + L-threonyl-[protein] = ADP + H(+) + O-phospho-L-threonyl-[protein]|subcellular location:Membrane|subcellular location:Single-pass type I membrane protein|similarity:Belon…
Cluster-53276.0	COL10_ARATH	55.0822322465064	-1.0301247723491	0.35238151293194	-2.92332240638305	0.00346317719690734	0.0864255109361543	intermediate	sup	https://www.uniprot.org/uniprot/Q9LUA9	subcellular location:Nucleus|similarity:Belongs to the CONSTANS family.
Cluster-53340.0	GDL66_ARATH	2022.35907767668	-2.11901472856565	0.456199950912651	-4.64492537609102	3.40199402250539E-06	0.00041096358867086	intermediate	sup	https://www.uniprot.org/uniprot/Q9SZ19	subcellular location:Secreted|similarity:Belongs to the 'GDSL' lipolytic enzyme family.
Cluster-53656.0	ZWIP2_ARATH	144.370460412061	-1.46479436235374	0.198406824232731	-7.38278215992985	1.55015548898692E-13	1.00004818258664E-10	intermediate	sup	https://www.uniprot.org/uniprot/Q84TI0	function:Transcriptional regulator required for normal differentiation of the ovary transmitting tract cells and pollen tube growth. In Arabidopsis; the transmitting tract facilitates the transport of pollen tubes to the ovules for fertilization (PubMed:17600712). May play a role in the regulation of AGL8/FUL; which is required for normal pattern of cell division; expansion and differentiation du…
Cluster-54099.0	RNP1_ARATH	7.01424736431559	-1.76242954000517	0.526204010824966	-3.34932745427404	0.00081007994193978	0.0301749802451551	intermediate	sup	https://www.uniprot.org/uniprot/O23288	function:Involved with pre-mRNA processing. Forms complexes (ribonucleosomes) with at least 20 other different hnRNP and heterogeneous nuclear RNA in the nucleus (By similarity).|function:Involved in the packaging of pre-mRNA into hnRNP particles; transport of poly(A) mRNA from the nucleus to the cytoplasm and may modulate splice site selection.|subunit:Component of the spliceosome (By similarity…
Cluster-54138.0	AB29G_ARATH	31.1561198342486	-3.58488487799887	0.496429645555042	-7.22133520851827	5.1479579617724E-13	2.9451176105453E-10	intermediate	sup	https://www.uniprot.org/uniprot/O04323	function:May be a general defense protein.|subcellular location:Membrane|subcellular location:Multi-pass membrane protein|alternative products:Q94A18-1|alternative products:1|alternative products:Q94A18-2|alternative products:2|tissue specificity:Expressed in roots and stems; and; to a lower extent; in seedling and inflorescence.|induction:Repressed by cold/dark treatment.|similarity:Belongs to t…
Cluster-54850.0	NUDT8_ARATH	86.2490250364035	-1.01957299015343	0.295029304235735	-3.45583633732455	0.00054858830228042	0.0229202668809735	intermediate	sup	https://www.uniprot.org/uniprot/Q9LVT5	function:Probably mediates the hydrolysis of some nucleoside diphosphate derivatives (By similarity). May be involved in plant immunity and act as a positive regulator of defense response through salicylic acid (SA) signaling (PubMed:25436909).|cofactor:Mg(2+)|cofactor:Mn(2+)|tissue specificity:Expressed in roots; stems and; at lower level; leaves.|induction:Circadian regulation with a peak after…
Cluster-55048.1	SUI11_ARATH	536.798658455072	-1.09596278301765	0.1672518332476	-6.55276992626551	5.64795004686898E-11	2.0884328459892E-08	intermediate	sup	https://www.uniprot.org/uniprot/Q9SLK5	function:Probably involved in translation.|similarity:Belongs to the SUI1 family.
Cluster-55069.0	GAOX2_ARATH	61.004454991475	-3.20017250458798	0.426583213385914	-7.50187162590691	6.2912972227726E-14	4.65264446565093E-11	intermediate	sup	https://www.uniprot.org/uniprot/Q39111	function:Key oxidase enzyme in the biosynthesis of gibberellin that catalyzes the conversion of GA12 to GA9; via a three-step oxidation at C-20 of the GA skeleton; and GA25 is also formed as a minor product. GA53 is less effectively oxidized than GA12 and is only oxidized one step to GA44 (PubMed:7630935). Involved in the promotion of the floral transition; fertility and silique elongation; but p…
Cluster-55152.0	HQGT_RAUSE	18.7639384287034	-1.57876307666062	0.49836532260254	-3.16788308708174	0.00153553257359307	0.0489063898780624	intermediate	sup	https://www.uniprot.org/uniprot/Q9AR73	function:Broad spectrum multifunctional glucosyltransferase. In addition to hydroquinone it accept at least 45 natural and synthetic phenols as well as two cinnamyl alcohols as substrates. Hydroquinone was however the best substrate. In contrast to this broad acceptor substrate specificity; only pyrimidine nucleotide activated glucose is tolerated as a donor substrate.|catalytic activity:hydroqui…
Cluster-55291.1	CNGC4_ARATH	227.075692639642	-2.19584342308497	0.438533363779955	-5.00724370013221	5.52150009431576E-07	8.858063722738E-05	intermediate	sup	https://www.uniprot.org/uniprot/Q9XFS2	function:Acts as cyclic nucleotide-gated ion channel. Permeable to potassium and sodium in a cyclic nucleotide-dependent fashion (cAMP or cGMP). Might constitute a common downstream component of the signaling pathways leading to hypersensitive response (HR).|subunit:Homotetramer or heterotetramer.|subcellular location:Cell membrane|subcellular location:Multi-pass membrane protein|alternative prod…
Cluster-55292.0	HMA5_ORYSJ	24.8291481456105	-1.53180932184583	0.395657579141384	-3.87155308681311	0.00010814409775383	0.00663772710120274	intermediate	sup	https://www.uniprot.org/uniprot/Q7XU05	function:Copper (Cu) transporter that plays an essential role in promoting translocation of Cu from roots to shoots. Involved in loading Cu to the xylem of the roots and other organs; including panicles.|catalytic activity:ATP + Cu(+)(in) + H2O = ADP + Cu(+)(out) + H(+) + phosphate|subcellular location:Cell membrane|subcellular location:Multi-pass membrane protein|tissue specificity:Expressed in …
Cluster-55390.0	NA	67.5747595298231	-1.29481792339774	0.246617168038696	-5.25031543300575	1.51838974669102E-07	2.93242646556806E-05	intermediate	sup	NA	NA
Cluster-55543.0	ALDH_CRAPL	93.4937920760957	-1.19197676886059	0.283208667741562	-4.20882869993339	2.5669789919798E-05	0.00219868276880846	intermediate	sup	https://www.uniprot.org/uniprot/Q8VXQ2	function:Oxidizes nonanal; propionaldehyde and acetaldehyde in vitro; in the following decreasing order of reactivity: nonanal; propionaldehyde; acetaldehyde.|catalytic activity:an aldehyde + H2O + NAD(+) = a carboxylate + 2 H(+) + NADH|biophysicochemical properties:2.2 uM for nonanal|biophysicochemical properties:267 uM for propionaldehyde|biophysicochemical properties:32.3 mM for acetaldehyde|b…
Cluster-55638.0	Y3081_ARATH	105.377697876766	-1.27006518899023	0.43840505058739	-2.89701313269215	0.00376733984600602	0.0917717504375803	intermediate	sup	https://www.uniprot.org/uniprot/Q9SVL7	sequence caution:The predicted gene has been split into 2 genes: At3g50808 and At3g50810.
Cluster-55905.0	CLCB_ARATH	267.599438355561	-1.18373718413517	0.367145280581727	-3.22416560076596	0.00126340316069677	0.042189038805602	intermediate	sup	https://www.uniprot.org/uniprot/P92942	function:Voltage-gated chloride channel.|subunit:Homodimer (By similarity). Interacts with PP2A5 (PubMed:27676158).|subcellular location:Membrane|subcellular location:Multi-pass membrane protein|tissue specificity:Broadly expressed in the plant.|similarity:Belongs to the chloride channel (TC 2.A.49) family.
Cluster-55919.0	NAC42_ARATH	9.12040542992049	-6.96735492245976	1.36138148199773	-5.11785639410614	3.09027746885203E-07	5.3871937627805E-05	intermediate	sup	NA	NA
Cluster-56195.0	IX10L_ARATH	136.617704389256	-1.04089728265102	0.304027404683076	-3.42369558341647	0.00061775780015014	0.0251086250111964	intermediate	sup	https://www.uniprot.org/uniprot/W8PUW2	function:Involved in the synthesis of the hemicellulose glucuronoxylan; a major component of secondary cell walls. Probably involved in the elongation of glucuronoxylan xylosyl backbone.|subcellular location:Golgi apparatus membrane|subcellular location:Single-pass type II membrane protein|tissue specificity:Present in the xylem and phloem; and; to a lower extent; in interfascicular cells. Expres…
Cluster-56228.0	4CLL7_ARATH	9.75123435191644	-4.25889934262732	1.12117506390944	-3.79860334012149	0.000145513756591	0.00838806580531544	intermediate	sup	https://www.uniprot.org/uniprot/Q9M0X9	function:Contributes to jasmonic acid biosynthesis by initiating the beta-oxidative chain shortening of its precursors.|catalytic activity:ATP + CoA + hexadecanoate = AMP + diphosphate + hexadecanoyl-CoA|catalytic activity:(9Z)-octadecenoate + ATP + CoA = (9Z)-octadecenoyl-CoA + AMP + diphosphate|catalytic activity:ATP + CoA + octadecanoate = AMP + diphosphate + octadecanoyl-CoA|catalytic activit…
Cluster-56692.0	RAC2A_ARATH	50.5010046587007	-1.2654661298364	0.273769112936031	-4.62238459359033	3.79353864732207E-06	0.00044410766534923	intermediate	sup	https://www.uniprot.org/uniprot/O49841	function:Intracellular vesicle trafficking and protein transport.|subunit:Interacts with XI-2/MYA2.|subcellular location:Colocalizes with peroxisome.|subcellular location:Cell membrane|subcellular location:Lipid-anchor|subcellular location:Cytoplasmic side|subcellular location:Cytoplasm|similarity:Belongs to the small GTPase superfamily. Rab family.
Cluster-57356.0	NA	221.986259834567	-1.52918254041983	0.299854917372818	-5.09974141434056	3.40117816148963E-07	5.85949562696176E-05	intermediate	sup	NA	NA
Cluster-5243.0	YTX2_XENLA	6.64148943654407	-5.4593607267363	1.5131611901337	-3.60791749242123	0.00030866460810675	0.0149744313318477	intermediate	sup	https://www.uniprot.org/uniprot/P14381	NA
Cluster-13656.1	FBD15_ARATH	7.74363824436834	-1.42189802443503	0.481887583827987	-2.95068408515498	0.00317071038139151	0.0825937366616597	intermediate	sup	https://www.uniprot.org/uniprot/Q8LEE0	NA
Cluster-22742.0	NLTPC_RICCO	11.6563060227282	-5.52077355801507	1.61149316812969	-3.42587462807708	0.0006128231780701	0.0249414920567297	intermediate	sup	https://www.uniprot.org/uniprot/Q43120	function:Plant non-specific lipid-transfer proteins transfer phospholipids as well as galactolipids across membranes. May play a role in wax or cutin deposition in the cell walls of expanding epidermal cells and certain secretory tissues.|similarity:Belongs to the plant LTP family.
Cluster-24286.0	GAT22_ARATH	6.78493004741134	-5.09203287338689	1.17405155349112	-4.33714589299372	1.44344818993281E-05	0.00139558727289467	intermediate	sup	https://www.uniprot.org/uniprot/A3E4C1	function:Transcriptional regulator that specifically binds 5'-GATA-3' or 5'-GAT-3' motifs within gene promoters (PubMed:22102866; PubMed:25077795). Involved in the modulation of chloroplast development; growth and division in a cytokinin-dependent manner (PubMed:22102866; PubMed:22811435). Repressor of the gibberellic acid (GA) signaling pathway that regulates flowering and modulates greening; in…
Cluster-25253.0	RAA5A_ARATH	79.9803464782529	-1.15440568803215	0.186540933938327	-6.18848455220994	6.07453594049603E-10	1.89882478610082E-07	intermediate	sup	https://www.uniprot.org/uniprot/Q9FGK5	function:Intracellular vesicle trafficking and protein transport.|subcellular location:Cell membrane|subcellular location:Lipid-anchor|subcellular location:Cytoplasmic side|similarity:Belongs to the small GTPase superfamily. Rab family.
Cluster-27078.0	CLE27_ARATH	19.2631899273393	-1.16077917737534	0.388348547545284	-2.98901382459784	0.00279879467914154	0.0759733692625343	intermediate	sup	https://www.uniprot.org/uniprot/Q8LC08	function:CLE27p|function:Extracellular signal peptide that regulates cell fate. Represses root apical meristem maintenance.|subcellular location:CLE27p|subcellular location:Secreted|subcellular location:Extracellular space|tissue specificity:CLE27p|tissue specificity:Mostly expressed in apex; and; to a lower extent; in roots; leaves; flowers and siliques.|PTM:CLE27p|PTM:The O-glycosylation (arabi…
Cluster-28594.0	DTX30_ARATH	128.09060233884	-1.12590548912776	0.279095883514579	-4.03411714622779	5.48079716138906E-05	0.00397105255856515	intermediate	sup	https://www.uniprot.org/uniprot/Q9LS19	subcellular location:Membrane|subcellular location:Multi-pass membrane protein|similarity:Belongs to the multi antimicrobial extrusion (MATE) (TC 2.A.66.1) family.
Cluster-30616.0	C71DA_SOYBN	4.85561091066131	-3.38882391771176	1.05178280334163	-3.22198072353446	0.00127307699870706	0.0423256827978788	intermediate	sup	https://www.uniprot.org/uniprot/O48923	cofactor:heme|similarity:Belongs to the cytochrome P450 family.
Cluster-31843.0	LET12_SOLLC	80.0966524187342	-1.58660969862088	0.341063692992393	-4.65194546127272	3.28818054428124E-06	0.0003988036891326	intermediate	sup	https://www.uniprot.org/uniprot/O22300	function:May have a role to play in formative events in ovule and embryo morphogenesis.|subcellular location:Nucleus|tissue specificity:Ubiquitously expressed in the mature plant.|similarity:Belongs to the TALE/KNOX homeobox family.
Cluster-33994.0	AB42G_ORYSJ	25.2637254264919	-3.28640386134924	0.534949028176577	-6.14339626440905	8.0775432425768E-10	2.44919188658171E-07	intermediate	sup	https://www.uniprot.org/uniprot/Q8GU93	function:May be a general defense protein.|subcellular location:Membrane|subcellular location:Multi-pass membrane protein|alternative products:Q5Z9S8-1|alternative products:1|alternative products:Q5Z9S8-2|alternative products:2|similarity:Belongs to the ABC transporter superfamily. ABCG family. PDR (TC 3.A.1.205) subfamily.
Cluster-35752.0	AAE_RAUSE	5.42461269111232	-4.12927051088519	1.42084467256523	-2.90620825106104	0.00365837879464331	0.0896007297515184	intermediate	sup	https://www.uniprot.org/uniprot/Q3MKY2	function:Deacetylates 17-O-acetylajmaline and 17-O-acetylnorajmaline; but is inactive toward other acetylated alkaloids.|catalytic activity:17-O-acetylajmaline + H2O = acetate + ajmaline + H(+)|catalytic activity:17-O-acetylnorajmaline + H2O = acetate + H(+) + norajmaline|biophysicochemical properties:0.7 mM for 17-O-acetylnorajmaline|biophysicochemical properties:0.12 mM for 17-O-acetylajmaline|…
Cluster-35752.2	AAE_RAUSE	6.60384718040827	-3.47214075940158	1.14423370563618	-3.03446817053087	0.00240960180267132	0.068409678144941	intermediate	sup	https://www.uniprot.org/uniprot/Q3MKY2	function:Deacetylates 17-O-acetylajmaline and 17-O-acetylnorajmaline; but is inactive toward other acetylated alkaloids.|catalytic activity:17-O-acetylajmaline + H2O = acetate + ajmaline + H(+)|catalytic activity:17-O-acetylnorajmaline + H2O = acetate + H(+) + norajmaline|biophysicochemical properties:0.7 mM for 17-O-acetylnorajmaline|biophysicochemical properties:0.12 mM for 17-O-acetylajmaline|…
Cluster-36029.0	NA	64.629571775119	-3.11308352677644	1.07158539535548	-2.90511940557358	0.00367113019505142	0.0898404670251444	intermediate	sup	NA	NA
Cluster-37832.0	GRXC9_ARATH	232.625199166408	-1.63103670280169	0.314921228128659	-5.17918945157722	2.22852061008612E-07	4.14545849192769E-05	intermediate	sup	https://www.uniprot.org/uniprot/C1JGQ9	function:Has a glutathione-disulfide oxidoreductase activity in the presence of NADPH and glutathione reductase. Reduces low molecular weight disulfides and proteins (By similarity).|subunit:Interacts with TGA2 and TGA6.|subcellular location:Cytoplasm|subcellular location:Nucleus|induction:Up-regulated by salicylic acid (SA).|similarity:Belongs to the glutaredoxin family. CC-type subfamily.
Cluster-39352.0	C71DA_SOYBN	14.2030592720077	-2.91648116087014	0.914040850964221	-3.19075581555633	0.00141901155518842	0.04582092584118	intermediate	sup	https://www.uniprot.org/uniprot/O48923	cofactor:heme|similarity:Belongs to the cytochrome P450 family.
Cluster-39382.0	EXPB2_ARATH	21.5892227767786	-2.96052130695199	0.594672594454253	-4.97840548658365	6.41102360718561E-07	0.00010177416062485	intermediate	sup	https://www.uniprot.org/uniprot/O04484	function:May cause loosening and extension of plant cell walls by disrupting non-covalent bonding between cellulose microfibrils and matrix glucans. No enzymatic activity has been found (By similarity).|subcellular location:Secreted|subcellular location:Cell wall|subcellular location:Membrane|subcellular location:Peripheral membrane protein|similarity:Belongs to the expansin family. Expansin B su…
Cluster-39837.0	VINSY_RAUSE	6.64717694109104	-2.35799208108395	0.642389013270856	-3.67066066257539	0.00024192434671095	0.0122460569559645	intermediate	sup	https://www.uniprot.org/uniprot/Q70PR7	function:Acetyltransferase that catalyzes the formation of vinorine; a precursor of the antiarrhythmic monoterpenoid indole alkaloid ajmaline. Acts on gardneral; but not on polyneuridine aldehyde or N-methylgardneral.|catalytic activity:16-epivellosimine + acetyl-CoA = CoA + vinorine|activity regulation:Complete inhibition by 4-(2-aminoethyl)-benzenesulfonyl fluoride (AEBSF); N-tosyl-L-phenylalan…
Cluster-41075.1	TIC32_ARATH	11.1831164786117	-3.63407789396242	1.20012380812737	-3.02808582693891	0.00246108178642197	0.0692873359759522	intermediate	sup	https://www.uniprot.org/uniprot/Q8L9T6	function:Involved in protein precursor import into chloroplasts. Part of the redox regulon consisting of TIC32; TIC 55 and TIC62.|subunit:Part of the Tic complex. Interacts with TIC110.|subcellular location:Plastid|subcellular location:Chloroplast inner membrane|alternative products:A2RVM0-1|alternative products:1|alternative products:A2RVM0-2|alternative products:2|alternative products:A2RVM0-3|…
Cluster-43129.0	CEPR1_ARATH	135.540184571049	-1.39780617616762	0.477190295120694	-2.92924267417064	0.0033978902644351	0.0855750179833536	intermediate	sup	https://www.uniprot.org/uniprot/Q8GY29	function:Receptor kinase involved in the perception of C-terminally encoded plant signaling peptide (CEP) and subsequent regulation of root and shoot development (PubMed:25324386). Required for xylem and phloem cell files morphology and organization; probably by preventing ectopic lignification in phloem cells (PubMed:21853254). Together with CEPR2; mediates systemic nitrogen (N)-demand signaling…
Cluster-43807.0	Y1648_ARATH	21.535313973816	-3.2682049861525	1.06086202399653	-3.08070692722166	0.00206509804144426	0.0607920754510986	intermediate	sup	https://www.uniprot.org/uniprot/Q9C708	alternative products:Q6NLC8-1|alternative products:1|alternative products:Q6NLC8-2|alternative products:2
Cluster-44233.1	TSJT1_TOBAC	490.156855103181	-1.39823672865773	0.487450282996449	-2.86847044187256	0.00412461736127241	0.0977050961024536	intermediate	sup	https://www.uniprot.org/uniprot/P24805	tissue specificity:Stem-specific (active at lower levels in other organs).
Cluster-47227.0	NA	189.873127003611	-2.58111908545511	0.295542717554014	-8.7334890428602	2.46934650522397E-18	3.80705917866596E-15	intermediate	sup	NA	NA
Cluster-47354.1	FTCD_MOUSE	425.915562767127	-1.37286082194856	0.336787017003056	-4.07634722432338	4.57486892320128E-05	0.00349407054459411	intermediate	sup	https://www.uniprot.org/uniprot/Q91XD4	function:Folate-dependent enzyme; that displays both transferase and deaminase activity. Serves to channel one-carbon units from formiminoglutamate to the folate pool (By similarity).|function:Binds and promotes bundling of vimentin filaments originating from the Golgi.|catalytic activity:5-formimidoyltetrahydrofolate + L-glutamate = (6S)-5;6;7;8-tetrahydrofolate + N-formimidoyl-L-glutamate|catal…
Cluster-49852.0	NA	15.864493569246	-2.46805670353802	0.741380111469831	-3.32900311912191	0.00087157428284714	0.0319058911679549	intermediate	sup	NA	NA
Cluster-53434.0	PAE11_ARATH	89.0699356794373	-4.37450495986775	1.30053891328655	-3.36360943542481	0.00076930329062649	0.0293119510550274	intermediate	sup	https://www.uniprot.org/uniprot/Q93ZX9	function:Hydrolyzes acetyl esters in homogalacturonan regions of pectin. In type I primary cell wall; galacturonic acid residues of pectin can be acetylated at the O-2 and O-3 positions. Decreasing the degree of acetylation of pectin gels in vitro alters their physical properties.|subcellular location:Secreted|subcellular location:Cell wall|alternative products:Q9FH82-1|alternative products:1|alt…
Cluster-54202.1	NA	45.2253513976378	-1.2348745112931	0.361072626922003	-3.4200169694942	0.00062617229508215	0.0252811852985166	intermediate	sup	NA	NA
Cluster-56494.0	P2A01_ARATH	563.974971982691	-1.1869700102789	0.364405913219205	-3.257274284583	0.00112487680530184	0.0386705097659377	intermediate	sup	https://www.uniprot.org/uniprot/Q8LDY2	tissue specificity:Vascular tissues; specifically in phloem companion cell-sieve element complexes.
Cluster-631.1	AHP1_ARATH	8.9150004245257	-1.79801596386751	0.608166874963923	-2.95645165477678	0.00311201014038399	0.0816256569780129	intermediate	sup	https://www.uniprot.org/uniprot/Q9ZNV9	function:Functions as two-component phosphorelay mediators between cytokinin sensor histidine kinases and response regulators (B-type ARRs). Plays an important role in propagating cytokinin signal transduction through the multistep His-to-Asp phosphorelay.|subunit:Interacts with the B-type response regulators ARR1; ARR2; ARR4 and ARR9. Binds to ETR1; AHK2; AHK3; AHK4; AHK5 and FBR12.|subcellular …
Cluster-1145.0	14334_SOLLC	16.9675211601364	-4.91287805735529	1.54999042253193	-3.16961833178945	0.00152639291550263	0.0487176416746898	intermediate	sup	https://www.uniprot.org/uniprot/Q8L5E2	subunit:Homodimer.|similarity:Belongs to the 14-3-3 family.
Cluster-2741.5	GP108_HUMAN	4.67410184749322	-2.57006033310254	0.746891764120596	-3.44100772904971	0.00057955197776891	0.0239082932216752	intermediate	sup	https://www.uniprot.org/uniprot/B9EJD7	function:May play a role in intracellular immune modulation by activating NF-kappaB response and attenuating Toll-like-receptor response.|function:(Microbial infection) Plays an essential function in adeno-associated virus (AAV) transduction across multiple serotypes except AAV5. May play a critical role in mediating the endosomal virus escape or in the AAV virions trafficking from endosomes to t…
Cluster-3513.0	DHAS_BACSU	6.15052119212439	-6.16041830833908	1.66758721973211	-3.69421055489302	0.00022057098061477	0.0114128544423562	intermediate	sup	https://www.uniprot.org/uniprot/Q04797	function:Catalyzes the NADPH-dependent formation of L-aspartate-semialdehyde (L-ASA) by the reductive dephosphorylation of L-aspartyl-4-phosphate.|catalytic activity:L-aspartate 4-semialdehyde + NADP(+) + phosphate = 4-phospho-L-aspartate + H(+) + NADPH|pathway:Amino-acid biosynthesis; L-lysine biosynthesis via DAP pathway; (S)-tetrahydrodipicolinate from L-aspartate: step 2/4.|pathway:Amino-acid…
Cluster-3513.1	DHAS_BACSU	12.9043356803489	-6.62495496928111	1.24887175520754	-5.30475202250063	1.12826266405019E-07	2.34315426278533E-05	intermediate	sup	https://www.uniprot.org/uniprot/Q04797	function:Catalyzes the NADPH-dependent formation of L-aspartate-semialdehyde (L-ASA) by the reductive dephosphorylation of L-aspartyl-4-phosphate.|catalytic activity:L-aspartate 4-semialdehyde + NADP(+) + phosphate = 4-phospho-L-aspartate + H(+) + NADPH|pathway:Amino-acid biosynthesis; L-lysine biosynthesis via DAP pathway; (S)-tetrahydrodipicolinate from L-aspartate: step 2/4.|pathway:Amino-acid…
Cluster-4294.0	SWET7_ARATH	7.17702340095997	-2.5989318127278	0.876774769165144	-2.96419548569181	0.0030347543384065	0.0801539950303341	intermediate	sup	https://www.uniprot.org/uniprot/Q9SN64	function:Mediates both low-affinity uptake and efflux of sugar across the plasma membrane.|subunit:Forms heterooligomers with SWEET8; SWEET11; SWEET13; SWEET16 and SWEET17.|subcellular location:Cell membrane|subcellular location:Multi-pass membrane protein|induction:Induced by the pathogenic bacteria P.syringae pv. tomato.|similarity:Belongs to the SWEET sugar transporter family.
Cluster-5760.0	NA	124.896878722582	-2.06133722952062	0.658941777918295	-3.12825396506611	0.00175848165211655	0.0537489134816793	intermediate	sup	NA	NA
Cluster-6703.1	NA	12.2797285092129	-34.6624392344278	2.41400077392247	-14.3589180288892	9.3678218338952E-47	2.84041725825536E-42	intermediate	sup	NA	NA
Cluster-15213.3	ADH2_SOLTU	69.4168041621359	-1.56840813283862	0.527332170405492	-2.97423184258338	0.00293723057962095	0.0783976834548301	intermediate	sup	https://www.uniprot.org/uniprot/P14674	catalytic activity:a primary alcohol + NAD(+) = an aldehyde + H(+) + NADH|catalytic activity:a secondary alcohol + NAD(+) = a ketone + H(+) + NADH|cofactor:Binds 2 Zn(2+) ions per subunit.|cofactor:Zn(2+)|subunit:Homodimer (By similarity). Homotetramer.|subcellular location:Cytoplasm|similarity:Belongs to the zinc-containing alcohol dehydrogenase family.
Cluster-16431.0	NA	7.52134442957954	-2.14432583205811	0.601517553346183	-3.56485994486683	0.00036405053397303	0.0169560310915458	intermediate	sup	NA	NA
Cluster-17828.0	ERF61_ARATH	11.5417677215093	-2.83738332215691	0.609589918554172	-4.65457717687758	3.24646221145682E-06	0.00039532522374932	intermediate	sup	https://www.uniprot.org/uniprot/Q9C7W2	function:Probably acts as a transcriptional activator. Binds to the GCC-box pathogenesis-related promoter element. May be involved in the regulation of gene expression by stress factors and by components of stress signal transduction pathways (By similarity).|subcellular location:Nucleus|similarity:Belongs to the AP2/ERF transcription factor family. ERF subfamily.
Cluster-20188.1	PP2B8_ARATH	19.2601143381799	-1.86053372057714	0.512607454739879	-3.6295486992503	0.00028391716576813	0.0139298582253327	intermediate	sup	https://www.uniprot.org/uniprot/Q9ZVQ8	NA
Cluster-20287.0	NA	8.06764975508317	-1.93330300148383	0.565742681510295	-3.41728327147375	0.00063249431149394	0.0253918902398258	intermediate	sup	NA	NA
Cluster-21500.1	KINX_DICDI	16.4609644979824	-2.36151405877321	0.705594793690782	-3.3468416715786	0.00081737880807858	0.0303722338722436	intermediate	sup	https://www.uniprot.org/uniprot/Q54QZ4	catalytic activity:ATP + L-seryl-[protein] = ADP + H(+) + O-phospho-L-seryl-[protein]|catalytic activity:ATP + L-threonyl-[protein] = ADP + H(+) + O-phospho-L-threonyl-[protein]|similarity:Belongs to the protein kinase superfamily. TKL Ser/Thr protein kinase family.
Cluster-21500.5	NA	793.209059955683	-1.82169065951994	0.590837365195986	-3.08323536531185	0.0020476313648092	0.0605128953337035	intermediate	sup	NA	NA
Cluster-21500.6	NA	541.304037504135	-1.82761440730829	0.413982825452511	-4.41471069557195	1.01145163196313E-05	0.00105389089115994	intermediate	sup	NA	NA
Cluster-22449.2	NA	14.8033043884073	-1.08940789165272	0.367215139703494	-2.96667477417287	0.00301039208887737	0.0796875931210743	intermediate	sup	NA	NA
Cluster-24328.0	NA	9.94031392077512	-1.95236797892368	0.562786363367742	-3.46911031610754	0.0005221849900286	0.0222375998351928	intermediate	sup	NA	NA
Cluster-24398.0	NA	15.5559401965883	-2.85121832291747	0.77375291383671	-3.68492095077161	0.00022877363243049	0.0117173062650763	intermediate	sup	NA	NA
Cluster-24752.0	NA	6.91056987734243	-3.04340687508029	0.71768033237391	-4.24061624346517	2.22906958264773E-05	0.00198204160749155	intermediate	sup	NA	NA
Cluster-25403.0	PR4_PHAVU	7.91105814821029	-1.85947902462901	0.631885792615034	-2.94274542387419	0.00325315813770344	0.0837343021165586	intermediate	sup	https://www.uniprot.org/uniprot/Q09020	tissue specificity:Abundant in radicals and epicotyls of seedlings and higher in the roots than in stems and leaves of mature plants.|developmental stage:Higher levels in seedlings than in mature plants.|induction:By wounding.
Cluster-26161.0	NA	424.840780929216	-1.6420620036453	0.413811731043624	-3.96813787638175	7.24364234653905E-05	0.00488410015865287	intermediate	sup	NA	NA
Cluster-27024.0	PIP27_ARATH	70.7154527159779	-2.12381400914263	0.59872973256481	-3.54719983596729	0.00038934914062498	0.0178061165805284	intermediate	sup	https://www.uniprot.org/uniprot/O49616	function:Water channel required to facilitate the transport of water across cell membrane. May be involved in the osmoregulation in plants under high osmotic stress such as under a high salt condition.|subunit:Interacts with SYP61 and SYP121 in trafficking vesicles and at the plasma membrane.|subcellular location:Trafficking from the post-Golgi compartment to the plasma membrane is mediated by th…
Cluster-27024.3	PIP27_ARATH	45.1177333532303	-2.06901896775094	0.539330429716932	-3.83627337481564	0.0001249153569291	0.00741205193238259	intermediate	sup	https://www.uniprot.org/uniprot/O49616	function:Water channel required to facilitate the transport of water across cell membrane. May be involved in the osmoregulation in plants under high osmotic stress such as under a high salt condition.|subunit:Interacts with SYP61 and SYP121 in trafficking vesicles and at the plasma membrane.|subcellular location:Trafficking from the post-Golgi compartment to the plasma membrane is mediated by th…
Cluster-27350.2	NA	313.210179717188	-1.20225195003416	0.407036778750433	-2.95366908544472	0.00314020529797118	0.0820104778981777	intermediate	sup	NA	NA
Cluster-27925.0	NA	38.3396869688914	-1.97115131825073	0.338846660594906	-5.81723696137367	5.98283018644153E-09	1.64765136462742E-06	intermediate	sup	NA	NA
Cluster-28352.0	NA	4.31333955810102	-4.99724607295803	1.10563381736098	-4.51980212118137	6.18974581058257E-06	0.00069254347868145	intermediate	sup	NA	NA
Cluster-28388.0	NA	122.227021546578	-2.27623081011133	0.654591202811151	-3.47733180699042	0.00050643067373151	0.0216885770882696	intermediate	sup	NA	NA
Cluster-29342.6	VILI3_ARATH	4.71113312188415	-4.40149689976679	1.15246655892729	-3.81919706534798	0.00013388677199573	0.0078521872605079	intermediate	sup	https://www.uniprot.org/uniprot/Q9SCN1	function:Binds actin and actin filament bundles in a Ca(2+)-insensitive manner; but severs actin filaments in a calcium-dependent manner; regardless of the presence or not of VLN1 (AC O81643). Acts redundantly with VLN2 (AC O81644) to generate thick actin filament bundles; to regulate directional organ growth (PubMed:22209875) and in sclerenchyma development (PubMed:22563899).|subcellular locatio…
Cluster-29817.0	NA	6.08635750486931	-5.64800379739844	1.40505842225853	-4.0197643798467	5.82563747927714E-05	0.00414645901429958	intermediate	sup	NA	NA
Cluster-30434.0	PIN2_ARATH	21.6147532235487	-1.93886105104999	0.477852315328102	-4.057448271897	4.96118010172351E-05	0.00372346390753363	intermediate	sup	https://www.uniprot.org/uniprot/Q9SYT2	function:Acts as a component of the auxin efflux carrier. Seems to be involved in the root-specific auxin transport; and mediates the root gravitropism. Its particular localization suggest a role in the translocation of auxin towards the elongation zone.|subunit:Interacts with FYPP1 AND FYPP3.|subcellular location:Cell membrane|subcellular location:Multi-pass membrane protein|tissue specificity:R…
Cluster-31000.0	PIN2_ORYSJ	30.0430371308091	-2.13611855809624	0.550853697599518	-3.87783283910939	0.00010539108816366	0.00652155751879672	intermediate	sup	https://www.uniprot.org/uniprot/Q0DAE1	function:Acts as a component of the auxin efflux carrier. Involved in the basipetal polar auxin transport which contributes to the spreading growth of the tillers.|subcellular location:Membrane|subcellular location:Multi-pass membrane protein|tissue specificity:Expressed in roots; leaves; shoot apex and panicles (Ref.5). Expressed in roots; stem bases and young panicles (PubMed:19825657).|miscell…
Cluster-31030.0	CCR1_ARATH	340.762620728338	-1.16342841537756	0.361302527890458	-3.22009486667719	0.00128148181878978	0.0424653663688798	intermediate	sup	https://www.uniprot.org/uniprot/Q9FPM0	function:Involved in the latter stages of lignin biosynthesis. Catalyzes one of the last steps of monolignol biosynthesis; the conversion of cinnamoyl-CoAs into their corresponding cinnamaldehydes.|catalytic activity:(E)-cinnamaldehyde + CoA + NADP(+) = (E)-cinnamoyl-CoA + H(+) + NADPH|biophysicochemical properties:0.96 uM for feruloyl-CoA|biophysicochemical properties:2.27 uM for p-coumaroyl-CoA…
Cluster-31115.0	NA	19.7903782405609	-1.49858838625237	0.510651885918751	-2.93465749873057	0.00333916041928459	0.0851512220985162	intermediate	sup	NA	NA
Cluster-31349.0	MSL7_ARATH	42.1917397567782	-2.03584655170603	0.326484694484883	-6.23565694225917	4.49886052202515E-10	1.43589420935078E-07	intermediate	sup	https://www.uniprot.org/uniprot/F4IME1	function:Mechanosensitive channel that opens in response to stretch forces in the membrane lipid bilayer.|subcellular location:Membrane|subcellular location:Multi-pass membrane protein|developmental stage:Expressed during somatic embryogenesis.|similarity:Belongs to the MscS (TC 1.A.23) family.
Cluster-31653.1	NA	72.7492971218961	-1.71885398455261	0.353449509531308	-4.86308210423575	1.15571878824161E-06	0.00016847379508785	intermediate	sup	NA	NA
Cluster-32109.0	NA	166.624683589775	-1.59910215705224	0.426217599826047	-3.75184449845545	0.00017553833486864	0.0096791019990097	intermediate	sup	NA	NA
Cluster-33649.0	C76A2_SOLME	4.43724036292923	-4.56341542366479	1.32434427771599	-3.44579238227616	0.00056938763425369	0.0235209842754855	intermediate	sup	https://www.uniprot.org/uniprot/P37122	cofactor:heme|similarity:Belongs to the cytochrome P450 family.
Cluster-33984.0	ALDO4_ARATH	15.4777945034045	-2.65478920075308	0.679649966454281	-3.90611245756849	9.37928745128612E-05	0.0059495685106788	intermediate	sup	https://www.uniprot.org/uniprot/Q7GB29	function:Aldehyde oxidase with a broad substrate specificity (PubMed:28188272). Involved in the accumulation of benzoic acid (BA) in siliques (PubMed:19297586). Delays and protects siliques from senescence by catalyzing aldehyde detoxification in siliques. Catalyzes the oxidation of an array of aromatic and aliphatic aldehydes; including vanillin and the reactive carbonyl species (RCS) acrolein; …
Cluster-34242.0	NA	16.5300839728688	-1.23284901568614	0.429604998642213	-2.86972688768197	0.00410826474703481	0.0975930279929641	intermediate	sup	NA	NA
Cluster-35333.0	ATAD1_RAT	10.7414640443602	-1.25381149848631	0.433604158568809	-2.89160395191952	0.00383280772359792	0.0929137464786411	intermediate	sup	https://www.uniprot.org/uniprot/B3STU2	function:Outer mitochondrial translocase required to remove mislocalized tail-anchored transmembrane proteins on mitochondria (By similarity). Specifically recognizes and binds tail-anchored transmembrane proteins: acts as a dislocase that mediates the ATP-dependent extraction of mistargeted tail-anchored transmembrane proteins from the mitochondrion outer membrane (By similarity). Also plays a c…
Cluster-35443.0	NA	14.9715068630131	-1.12712976751855	0.320626488451775	-3.51539815989996	0.00043909513200554	0.0195503722430838	intermediate	sup	NA	NA
Cluster-36270.0	RADL6_ARATH	149.683506833306	-1.20800987467923	0.371558170586204	-3.25119986669479	0.00114919039308095	0.0392136886634876	intermediate	sup	https://www.uniprot.org/uniprot/Q9FRL6	function:Probable transcription factor.|subcellular location:Nucleus|alternative products:Q1A173-1|alternative products:1|alternative products:Q1A173-2|alternative products:2|tissue specificity:Expressed in the micropylar endosperm surrounding globular-stage embryos but no expression was detected elsewhere; including floral tissues.|miscellaneous:Assigned as a member of the MYB-related gene famil…
Cluster-36371.0	NA	947.170431211879	-1.4776249356885	0.501827975939437	-2.94448497599669	0.00323492651952484	0.0835939240438118	intermediate	sup	NA	NA
Cluster-36644.0	NA	20.6687826122589	-1.86987874730045	0.501953234187773	-3.72520509869044	0.00019515648308172	0.0104546638224754	intermediate	sup	NA	NA
Cluster-36835.0	KNAT6_ARATH	33.9200223403259	-1.78957347045586	0.349677537792764	-5.11778217655048	3.09149340300059E-07	5.3871937627805E-05	intermediate	sup	https://www.uniprot.org/uniprot/Q9LR21	function:Plays a role in meristem function. Contributes to the shoot apical meristem (SAM) maintenance and organ separation by controlling boundary establishment in embryo in a CUC1; CUC2 and STM-dependent manner. Involved in maintaining cells in an undifferentiated; meristematic state. Probably binds to the DNA sequence 5'-TGAC-3'.|subunit:May form heterodimeric complex with the TALE/BELL protei…
Cluster-37151.0	NRAM6_ARATH	368.044170134026	-1.81349451859844	0.63051149904616	-2.87622750947746	0.00402459516121174	0.096200776309193	intermediate	sup	https://www.uniprot.org/uniprot/Q9C5V8	function:Probable intracellular cadmium (Cd) transporter that participates in the distribution or availability of Cd within the cell.|subcellular location:Endomembrane system|subcellular location:Multi-pass membrane protein|alternative products:Q9S9N8-1|alternative products:1|alternative products:Nramp6a|alternative products:Q9S9N8-2|alternative products:2|alternative products:Nramp6b|tissue spec…
Cluster-37411.0	CK1_ARATH	7.10442473347697	-2.39320403600038	0.782507594528206	-3.05837803075036	0.00222538649194728	0.0645702811696972	intermediate	sup	https://www.uniprot.org/uniprot/Q9C9J3	function:Involved in phospholipid biosynthesis. Catalyzes the first step in phosphatidylcholine biosynthesis (By similarity).|catalytic activity:ATP + choline = ADP + H(+) + phosphocholine|pathway:Phospholipid metabolism; phosphatidylcholine biosynthesis; phosphocholine from choline: step 1/1.|tissue specificity:Expressed in roots. Expressed at low levels in cauline leaves and flowers.|induction:…
Cluster-37720.0	NA	11.1191220221322	-1.79687212510158	0.505646655958968	-3.55361219920218	0.00037997907362354	0.0174565840777871	intermediate	sup	NA	NA
Cluster-38323.0	PBL19_ARATH	13.1048128294038	-1.45731868743948	0.43799184379955	-3.32727357385775	0.00087700228574822	0.0319610412333797	intermediate	sup	https://www.uniprot.org/uniprot/Q9LTC0	function:May be involved in plant defense signaling.|catalytic activity:ATP + L-seryl-[protein] = ADP + H(+) + O-phospho-L-seryl-[protein]|catalytic activity:ATP + L-threonyl-[protein] = ADP + H(+) + O-phospho-L-threonyl-[protein]|subcellular location:Cell membrane|subcellular location:Lipid-anchor|induction:Induced by infection with the bacterial pathogen Pseudomonas syringae pv maculicola strai…
Cluster-39607.0	ZPR3_ARATH	9.33078716655032	-1.62502577692288	0.460583694974588	-3.5281878074571	0.00041841517868531	0.0189072528061363	intermediate	sup	https://www.uniprot.org/uniprot/Q9LXI8	function:Competitive inhibitor of the HD-ZIPIII transcription factors in shoot apical meristem (SAM) development. Acts by forming non-functional heterodimers. Part of a negative feedback loop. Involved in SAM development and lateral organ patterning. Essential for proper functioning of stem cells in the SAM.|subunit:Interacts with REV (PubMed:18055602; PubMed:18408069). Interacts with ATBH-8; ATB…
Cluster-39710.0	CALM3_PETHY	60.7337169314369	-1.53859943493328	0.32753790552106	-4.69746984699563	2.63404055419147E-06	0.00033841840526965	intermediate	sup	https://www.uniprot.org/uniprot/P27164	function:Calmodulin mediates the control of a large number of enzymes; ion channels and other proteins by Ca(2+). Among the enzymes to be stimulated by the calmodulin-Ca(2+) complex are a number of protein kinases and phosphatases.|miscellaneous:This protein has four functional calcium-binding sites.|similarity:Belongs to the calmodulin family.
Cluster-40899.1	CNGC2_ARATH	232.413400325689	-1.47848217489112	0.421582819036406	-3.50697919395868	0.0004532245842509	0.0200887615485233	intermediate	sup	https://www.uniprot.org/uniprot/O65718	function:Acts as cyclic nucleotide-gated ion channel. Permeable to potassium and calcium in a cyclic nucleotide-dependent fashion (cAMP or cGMP). Could also transport lithium; cesium and rubium and displays a strong selectivity against sodium. Seems to directly participate in pathogen-induced calcium influx. May function in homeostasis; re-establishing ionic balance after defense action and/or ot…
Cluster-40909.0	KRP6_ORYSJ	58.7888505651197	-1.70480071267549	0.518117933537542	-3.29037194492701	0.00100055031050844	0.0353998669369036	intermediate	sup	https://www.uniprot.org/uniprot/Q67J15	similarity:Belongs to the CDI family. ICK/KRP subfamily.|caution:In contrast to other members of the family; it lacks the N-terminal region.
Cluster-41094.2	ADS3_ARATH	33.3364965222263	-8.64878398631	2.11852301082974	-4.08245930872501	4.45616162137349E-05	0.0034206399119409	intermediate	sup	https://www.uniprot.org/uniprot/Q9LVZ4	function:Fatty acid desaturase involved in the first desaturation step leading to the formation of hexadeca 7;10;13-trienoic acid (16:3(7Z;10Z;13Z)); the major functional components of thylakoid membranes (PubMed:15579662; PubMed:16666902; PubMed:15240892). Required for chloroplast biogenesis at low temperature (PubMed:16668849). Also indirectly involved in the production of the oxylipin dinor-ox…
Cluster-41485.0	ZWIP4_ARATH	7.72983061324327	-1.67234703149731	0.528809230749439	-3.16247700352588	0.00156433090512618	0.0495352000358429	intermediate	sup	https://www.uniprot.org/uniprot/Q9LT33	function:Probable transcriptional regulator.|subcellular location:Nucleus|similarity:Belongs to the WIP C2H2-type zinc-finger protein family.|sequence caution:Truncated N-terminus.
Cluster-41744.0	RADL3_ARATH	132.580924094267	-1.09705396183719	0.344864035971044	-3.18112023118959	0.00146706730203765	0.0471524398623101	intermediate	sup	https://www.uniprot.org/uniprot/O23224	function:Probable transcription factor.|subcellular location:Nucleus|tissue specificity:Expressed just outside the vascular bundles in the rosette stem and the leaf traces. Not detected in floral primordia.|miscellaneous:Assigned as a member of the MYB-related gene family; I-box-binding-like subfamily.
Cluster-42265.0	MT1_ERYGU	1670.61871664057	-1.10564787537896	0.2332520143196	-4.74014288195602	2.13567560617303E-06	0.0002852679297567	intermediate	sup	https://www.uniprot.org/uniprot/P20238	function:Metallothioneins have a high content of cysteine residues that bind various heavy metals.|similarity:Belongs to the metallothionein superfamily. Type 15 family.
Cluster-42291.0	NA	43.7106573601447	-1.33326956821385	0.413994852498648	-3.22049793654912	0.00127968113913421	0.0424520917064424	intermediate	sup	NA	NA
Cluster-42564.8	NA	12.4672132035017	-2.89762918601573	0.673897311541378	-4.29980819983997	1.7094599153078E-05	0.00158509278568953	intermediate	sup	NA	NA
Cluster-43519.0	KASC1_ARATH	8.52986844137192	-5.54701616147359	1.44723326836817	-3.83284179732002	0.00012667142064012	0.00750157059615095	intermediate	sup	https://www.uniprot.org/uniprot/Q9FL32	function:Catalyzes the condensation reaction of fatty acid synthesis by the addition to an acyl acceptor of two carbons from malonyl-ACP. Specific for elongation from C-10 to unsaturated C-16 and C-18 fatty acids (By similarity).|catalytic activity:a fatty acyl-[ACP] + H(+) + malonyl-[ACP] = a 3-oxoacyl-[ACP] + CO2 + holo-[ACP]|subunit:Homodimer.|subcellular location:Plastid|subcellular location:…
Cluster-44984.0	RH20_ORYSJ	12.0500324253577	-2.68066006186885	0.885509246892872	-3.02725247791021	0.00246787735820615	0.0693943039216598	intermediate	sup	https://www.uniprot.org/uniprot/A0A0P0UZY0	function:ATP-dependent RNA helicase involved nonsense-mediated mRNA decay and ribosome biogenesis through rRNA processing.|catalytic activity:ATP + H2O = ADP + H(+) + phosphate|subcellular location:Nucleus|domain:The Q motif is unique to and characteristic of the DEAD box family of RNA helicases and controls ATP binding and hydrolysis.|similarity:Belongs to the DEAD box helicase family. DDX5/DBP2…
Cluster-45080.0	AAE_RAUSE	25.6324666166783	-3.41549217040917	1.08613229368233	-3.14463734323706	0.00166292833530786	0.0517145128767895	intermediate	sup	https://www.uniprot.org/uniprot/Q3MKY2	function:Deacetylates 17-O-acetylajmaline and 17-O-acetylnorajmaline; but is inactive toward other acetylated alkaloids.|catalytic activity:17-O-acetylajmaline + H2O = acetate + ajmaline + H(+)|catalytic activity:17-O-acetylnorajmaline + H2O = acetate + H(+) + norajmaline|biophysicochemical properties:0.7 mM for 17-O-acetylnorajmaline|biophysicochemical properties:0.12 mM for 17-O-acetylajmaline|…
Cluster-46016.0	PIP28_ARATH	6.08134556914139	-3.79759048562611	1.02837737148767	-3.69279856880985	0.00022179970222205	0.0114373958691751	intermediate	sup	https://www.uniprot.org/uniprot/Q0WS43	function:Aquaporins facilitate the transport of water and small neutral solutes across cell membranes.|subcellular location:Cell membrane|subcellular location:Multi-pass membrane protein|tissue specificity:Expressed in roots and floral buds.|domain:Aquaporins contain two tandem repeats each containing three membrane-spanning domains and a pore-forming loop with the signature motif Asn-Pro-Ala (NP…
Cluster-46257.0	NA	38.9774535098032	-4.32507610079629	0.48476591420218	-8.92198889006961	4.57988181404762E-19	8.66219057334365E-16	intermediate	sup	NA	NA
Cluster-49142.0	RAD_ANTMA	4230.27811442411	-10.8819107117792	0.787508988018118	-13.8181416051709	1.98118716223812E-43	3.00357879731111E-39	intermediate	sup	https://www.uniprot.org/uniprot/Q58FS3	function:Involved in the dorsovental asymmetry of flowers. Promotes dorsal identity.|subcellular location:Nucleus|tissue specificity:Specifically expressed in the dorsal region of developing flowers.|developmental stage:Early expressed at stage two (plastochrons 7 and 8); when the floral meristem comprised a loaf-shaped bulge of cells. Expression was in the dorsal region of the floral meristem. A…
Cluster-49787.0	PM19L_ORYSJ	15.0781992517431	-1.56334119483887	0.429238934049026	-3.64212346743996	0.00027039831991897	0.0133966461736327	intermediate	sup	https://www.uniprot.org/uniprot/Q6L4D2	function:May be involved in abiotic stress response through abscisic acid-dependent signaling.|subcellular location:Membrane|subcellular location:Multi-pass membrane protein|tissue specificity:Expressed in roots; leaf blades; leaf sheaths; stems; spikelets and embryos.|induction:Induced by heat shock (PubMed:24459431). Induced by drought; cold and salt stresses (PubMed:24459431; PubMed:26505346).…
Cluster-50283.0	NA	61.8125509903529	-2.22036819997981	0.337135182685858	-6.58598779958468	4.51870930407708E-11	1.73432638998634E-08	intermediate	sup	NA	NA
Cluster-51214.0	FBK22_ARATH	26.2776821340122	-1.63197506390827	0.531590642432613	-3.06998455887069	0.00214069838151724	0.0625569114618047	intermediate	sup	https://www.uniprot.org/uniprot/Q9C897	NA
Cluster-51306.1	NA	61.8844388658325	-1.15417826347446	0.390037122930621	-2.95914977221224	0.00308489131826311	0.0813365127487442	intermediate	sup	NA	NA
Cluster-51481.0	NA	11.2739845130471	-1.78169790006927	0.488352444379606	-3.64838534254233	0.00026389362740986	0.013129163842129	intermediate	sup	NA	NA
Cluster-52138.0	NA	244.130522501933	-1.29600071438455	0.282303957254646	-4.59079896359908	4.41552486491308E-06	0.00050713306601905	intermediate	sup	NA	NA
Cluster-52262.0	SMR6_ARATH	39.8957748113548	-1.1909450560647	0.40782563879885	-2.92023095843688	0.00349772061432759	0.0870011376103583	intermediate	sup	https://www.uniprot.org/uniprot/Q9FI64	function:Probable cyclin-dependent protein kinase (CDK) inhibitor that functions as a repressor of mitosis in the endoreduplication cell cycle (By similarity). May inhibit CDKA-1/CYCD complexes during S-phase; preventing the re-initiation of DNA replication (PubMed:20706207).|subunit:Interacts with CDKA-1 and D-type cyclins (PubMed:20706207).
Cluster-52306.0	MTP3_ORYSJ	245.708741987004	-1.47170727820225	0.458426398510193	-3.21034583301713	0.0013257536284468	0.0437412141111376	intermediate	sup	https://www.uniprot.org/uniprot/Q0DX45	function:Involved in sequestration of excess metal in the cytoplasm into vacuoles to maintain metal homeostasis.|subcellular location:Tonoplast.|subcellular location:Vacuole membrane|subcellular location:Multi-pass membrane protein|similarity:Belongs to the cation diffusion facilitator (CDF) transporter (TC 2.A.4) family. SLC30A subfamily.
Cluster-52592.0	COMT1_POPTM	11.8407209735322	-4.71335480785471	1.06970696760271	-4.40621118736626	1.05194406424186E-05	0.00108860054511528	intermediate	sup	https://www.uniprot.org/uniprot/Q43094	function:Catalyzes the conversion of caffeic acid to ferulic acid and of 5-hydroxyferulic acid to sinapic acid. The resulting products may subsequently be converted to the corresponding alcohols that are incorporated into lignins.|catalytic activity:(E)-caffeate + S-adenosyl-L-methionine = (E)-ferulate + H(+) + S-adenosyl-L-homocysteine|pathway:Aromatic compound metabolism; phenylpropanoid biosyn…
Cluster-52993.1	DRL4_ARATH	5.81864454558733	-1.98706112868973	0.596937151700099	-3.32876103125849	0.00087233217170392	0.0319058911679549	intermediate	sup	https://www.uniprot.org/uniprot/F4I4Y9	function:Potential disease resistance protein.|domain:The LRR repeats probably act as specificity determinant of pathogen recognition.|similarity:Belongs to the disease resistance NB-LRR family.|online information:Functional and comparative genomics of disease resistance gene homologs
Cluster-53657.0	PER12_ARATH	5.29656755428854	-5.89297373383418	1.29725019225518	-4.54266553130328	5.55473475668753E-06	0.00062379671317601	intermediate	sup	https://www.uniprot.org/uniprot/Q43734	function:Removal of H(2)O(2); oxidation of toxic reductants; biosynthesis and degradation of lignin; suberization; auxin catabolism; response to environmental stresses such as wounding; pathogen attack and oxidative stress. These functions might be dependent on each isozyme/isoform in each plant tissue.|function:Exhibits a Ca(2+)-pectate binding affinity which could be interpreted in vivo as a sp…
Cluster-54919.0	VESTR_MEDSA	30.3990221890309	-1.30409435103718	0.42814556852925	-3.04591346236971	0.00231974590342864	0.0662931343429403	intermediate	sup	https://www.uniprot.org/uniprot/Q40316	function:Stereospecific enzyme that catalyzes the NADPH-dependent reduction of (3R)-vestitone to (3R;4R)-4'-methoxyisoflavan-2';4;7-triol (DMI). Has no activity with (3S)-vestitone. Catalyzes the penultimate step in the biosynthesis of the phytoalexin medicarpin; and thereby contributes to plant defense reactions.|catalytic activity:a (3R;4R)-4;2'-dihydroxyisoflavan + NADP(+) = a (3R)-2'-hydroxyi…
Cluster-55325.0	SCL3_ARATH	20.4972500051792	-1.24329705413156	0.421426885037649	-2.95020820520381	0.0031755985030523	0.0826500619837329	intermediate	sup	https://www.uniprot.org/uniprot/Q9XE52	function:Probable transcription factor involved in plant development.|subunit:Binds to zinc finger proteins MGP/IDD3; IDD4; IDD5; BIB/IDD9 and JKD/IDD10.|subcellular location:Nucleus|tissue specificity:Expressed in seedlings; root epidermis; leaves; flowers and siliques.|similarity:Belongs to the GRAS family.
Cluster-56041.0	FLZ5_ARATH	128.677450736227	-1.7399582316589	0.583958633627198	-2.97959158656724	0.00288632930991783	0.0773796560619085	intermediate	sup	https://www.uniprot.org/uniprot/Q9LM43	subunit:Interacts with KIN10 and KIN11 via its FLZ-type zinc finger domain (PubMed:24600465; PubMed:29945970). Interacts with KINB3 via its N-terminal part (PubMed:29945970). Interacts with DELLA proteins GAI and RGA (Ref.9).|subcellular location:Shuttles from the cytoplasm to the nucleus when associated with KIN10.|subcellular location:Nucleus|subcellular location:Cytoplasm|induction:Down-regula…
Cluster-56291.1	GDL61_ARATH	289.347421893148	-2.0690144384812	0.581432389020213	-3.55847812669629	0.00037300984771304	0.0172146599581542	intermediate	sup	https://www.uniprot.org/uniprot/Q0WNC7	subcellular location:Secreted|similarity:Belongs to the 'GDSL' lipolytic enzyme family.
Cluster-56291.6	GDL61_ARATH	145.026984554462	-1.27479545428121	0.38318809444015	-3.32681383575795	0.00087845039075275	0.0319753833109415	intermediate	sup	https://www.uniprot.org/uniprot/Q0WNC7	subcellular location:Secreted|similarity:Belongs to the 'GDSL' lipolytic enzyme family.
Cluster-56291.9	GDL61_ARATH	21.3293478185134	-4.97105337707589	1.40185117245277	-3.54606357276729	0.00039103186025112	0.0178292887739463	intermediate	sup	https://www.uniprot.org/uniprot/Q0WNC7	subcellular location:Secreted|similarity:Belongs to the 'GDSL' lipolytic enzyme family.
Cluster-56382.0	FADX_VERFO	4.28923379689267	-5.46838994362462	1.43329242946061	-3.81526465306353	0.00013603705616428	0.00794755217718156	intermediate	sup	https://www.uniprot.org/uniprot/Q8GZC2	function:Converts linoleic acid to alpha-eleostearic acid (18:3(9Z;11E;13E)) and alpha-linolenic acid to alpha-parinaric acid (18:4(9Z;11E;13E;15Z)). Converts a single cis double bond at carbon 12 to two conjugated trans bonds at positions 11 and 13. Can also act as a 12(E) desaturase when acting on the monounsaturated fatty acids oleate and palmitoleate; stereoselectively introducing a trans dou…
Cluster-56526.0	NA	43.4671048105028	-2.78775274192008	0.402597970700416	-6.9244083299032	4.37801425785605E-12	2.04224262019159E-09	intermediate	sup	NA	NA
Cluster-56526.1	NA	28.6081547207326	-3.56278898953604	0.865188118578712	-4.11793564085093	3.82281415194083E-05	0.00299513043671829	intermediate	sup	NA	NA
Cluster-56526.2	NA	418.014203239517	-3.0281975366179	0.409395986387446	-7.3967445634703	1.39563645990254E-13	9.19936806537064E-11	intermediate	sup	NA	NA
Cluster-57115.2	SWET5_ORYSJ	6.63788573175866	-3.19262768004977	0.843819885462494	-3.78354164799032	0.00015461243858686	0.00882863229829074	intermediate	sup	https://www.uniprot.org/uniprot/A0A0P0WQZ4	function:Mediates both low-affinity uptake and efflux of sugar across the plasma membrane (By similarity). Can transport galactose. Prevents growth but promotes senescence (PubMed:25988582; PubMed:24709840). Involved in regulating the crosstalk between sugar and auxin. Regulates negatively the auxin signaling pathway and translocation (PubMed:24709840).|subunit:Forms homooligomers and/or heterool…
Cluster-57166.0	NRAM1_ARATH	68.8304039803374	-2.31606906396988	0.775844782457055	-2.98522219436087	0.00283372403924647	0.0766176637347344	intermediate	sup	https://www.uniprot.org/uniprot/Q9SP94	function:High affinity manganese (Mn) transporter involved in Mn acquisition from the soil. Required for Mn uptake into the root in conditions of low Mn availability. Can transport iron (Fe); cadmium (Cd) and cobalt (Co).|biophysicochemical properties:28 nM for Mn (2+)|subcellular location:Cell membrane|subcellular location:Multi-pass membrane protein|induction:By Mn and Fe deficiency in roots.|d…
Cluster-57253.1	TNG2_BOVIN	415.435615403742	-6.1094146128568	1.07325268989626	-5.69242888498827	1.25244769635312E-08	3.13846831414239E-06	intermediate	sup	https://www.uniprot.org/uniprot/Q29RZ5	subcellular location:Cytoplasm|subcellular location:Mitochondrion|subcellular location:Golgi apparatus|similarity:Belongs to the Tango2 family.|caution:Has been reported to be located in the Golgi apparatus (By similarity). However; another study was unable to detect Golgi localization (By similarity). Has also been reported to be located in the mitochondrion (By similarity). However; no mitochon…
Cluster-57305.1	OTU_ARATH	22.9378380989184	-1.47660845308513	0.502145600181769	-2.94059821006223	0.00327579138529402	0.0841386949753308	intermediate	sup	https://www.uniprot.org/uniprot/Q8LBZ4	OTU domain-containing protein At3g57810 [Gene: At3g57810 or T10K17.20] - Arabidopsis thaliana (Mouse-ear cress)
Cluster-57679.1	NLTP6_AMBAR	366.654199079695	-1.48869585871743	0.469749810951281	-3.16912497676733	0.00152898634061302	0.0487491007715324	intermediate	sup	https://www.uniprot.org/uniprot/O04004	function:Plant non-specific lipid-transfer proteins transfer phospholipids as well as galactolipids across membranes. May play a role in wax or cutin deposition in the cell walls of expanding epidermal cells and certain secretory tissues (By similarity).|allergen:Causes an allergic reaction in human. Binds to IgE.|similarity:Belongs to the plant LTP family.
Cluster-631.0	AHP1_ARATH	184.880158819448	-1.52891577346441	0.378488621196743	-4.03952903162619	5.3558638622906E-05	0.00370243050872507	late	sup	https://www.uniprot.org/uniprot/Q9ZNV9	function:Functions as two-component phosphorelay mediators between cytokinin sensor histidine kinases and response regulators (B-type ARRs). Plays an important role in propagating cytokinin signal transduction through the multistep His-to-Asp phosphorelay.|subunit:Interacts with the B-type response regulators ARR1; ARR2; ARR4 and ARR9. Binds to ETR1; AHK2; AHK3; AHK4; AHK5 and FBR12.|subcellular …
Cluster-741.13	RGP1_PEA	839.042668690525	-1.43127660707854	0.329781675251402	-4.34007318929238	1.4243526779463E-05	0.00134108933149068	late	sup	https://www.uniprot.org/uniprot/O04300	function:Probable UDP-L-arabinose mutase involved in the biosynthesis of cell wall non-cellulosic polysaccharides (By similarity). Was initially shown to possess an autoglycosylating activity which is dependent on the presence of UDP-glucose and manganese (PubMed:9207152).|catalytic activity:UDP-beta-L-arabinofuranose = UDP-beta-L-arabinopyranose|cofactor:Mn(2+)|cofactor:Mg(2+)|activity regulatio…
Cluster-7572.1	UGT2_GARJA	586.896512284765	-1.63617405028689	0.399614783680205	-4.09437817895209	4.23302904776199E-05	0.00310912064086777	late	sup	https://www.uniprot.org/uniprot/F8WKW1	function:Iridoid glucosyltransferase acting on genipin and 7-deoxyloganetin. No activity with 7-deoxyloganetic acid. Involved in geniposide biosynthesis.|catalytic activity:7-deoxyloganetin + UDP-alpha-D-glucose = 7-deoxyloganin + H(+) + UDP|biophysicochemical properties:8.82 mM for genipin|biophysicochemical properties:0.61 mM for 7-deoxyloganetin|biophysicochemical properties:0.17 mM for UPD-gl…
Cluster-21091.4	CER1_ARATH	160.730581281625	-1.55395510928758	0.16120559911876	-9.63958521157061	5.44073723510379E-22	2.4662084638549E-18	late	sup	https://www.uniprot.org/uniprot/Q39045	function:Aldehyde decarbonylase involved in the conversion of aldehydes to alkanes. Core component of a very-long-chain alkane synthesis complex. Involved in epicuticular wax biosynthesis and pollen fertility.|catalytic activity:a long-chain fatty aldehyde + H(+) + 2 NADPH + O2 = a long-chain alkane + formate + H2O + 2 NADP(+)|subunit:Homodimer. Interacts with CER3; CYTB5-B; CYTB5-C; CYTB5-D and …
Cluster-26957.0	NDB4_ARATH	6.5584796599872	-3.07848164988371	0.944280294341218	-3.26013543683174	0.00111359024176571	0.038574474204395	late	sup	https://www.uniprot.org/uniprot/Q9SKT7	function:Alternative NADH-ubiquinone oxidoreductase which catalyzes the oxidation of mitochondrial NADH does not translocate protons across the inner mitochondrial membrane (By similarity). NAD(P)H dehydrogenase; more efficient on NADH.|catalytic activity:a quinone + H(+) + NADH = a quinol + NAD(+)|catalytic activity:a ubiquinone + H(+) + NADH = a ubiquinol + NAD(+)|cofactor:Binds 1 FAD per subun…
Cluster-28503.1	C94A1_VICSA	10.7559999098382	-2.76997574741794	0.864081167489425	-3.20568929359503	0.00134739391155586	0.0441753770189031	late	sup	https://www.uniprot.org/uniprot/O81117	function:Catalyzes the omega-hydroxylation of various fatty acids (FA) from 10 to 18 carbon atoms. The substrate specificity is higher for laurate > palmitate > myristate > linolenate > linoleate > oleate > caprate. May play a minor role in cutin synthesis and could be involved in plant defense.|cofactor:heme|subcellular location:Endoplasmic reticulum membrane|subcellular location:Single-pass mem…
Cluster-29162.0	UFC_ARATH	285.77500611708	-2.32840349268791	0.758971675828334	-3.06783977168412	0.00215612192183718	0.0620142662058049	late	sup	https://www.uniprot.org/uniprot/Q9LX14	Protein UPSTREAM OF FLC [Gene: UFC or At5g10150 or T31P16.140]- Arabidopsis thaliana (Mouse-ear cress)
Cluster-29874.0	Y3795_ARATH	63.7034388002479	-1.82916069534009	0.608764276371224	-3.00471096340199	0.0026583333499495	0.0724025040290968	late	sup	https://www.uniprot.org/uniprot/Q6E250	subunit:Interacts with RLK902.|alternative products:Q6DR24-1|alternative products:1|alternative products:Q6DR24-2|alternative products:2|tissue specificity:Expressed in inflorescences; stems; rosette leaves and weakly in roots.|induction:Rapid but transient down-regulation by wounding; salicylic acid treatment or pathogen infection.
Cluster-30348.0	PAO1_ARATH	34.3982959399496	-2.54792107256944	0.782868635966354	-3.25459592518271	0.0011355380431785	0.0390787658460452	late	sup	https://www.uniprot.org/uniprot/Q7FL79	function:Flavoenzyme involved in polyamine back-conversion (PubMed:16778015; PubMed:20532512; PubMed:21081665; PubMed:26973665). Catalyzes the oxidation of the secondary amino group of polyamines; such as spermine and its acetyl derivatives (PubMed:16778015; PubMed:20532512; PubMed:21081665). Substrate preference is thermospermine > norspermine > spermine > N(1)-acetylspermine (PubMed:16778015; P…
Cluster-30995.0	PDR1_NICPL	8.91508132086199	-4.05240222993907	1.02269875293384	-3.96245934427301	7.41816422777137E-05	0.00483323102560956	late	sup	https://www.uniprot.org/uniprot/Q949G3	function:Excretes secondary metabolites such as terpenes. Involved in both constitutive and jasmonic acid-dependent induced defense. Confers some resistance to sclareol and B.cinerea.|subcellular location:Cell membrane|subcellular location:Multi-pass membrane protein|tissue specificity:Roots; petals and leaf epidermis; where it is confined to glandular trichomes (at protein level).|induction:By t…
Cluster-33191.0	E70A1_ARATH	8.92968879718321	-2.5410206590778	0.867469544478258	-2.92923328000651	0.00339799296678753	0.085164547263956	late	sup	https://www.uniprot.org/uniprot/Q9LZD3	function:Component of the exocyst complex involved in the docking of exocytic vesicles with fusion sites on the plasma membrane during regulated or polarized secretion. Involved in polarized cell growth and organ morphogenesis. Involved in polarized cell growth and organ morphogenesis. During cytokinesis; involved in cell plate initiation; cell plate maturation and formation of new primary cell w…
Cluster-33627.0	WTR45_ARATH	22.1444026292822	-4.76224753772121	1.22368546774172	-3.8917251722453	9.95339542332581E-05	0.00608513322019927	late	sup	https://www.uniprot.org/uniprot/Q9FGG3	subcellular location:Membrane|subcellular location:Multi-pass membrane protein|similarity:Belongs to the drug/metabolite transporter (DMT) superfamily. Plant drug/metabolite exporter (P-DME) (TC 2.A.7.4) family.
Cluster-34063.0	ATAD1_RAT	43.5165729148201	-1.26032221630908	0.39584521155185	-3.18387637270685	0.00145317061046808	0.0463408075076907	late	sup	https://www.uniprot.org/uniprot/B3STU2	function:Outer mitochondrial translocase required to remove mislocalized tail-anchored transmembrane proteins on mitochondria (By similarity). Specifically recognizes and binds tail-anchored transmembrane proteins: acts as a dislocase that mediates the ATP-dependent extraction of mistargeted tail-anchored transmembrane proteins from the mitochondrion outer membrane (By similarity). Also plays a c…
Cluster-34349.0	GALE2_CYATE	5.52430541491854	-4.12146055677625	1.25006174474376	-3.29700558720887	0.00097721557238139	0.0348393821479343	late	sup	https://www.uniprot.org/uniprot/O65781	catalytic activity:UDP-alpha-D-glucose = UDP-alpha-D-galactose|cofactor:NAD(+)|pathway:Carbohydrate metabolism; galactose metabolism.|similarity:Belongs to the NAD(P)-dependent epimerase/dehydratase family.
Cluster-34359.0	NA	245.665505106026	-1.30583698205805	0.284168366155109	-4.59529327534394	4.32141034561565E-06	0.00051843403253741	late	sup	NA	NA
Cluster-36060.0	NLTP3_ARATH	21.1055067124692	-4.1831404417968	1.06079897546505	-3.94338657799226	8.03389959962116E-05	0.00517070252121662	late	sup	https://www.uniprot.org/uniprot/Q9FIE6	function:Plant non-specific lipid-transfer proteins transfer phospholipids as well as galactolipids across membranes. May play a role in wax or cutin deposition in the cell walls of expanding epidermal cells and certain secretory tissues (By similarity).|similarity:Belongs to the plant LTP family.
Cluster-36337.0	CAAT1_ARATH	35.3922474329613	-1.88242976928851	0.565803308995488	-3.32700381804152	0.00087785170694394	0.03227605406875	late	sup	https://www.uniprot.org/uniprot/Q96241	function:High-affinity permease involved in the transport of the cationic amino acids (e.g. arginine; lysine; histidine; citrulline; valine; and glutamate). Transport mostly basic amino acids; and; to a lower extent neutral and acidic amino acids. May function as a proton symporter.|activity regulation:Inhibited by the protonophore 2;4-dinitrophenol.|biophysicochemical properties:35 uM for histid…
Cluster-38175.3	ATH1_ARATH	180.136405351157	-1.02294426889186	0.292763700700335	-3.49409529407102	0.00047567119700712	0.0205566342030107	late	sup	https://www.uniprot.org/uniprot/Q7X9S7	function:Transcription factor which may be involved in the signal transduction pathway downstream of the COP1 gene. Controls floral competency as a specific activator of FLC expression. Is responsive of the nuclear import of SHOOT MERISTEMLESS (STM).|subunit:May form heterodimeric complex with the TALE/KNOX protein STM.|subcellular location:Nucleus|tissue specificity:Most abundant in flowers.|dev…
Cluster-38481.0	EDR2_ARATH	7.28290193740401	-2.54531589035275	0.864046745109521	-2.94580808823037	0.00322112184660079	0.082547000311865	late	sup	https://www.uniprot.org/uniprot/Q56W91	function:Negative regulator of the salicylic acid- (SA-) mediated resistance to pathogens; including the biotrophic powdery mildew pathogens Golovinomyces cichoracearum and Blumeria graminis; and the downy mildew pathogen Hyaloperonospora parasitica; probably by limiting the initiation of cell death and the establishment of the hypersensitive response (HR). Prevents ethylene-induced senescence. B…
Cluster-38849.0	GATL4_ARATH	18.8614840012876	-1.75180450212343	0.535498474182753	-3.27135292924398	0.00107034243819884	0.0376936354761922	late	sup	https://www.uniprot.org/uniprot/Q8GX53	function:May be involved in pectin and/or xylans biosynthesis in cell walls.|pathway:Glycan metabolism; pectin biosynthesis.|subcellular location:Golgi apparatus membrane|subcellular location:Single-pass type II membrane protein|similarity:Belongs to the glycosyltransferase 8 family.|sequence caution:Truncated N-terminus.
Cluster-39218.0	UXS2_ARATH	22.5916352855695	-1.32062684825818	0.455427232649089	-2.89975379947413	0.00373455868056333	0.0901122029918438	late	sup	https://www.uniprot.org/uniprot/Q39077	function:Catalyzes the NAD-dependent decarboxylation of UDP-glucuronic acid to UDP-xylose. Necessary for the biosynthesis of the core tetrasaccharide in glycosaminoglycan biosynthesis.|catalytic activity:H(+) + UDP-alpha-D-glucuronate = CO2 + UDP-alpha-D-xylose|cofactor:NAD(+)|biophysicochemical properties:0.2 mM for UDP-D-glucuronate|biophysicochemical properties:Optimum pH is 7.0.|biophysicoche…
Cluster-40177.0	PDCB3_ARATH	59.3144108595755	-1.77125298846013	0.555750854269472	-3.187134981175	0.00143689699654262	0.0460068029266371	late	sup	https://www.uniprot.org/uniprot/Q9FZ86	subcellular location:Cell membrane|subcellular location:Lipid-anchor|subcellular location:GPI-anchor|subcellular location:Cell junction|subcellular location:Plasmodesma|tissue specificity:Expressed in the shoot apical region and in young leaves but also detected in the laminar and vasculature of mature leaves.|PTM:Contains two additional disulfide bonds.
Cluster-40329.0	DOF37_ARATH	27.5896982845071	-4.25165128085777	0.592962118151654	-7.17019038941435	7.48935383196819E-13	7.66571603510808E-10	late	sup	https://www.uniprot.org/uniprot/Q9SAF9	function:Transcription factor specifically involved in the maternal control of seed germination. Regulates transcription by binding to a 5'-AA[AG]G-3' consensus core sequence. May ensure the inactivity of a component that would be activated to trigger germination as a consequence of red light perception.|subcellular location:Nucleus|alternative products:Q43385-1|alternative products:1|alternative…
Cluster-40981.0	GALE2_CYATE	8.91671573960864	-3.96173300698885	1.02543254023614	-3.86347502301471	0.00011178532801625	0.00659284099991794	late	sup	https://www.uniprot.org/uniprot/O65781	catalytic activity:UDP-alpha-D-glucose = UDP-alpha-D-galactose|cofactor:NAD(+)|pathway:Carbohydrate metabolism; galactose metabolism.|similarity:Belongs to the NAD(P)-dependent epimerase/dehydratase family.
Cluster-41582.0	IQM2_ARATH	11.7251997912275	-3.23464321129842	0.904729705284021	-3.57525920991284	0.00034988106904335	0.01639841406314	late	sup	https://www.uniprot.org/uniprot/Q9LHN9	function:May be involved in biotic and abiotic stress responses.|subcellular location:Cytoplasm|subcellular location:Nucleus|tissue specificity:Expressed in rosette and cauline leaves; stems; flowers and siliques; and at lower levels in roots.|induction:By light. Down-regulated by treatment with mannitol.|disruption phenotype:Long hypocotyl phenotype.
Cluster-42795.1	DCAM4_ARATH	42.997946449115	-2.25583620770177	0.525128566784841	-4.29577888232855	1.74081035460726E-05	0.0015918130418354	late	sup	https://www.uniprot.org/uniprot/Q3E9D5	function:Essential for biosynthesis of the polyamines spermidine and spermine. Essential for polyamine homeostasis; and normal plant embryogenesis; growth and development.|catalytic activity:H(+) + S-adenosyl-L-methionine = CO2 + S-adenosyl 3-(methylsulfanyl)propylamine|cofactor:Binds 1 pyruvoyl group covalently per subunit.|cofactor:pyruvate|pathway:Amine and polyamine biosynthesis; S-adenosylme…
Cluster-43721.0	PFPB_RICCO	20.4241646194642	-2.64615821398386	0.897185768114046	-2.94939833870336	0.00318393304538865	0.0820683960440146	late	sup	https://www.uniprot.org/uniprot/Q41141	function:Catalytic subunit of pyrophosphate--fructose 6-phosphate 1-phosphotransferase. Catalyzes the phosphorylation of D-fructose 6-phosphate; the first committing step of glycolysis. Uses inorganic phosphate (PPi) as phosphoryl donor instead of ATP like common ATP-dependent phosphofructokinases (ATP-PFKs); which renders the reaction reversible; and can thus function both in glycolysis and gluc…
Cluster-44175.0	IQD31_ARATH	99.4425779087362	-1.24263811206607	0.2895323177919	-4.29188051110485	1.77166283819838E-05	0.00159665013706516	late	sup	https://www.uniprot.org/uniprot/Q9SSF5	subunit:Binds to multiple calmodulin (CaM) in the presence of Ca(2+) and CaM-like proteins.|subcellular location:Associates to cortical microtubules (MTs).|subcellular location:Nucleus|subcellular location:Nucleus envelope|subcellular location:Cytoplasm|subcellular location:Cytoskeleton|subcellular location:Cell membrane|similarity:Belongs to the IQD family.
Cluster-44181.0	NA	5.67635753889709	-2.75469194559861	0.909718569904611	-3.02807047885969	0.00246120678790608	0.068563732555101	late	sup	NA	NA
Cluster-44845.0	PME28_ARATH	12.4275078210073	-3.69272726906273	1.07681312294348	-3.42931116865351	0.00060511533804544	0.0248066016488137	late	sup	https://www.uniprot.org/uniprot/Q3E8Z8	function:Acts in the modification of cell walls via demethylesterification of cell wall pectin.|catalytic activity:[(1->4)-alpha-D-galacturonosyl methyl ester](n) + n H2O = [(1->4)-alpha-D-galacturonosyl](n) + n H(+) + n methanol|pathway:Glycan metabolism; pectin degradation; 2-dehydro-3-deoxy-D-gluconate from pectin: step 1/5.|subcellular location:Membrane|subcellular location:Single-pass membra…
Cluster-45253.3	COPA1_ARATH	15.40537023639	-1.21935623990359	0.342964820415242	-3.55533911153705	0.00037749188795897	0.0172939652838508	late	sup	https://www.uniprot.org/uniprot/O80706	function:The coatomer is a cytosolic protein complex that binds to dilysine motifs and reversibly associates with Golgi non-clathrin-coated vesicles; which further mediate biosynthetic protein transport from the ER; via the Golgi up to the trans Golgi network. Coatomer complex is required for budding from Golgi membranes; and is essential for the retrograde Golgi-to-ER transport of dilysine-tagge…
Cluster-45293.0	Y1864_ARATH	77.0527649446386	-1.12005673218529	0.254162914117008	-4.40684564888823	1.04886874278501E-05	0.00105910416177302	late	sup	https://www.uniprot.org/uniprot/Q9M8N1	catalytic activity:ATP + L-seryl-[protein] = ADP + H(+) + O-phospho-L-seryl-[protein]|catalytic activity:ATP + L-threonyl-[protein] = ADP + H(+) + O-phospho-L-threonyl-[protein]|subcellular location:Cell membrane|subcellular location:Single-pass type I membrane protein|alternative products:Q0V7T5-1|alternative products:1|alternative products:Q0V7T5-2|alternative products:2|similarity:Belongs to t…
Cluster-45715.0	KASC1_ARATH	15.2335615986874	-4.07796971510634	0.934724784555144	-4.36274910271812	1.28438211709449E-05	0.00123495286592145	late	sup	https://www.uniprot.org/uniprot/Q9FL32	function:Catalyzes the condensation reaction of fatty acid synthesis by the addition to an acyl acceptor of two carbons from malonyl-ACP. Specific for elongation from C-10 to unsaturated C-16 and C-18 fatty acids (By similarity).|catalytic activity:a fatty acyl-[ACP] + H(+) + malonyl-[ACP] = a 3-oxoacyl-[ACP] + CO2 + holo-[ACP]|subunit:Homodimer.|subcellular location:Plastid|subcellular location:…
Cluster-47445.0	CSLD1_ARATH	178.208588561018	-1.10240265265454	0.362062337105533	-3.04478687694382	0.00232845246414687	0.0659070443241573	late	sup	https://www.uniprot.org/uniprot/Q680J9	function:Thought to be a Golgi-localized beta-glycan synthase that polymerize the backbones of noncellulosic polysaccharides (hemicelluloses) of plant cell wall.|subcellular location:Golgi apparatus membrane|subcellular location:Multi-pass membrane protein|similarity:Belongs to the glycosyltransferase 2 family. Plant cellulose synthase-like D subfamily.
Cluster-50416.0	FAO4A_ARATH	306.620510794797	-2.47427356188655	0.379080669205764	-6.52703702109253	6.70834705836913E-11	4.1292161298165E-08	late	sup	https://www.uniprot.org/uniprot/O65709	function:Long-chain fatty alcohol oxidase involved in the omega-oxidation pathway of lipid degradation.|catalytic activity:a long-chain primary fatty alcohol + O2 = a long-chain fatty aldehyde + H2O2|subcellular location:Membrane|subcellular location:Single-pass membrane protein|similarity:Belongs to the GMC oxidoreductase family.
Cluster-50757.0	DOF17_ARATH	51.4668137057743	-1.59754232687791	0.401258492816131	-3.98132963034866	6.85308330917717E-05	0.00452075537214535	late	sup	https://www.uniprot.org/uniprot/O82155	function:Transcription factor that binds specifically to a 5'-AA[AG]G-3' consensus core sequence.|subcellular location:Nucleus
Cluster-51894.0	PATL3_ARATH	84.0011517123423	-1.82561039405734	0.395248465310313	-4.61889306166954	3.8579260845651E-06	0.0004800470378951	late	sup	https://www.uniprot.org/uniprot/Q9C7T9	function:Carrier protein that may be involved in membrane-trafficking events associated with cell plate formation during cytokinesis. Binds to some hydrophobic molecules such as phosphoinositides and promotes their transfer between the different cellular sites (By similarity).|subcellular location:Mainly membrane-associated. Also cytoplasmic (By similarity).|subcellular location:Membrane|subcellu…
Cluster-52352.0	KN14F_ARATH	259.947812739962	-1.24538200206505	0.213777206433049	-5.82560705532974	5.69053666772463E-09	1.96261661377068E-06	late	sup	https://www.uniprot.org/uniprot/O22240	function:Required for keeping the ATP levels stable and balancing the aerobic respiration pathways during seed germination at low temperature.|subunit:Interacts (via C-terminus) with VDAC3.|subcellular location:Associated with VDAC3 in mitochondrion.|subcellular location:Cytoplasm|subcellular location:Cytoskeleton|subcellular location:Mitochondrion|tissue specificity:Expressed in roots; leaves; s…
Cluster-52563.0	KAO1_ARATH	72.2138353506403	-2.10934805825795	0.366175166683031	-5.76048910516055	8.38705440484276E-09	2.71552281903735E-06	late	sup	https://www.uniprot.org/uniprot/Q9C5Y3	function:Catalyzes three successive oxidations of ent-kaurenoic acid giving gibberellin 12 (GA12); a key step in gibberellins (GAs) biosynthesis. GAs; which are involved many processes; including stem elongation; play a central role in plant development.|catalytic activity:ent-kaur-16-en-19-oate + 3 O2 + 3 reduced [NADPH--hemoprotein reductase] = gibberellin A12 + 4 H(+) + 4 H2O + 3 oxidized [NAD…
Cluster-53102.1	CVIF1_ARATH	33.3197825679043	-2.10049058143527	0.420315151739725	-4.99741818190742	5.81029778499149E-07	9.96544587663676E-05	late	sup	https://www.uniprot.org/uniprot/Q9C7Y8	function:Inhibits fructosidases from vacuoles (vacuolar invertase VI).|subcellular location:Vacuole|alternative products:F4HWQ8-1|alternative products:1|alternative products:F4HWQ8-2|alternative products:2|tissue specificity:Mostly expressed in roots; senescent leaves and flowers (in sepals); and; to a lower extent; in stems; specifically in the vascular tissues (e.g. in the phloem).|disruption p…
Cluster-53689.0	EDR2_ARATH	6.10535438850236	-3.13847293459829	1.07100228349166	-2.93040732309766	0.00338517953104889	0.0850908359050077	late	sup	https://www.uniprot.org/uniprot/Q56W91	function:Negative regulator of the salicylic acid- (SA-) mediated resistance to pathogens; including the biotrophic powdery mildew pathogens Golovinomyces cichoracearum and Blumeria graminis; and the downy mildew pathogen Hyaloperonospora parasitica; probably by limiting the initiation of cell death and the establishment of the hypersensitive response (HR). Prevents ethylene-induced senescence. B…
Cluster-54138.0	AB29G_ARATH	31.1561198342486	-1.57234248586039	0.520933191249161	-3.01831887902943	0.00254181290174528	0.0699494565241784	late	sup	https://www.uniprot.org/uniprot/O04323	function:May be a general defense protein.|subcellular location:Membrane|subcellular location:Multi-pass membrane protein|alternative products:Q94A18-1|alternative products:1|alternative products:Q94A18-2|alternative products:2|tissue specificity:Expressed in roots and stems; and; to a lower extent; in seedling and inflorescence.|induction:Repressed by cold/dark treatment.|similarity:Belongs to t…
Cluster-54298.0	HMDH2_GOSHI	47.7865866923592	-1.29436729963755	0.443876723229593	-2.91605130861535	0.00354492198951709	0.0874057015093452	late	sup	https://www.uniprot.org/uniprot/O64967	function:Catalyzes the synthesis of mevalonate. The specific precursor of all isoprenoid compounds present in plants.|catalytic activity:(R)-mevalonate + CoA + 2 NADP(+) = (3S)-hydroxy-3-methylglutaryl-CoA + 2 H(+) + 2 NADPH|pathway:Metabolic intermediate biosynthesis; (R)-mevalonate biosynthesis; (R)-mevalonate from acetyl-CoA: step 3/3.|subcellular location:Endoplasmic reticulum membrane|subcel…
Cluster-54543.0	WDR44_XENLA	21.3465052405267	-1.81812786502555	0.526393369820507	-3.45393382451892	0.00055247292418092	0.0230657445845537	late	sup	https://www.uniprot.org/uniprot/Q498F0	function:Downstream effector for rab11. May be involved in vesicle recycling (By similarity).|subcellular location:Cytoplasm|subcellular location:Cytosol|subcellular location:Cytoplasm|subcellular location:Perinuclear region|subcellular location:Endosome membrane|subcellular location:Golgi apparatus|subcellular location:Trans-Golgi network
Cluster-54850.0	NUDT8_ARATH	86.2490250364035	-1.14301791710671	0.376981567601195	-3.03202600694763	0.00242918273739016	0.0679699896449644	late	sup	https://www.uniprot.org/uniprot/Q9LVT5	function:Probably mediates the hydrolysis of some nucleoside diphosphate derivatives (By similarity). May be involved in plant immunity and act as a positive regulator of defense response through salicylic acid (SA) signaling (PubMed:25436909).|cofactor:Mg(2+)|cofactor:Mn(2+)|tissue specificity:Expressed in roots; stems and; at lower level; leaves.|induction:Circadian regulation with a peak after…
Cluster-56228.0	4CLL7_ARATH	9.75123435191644	-5.5647114993015	1.11111198223792	-5.00823642284322	5.49310344581556E-07	9.52438100195234E-05	late	sup	https://www.uniprot.org/uniprot/Q9M0X9	function:Contributes to jasmonic acid biosynthesis by initiating the beta-oxidative chain shortening of its precursors.|catalytic activity:ATP + CoA + hexadecanoate = AMP + diphosphate + hexadecanoyl-CoA|catalytic activity:(9Z)-octadecenoate + ATP + CoA = (9Z)-octadecenoyl-CoA + AMP + diphosphate|catalytic activity:ATP + CoA + octadecanoate = AMP + diphosphate + octadecanoyl-CoA|catalytic activit…
Cluster-57681.0	HTH_ARATH	3199.07514092683	-1.62432526883345	0.365770407445592	-4.44083292625324	8.96113496855852E-06	0.00093531846234329	late	sup	https://www.uniprot.org/uniprot/Q9SXZ3	cofactor:FAD|alternative products:A number of isoforms are produced. According to EST sequences.|alternative products:Q9S746-1|alternative products:1|tissue specificity:Expressed in roots; leaves; stems; inflorescences and siliques. Found not only in epidermis but also in all sub-epidermal cell layers.|miscellaneous:Mutations in the gene for this protein reveals an unusual pattern of genetic tran…
Cluster-57697.0	DIRL1_ARATH	3009.71952171764	-2.54790605104433	0.399487317091407	-6.37793977940316	1.79486058307112E-10	9.65269937302484E-08	late	sup	https://www.uniprot.org/uniprot/Q8LEU7	function:Putative lipid transfer protein required for systemic acquired resistance (SAR) long distance signaling. May interact with a lipid-derived molecule to promote long distance signaling associated with SAR. Together with AZI1; required for glycerol-3-phosphate- (G3P) and azelaic acid- (AA) induced systemic acquired resistance (SAR). Component of plant systemic immunity involved in priming d…
Cluster-2964.2	RAS_PLESU	345.203410743401	-2.35804000240706	0.576098650428413	-4.09311842798715	4.25610201361598E-05	0.00311884796517402	late	sup	https://www.uniprot.org/uniprot/A0PDV5	function:Involved in the biosynthesis of rosmarinic acid; a compound with antiviral; antimicrobial and anti-inflammatory activities. Can use 4-coumaroyl- and caffeoyl-CoA as hydroxycinnamoyl donors and 4-Hydroxyphenyllactate and 3.4-Dihydroxyphenyllactate; but not shikimate or quinate; as hydroxycinnamoyl acceptors. Can also putatively catalyze amide formation with D-amino acids as acceptors.|cat…
Cluster-24286.0	GAT22_ARATH	6.78493004741134	-3.45946303953922	1.21077319179056	-2.85723458612688	0.00427349869784554	0.0987604615314195	late	sup	https://www.uniprot.org/uniprot/A3E4C1	function:Transcriptional regulator that specifically binds 5'-GATA-3' or 5'-GAT-3' motifs within gene promoters (PubMed:22102866; PubMed:25077795). Involved in the modulation of chloroplast development; growth and division in a cytokinin-dependent manner (PubMed:22102866; PubMed:22811435). Repressor of the gibberellic acid (GA) signaling pathway that regulates flowering and modulates greening; in…
Cluster-24940.0	MPK15_ARATH	5.30177295466418	-4.00386206663711	1.08427575376399	-3.69266033362636	0.00022192034030329	0.0116581662215619	late	sup	https://www.uniprot.org/uniprot/Q94EY5	catalytic activity:ATP + L-seryl-[protein] = ADP + H(+) + O-phospho-L-seryl-[protein]|catalytic activity:ATP + L-threonyl-[protein] = ADP + H(+) + O-phospho-L-threonyl-[protein]|activity regulation:Activated by threonine and tyrosine phosphorylation.|subunit:Interacts with MKK7.|alternative products:Q9C9U4-1|alternative products:1|alternative products:Q9C9U4-2|alternative products:2|domain:The TX…
Cluster-25253.0	RAA5A_ARATH	79.9803464782529	-1.11235381404056	0.175244179857611	-6.34745082515361	2.18911918699981E-10	1.09867238496804E-07	late	sup	https://www.uniprot.org/uniprot/Q9FGK5	function:Intracellular vesicle trafficking and protein transport.|subcellular location:Cell membrane|subcellular location:Lipid-anchor|subcellular location:Cytoplasmic side|similarity:Belongs to the small GTPase superfamily. Rab family.
Cluster-28965.1	LFG5_ARATH	10.8136490122041	-1.49637903399304	0.478921322652568	-3.12447778625756	0.00178120970443166	0.0536221858838868	late	sup	https://www.uniprot.org/uniprot/Q940C4	subcellular location:Membrane|subcellular location:Multi-pass membrane protein|similarity:Belongs to the BI1 family.|caution:Was originally thought to contain a F-box domain and LRR repeats; but it lacks both types of domains.|sequence caution:The predicted gene At4g15470 has been split into 2 genes: At4g15470 and At4g15475.|sequence caution:The predicted gene At4g15470 has been split into 2 gene…
Cluster-29882.0	AP180_ARATH	12.0171890956459	-2.43411863410343	0.727000437840988	-3.34816666869164	0.00081348073297167	0.0306189129978543	late	sup	https://www.uniprot.org/uniprot/Q9ZVN6	function:Adaptins are components of the adapter complexes which link clathrin to receptors in coated vesicles. Clathrin-associated protein complexes are believed to interact with the cytoplasmic tails of membrane proteins; leading to their selection and concentration. Binding of AP180 to clathrin triskelia promotes their assembly into 70-90 nm coats cages.|subunit:Interacts with ALPHAC-AD and cla…
Cluster-30616.0	C71DA_SOYBN	4.85561091066131	-3.91344848445357	1.29792826890375	-3.01515004967026	0.00256852151571002	0.0705600570211445	late	sup	https://www.uniprot.org/uniprot/O48923	cofactor:heme|similarity:Belongs to the cytochrome P450 family.
Cluster-32677.1	PLY15_ARATH	135.261175025612	-1.38901412460416	0.323700440666478	-4.29104798789979	1.77831876515473E-05	0.00159665013706516	late	sup	https://www.uniprot.org/uniprot/Q9SVP1	catalytic activity:Eliminative cleavage of (1->4)-alpha-D-galacturonan to give oligosaccharides with 4-deoxy-alpha-D-galact-4-enuronosyl groups at their non-reducing ends.|cofactor:Binds 1 Ca(2+) ion. Required for its activity.|cofactor:Ca(2+)|pathway:Glycan metabolism; pectin degradation; 2-dehydro-3-deoxy-D-gluconate from pectin: step 2/5.|alternative products:A number of isoforms are produced.…
Cluster-33474.0	HAK5_ORYSJ	28.1742741148385	-3.051243104745	1.01825382226038	-2.99654471020954	0.00273058192876722	0.0739892097350846	late	sup	https://www.uniprot.org/uniprot/Q0JGC6	function:High-affinity potassium transporter.|subcellular location:Membrane|subcellular location:Multi-pass membrane protein|similarity:Belongs to the HAK/KUP transporter (TC 2.A.72.3) family.
Cluster-33994.0	AB42G_ORYSJ	25.2637254264919	-2.82581097236378	0.765367608492353	-3.69209637435553	0.0002224131470848	0.0116647424082656	late	sup	https://www.uniprot.org/uniprot/Q8GU93	function:May be a general defense protein.|subcellular location:Membrane|subcellular location:Multi-pass membrane protein|alternative products:Q5Z9S8-1|alternative products:1|alternative products:Q5Z9S8-2|alternative products:2|similarity:Belongs to the ABC transporter superfamily. ABCG family. PDR (TC 3.A.1.205) subfamily.
Cluster-35752.0	AAE_RAUSE	5.42461269111232	-4.25748516461586	1.42052584266882	-2.99711912077368	0.0027254419322525	0.0739130534276683	late	sup	https://www.uniprot.org/uniprot/Q3MKY2	function:Deacetylates 17-O-acetylajmaline and 17-O-acetylnorajmaline; but is inactive toward other acetylated alkaloids.|catalytic activity:17-O-acetylajmaline + H2O = acetate + ajmaline + H(+)|catalytic activity:17-O-acetylnorajmaline + H2O = acetate + H(+) + norajmaline|biophysicochemical properties:0.7 mM for 17-O-acetylnorajmaline|biophysicochemical properties:0.12 mM for 17-O-acetylajmaline|…
Cluster-35752.2	AAE_RAUSE	6.60384718040827	-4.98084978221254	1.41266324317738	-3.52585784776955	0.00042211347577136	0.0188377786022863	late	sup	https://www.uniprot.org/uniprot/Q3MKY2	function:Deacetylates 17-O-acetylajmaline and 17-O-acetylnorajmaline; but is inactive toward other acetylated alkaloids.|catalytic activity:17-O-acetylajmaline + H2O = acetate + ajmaline + H(+)|catalytic activity:17-O-acetylnorajmaline + H2O = acetate + H(+) + norajmaline|biophysicochemical properties:0.7 mM for 17-O-acetylnorajmaline|biophysicochemical properties:0.12 mM for 17-O-acetylajmaline|…
Cluster-35845.0	EIF3C_MEDTR	88.6558426497154	-3.7082121463298	0.79846381358513	-4.64418309663878	3.41424674508723E-06	0.00043160975785505	late	sup	https://www.uniprot.org/uniprot/Q9XHM1	function:Component of the eukaryotic translation initiation factor 3 (eIF-3) complex; which is involved in protein synthesis of a specialized repertoire of mRNAs and; together with other initiation factors; stimulates binding of mRNA and methionyl-tRNAi to the 40S ribosome. The eIF-3 complex specifically targets and initiates translation of a subset of mRNAs involved in cell proliferation.|subuni…
Cluster-37427.0	NA	35.963596866525	-2.25819129022756	0.505666307412246	-4.46577368736289	7.97799104572924E-06	0.00084430726046572	late	sup	NA	NA
Cluster-37832.0	GRXC9_ARATH	232.625199166408	-1.19776166250949	0.316663328286383	-3.78244512552543	0.00015529533567128	0.00864477368570129	late	sup	https://www.uniprot.org/uniprot/C1JGQ9	function:Has a glutathione-disulfide oxidoreductase activity in the presence of NADPH and glutathione reductase. Reduces low molecular weight disulfides and proteins (By similarity).|subunit:Interacts with TGA2 and TGA6.|subcellular location:Cytoplasm|subcellular location:Nucleus|induction:Up-regulated by salicylic acid (SA).|similarity:Belongs to the glutaredoxin family. CC-type subfamily.
Cluster-37947.0	PRK1_ARATH	6.73367409281105	-3.06542365420598	0.980760521451551	-3.12555775559672	0.00177468217213678	0.0535705391193992	late	sup	https://www.uniprot.org/uniprot/O65240	function:Receptor-like kinase involved in the control of pollen germination and pollen tube polar growth (PubMed:23024212).|catalytic activity:ATP + L-seryl-[protein] = ADP + H(+) + O-phospho-L-seryl-[protein]|catalytic activity:ATP + L-threonyl-[protein] = ADP + H(+) + O-phospho-L-threonyl-[protein]|subunit:Interacts in vitro with ROPGEF1 (via PRONE domain).|subcellular location:Preferentially l…
Cluster-39352.0	C71DA_SOYBN	14.2030592720077	-4.03160686579797	0.778654428218148	-5.17765868875079	2.24687805269727E-07	4.59957681368286E-05	late	sup	https://www.uniprot.org/uniprot/O48923	cofactor:heme|similarity:Belongs to the cytochrome P450 family.
Cluster-39382.0	EXPB2_ARATH	21.5892227767786	-6.65471892976405	0.948568285931506	-7.01554018668148	2.29062214537934E-12	2.0766125906539E-09	late	sup	https://www.uniprot.org/uniprot/O04484	function:May cause loosening and extension of plant cell walls by disrupting non-covalent bonding between cellulose microfibrils and matrix glucans. No enzymatic activity has been found (By similarity).|subcellular location:Secreted|subcellular location:Cell wall|subcellular location:Membrane|subcellular location:Peripheral membrane protein|similarity:Belongs to the expansin family. Expansin B su…
Cluster-39837.0	VINSY_RAUSE	6.64717694109104	-3.11675136374735	0.718976760554296	-4.33498206721521	1.45772005346909E-05	0.00136440876981044	late	sup	https://www.uniprot.org/uniprot/Q70PR7	function:Acetyltransferase that catalyzes the formation of vinorine; a precursor of the antiarrhythmic monoterpenoid indole alkaloid ajmaline. Acts on gardneral; but not on polyneuridine aldehyde or N-methylgardneral.|catalytic activity:16-epivellosimine + acetyl-CoA = CoA + vinorine|activity regulation:Complete inhibition by 4-(2-aminoethyl)-benzenesulfonyl fluoride (AEBSF); N-tosyl-L-phenylalan…
Cluster-41687.1	PINI_ARATH	147.504747473683	-1.30264397907166	0.333588661968145	-3.90494080759871	9.4248451112044E-05	0.00585225705241713	late	sup	https://www.uniprot.org/uniprot/Q9ZSY6	function:Acts as a component of the auxin efflux carrier. Seems to be involved in the basipetal auxin transport. Mediates the formation of auxin gradient which is required to ensure correct organogenesis. Coordinated polar localization of PIN1 is directly regulated by the vesicle trafficking process and apical-basal PIN1 polarity also depends on the phosphorylation of conserved serine residues by…
Cluster-42925.0	NA	26.096248399232	-3.35945727834207	1.08803352158581	-3.08764133796691	0.00201751806437897	0.0590007817352486	late	sup	NA	NA
Cluster-43032.0	PRK1_PETIN	6.04806456183714	-2.29479853501793	0.780004526745115	-2.94203232972751	0.00326065883593066	0.0831601769336876	late	sup	https://www.uniprot.org/uniprot/Q40902	function:Dual-specificity kinase with both serine/threonine and tyrosine kinase activities (PubMed:8038606). Required for postmeiotic development of microspores (Ref.2). Involved in embryo sac development at the late stages of megagametogenesis (Ref.3). Involved in the phosphorylation of KIP1 (PubMed:11500547).|catalytic activity:ATP + L-seryl-[protein] = ADP + H(+) + O-phospho-L-seryl-[protein]|…
Cluster-46590.0	DRM1_ARATH	19.3010579076966	-3.49890439115175	1.01256393590622	-3.45548983829878	0.00054929389649111	0.0229935294665738	late	sup	https://www.uniprot.org/uniprot/O65923	alternative products:B9DGG8-1|alternative products:1|alternative products:B9DGG8-2|alternative products:2|alternative products:B9DGG8-3|alternative products:3|alternative products:B9DGG8-4|alternative products:4|alternative products:B9DGG8-5|alternative products:5|tissue specificity:Isoform 1: Expressed mainly in the low bolt. Isoform 2: Expressed mainly in the low bolt. Detected in flowers. Isof…
Cluster-48688.0	MDIS2_ARATH	5.09831070294812	-4.99011410430041	1.1819765264991	-4.22183858344518	2.42317620105891E-05	0.00202894186415064	late	sup	https://www.uniprot.org/uniprot/Q9SN49	function:Involved in the pollen tube perception of the female signal by binding an unidentified female attractant (PubMed:26863186). May be involved in the regulation of root hairs development (PubMed:16367956).|catalytic activity:ATP + L-seryl-[protein] = ADP + H(+) + O-phospho-L-seryl-[protein]|catalytic activity:ATP + L-threonyl-[protein] = ADP + H(+) + O-phospho-L-threonyl-[protein]|subcellul…
Cluster-50321.0	NA	13.8475524434722	-1.75713357986915	0.606915089466369	-2.89518848742765	0.00378930924637047	0.0910869563540418	late	sup	NA	NA
Cluster-54587.1	PRP4_ARATH	875.662576250539	-1.40329570453505	0.455315059068061	-3.08203226883668	0.00205592548989599	0.0596839119802378	late	sup	https://www.uniprot.org/uniprot/Q9M7N8	subcellular location:Secreted|subcellular location:Cell wall|tissue specificity:Mostly expressed in aerial organs; particularly in expanding leaves; stems; flowers; and siliques. Also present in stipules.|developmental stage:In young seedlings; detected in the hypocotyl; cotyledons and rosette leaves;mostly in expanding leaves. At flowering time; expressed in stems; cauline leaves; sepals; and; i…
Cluster-56748.0	LOR15_ARATH	41.6816250112987	-1.4498843351181	0.374392253717238	-3.87263443813968	0.00010766525305672	0.00641176890973365	late	sup	https://www.uniprot.org/uniprot/Q8LEK9	function:Might be related to the phospholipid scramblase and tubby-like superfamily of membrane tethered transcription factors.|alternative products:Q9LZX1-1|alternative products:1|alternative products:Q9LZX1-2|alternative products:2|similarity:Belongs to the LOR family.
Cluster-57485.0	GASA6_ARATH	609.530204337212	-1.20432997119906	0.34089205895209	-3.53287775286172	0.00041106250128413	0.0185007278946746	late	sup	https://www.uniprot.org/uniprot/Q9CA50	function:Gibberellin-regulated protein that may function in hormonal controlled steps of development such as seed germination; flowering and seed maturation.|subcellular location:Secreted|PTM:Six disulfide bonds may be present.|similarity:Belongs to the GASA family.
Cluster-618.3	NA	797.751074518542	-3.60630211004382	1.11791948463997	-3.22590504915053	0.00125575009179907	0.04218852260136	late	sup	NA	NA
Cluster-618.4	NA	2355.90210104848	-1.67067328037467	0.523618331875867	-3.19063176109489	0.0014196209224734	0.0455916719332802	late	sup	NA	NA
Cluster-16818.1	NA	6.92873137430523	-2.94510899717712	0.942363790430437	-3.12523573919569	0.00177662619360647	0.0535705391193992	late	sup	NA	NA
Cluster-23290.0	PMA8_ARATH	42.8694632671364	-3.6370037025947	0.750443560082491	-4.84647200143194	1.25676314824343E-06	0.00018634156398955	late	sup	https://www.uniprot.org/uniprot/Q9M2A0	function:The plasma membrane H(+) ATPase of plants and fungi generates a proton gradient that drives the active transport of nutrients by H(+)-symport. The resulting external acidification and/or internal alkinization may mediate growth responses (By similarity).|catalytic activity:ATP + H(+)(in) + H2O = ADP + 2 H(+)(out) + phosphate|subunit:Binds to 14-3-3 proteins. The binding is induced by pho…
Cluster-24398.0	NA	15.5559401965883	-2.9215093323501	0.927482679928326	-3.14993411259806	0.00163307287672453	0.0504060334420907	late	sup	NA	NA
Cluster-24752.0	NA	6.91056987734243	-4.32909973255377	1.17692142118481	-3.67832520899793	0.00023477049655549	0.0121127389954512	late	sup	NA	NA
Cluster-25495.2	NA	6.28794661587542	-4.19515717019439	0.971810124032144	-4.31684859670759	1.58272639759941E-05	0.0014642549524661	late	sup	NA	NA
Cluster-27760.0	NA	50.6183373452093	-1.96629413645966	0.68845840902599	-2.85608267787957	0.0042890343102806	0.0989033856578512	late	sup	NA	NA
Cluster-27925.0	NA	38.3396869688914	-1.4054433944775	0.284122361458143	-4.946613097486	7.55158601842377E-07	0.00012415120433398	late	sup	NA	NA
Cluster-28226.1	NA	22.9500722985968	-3.60901006424841	1.17262641521635	-3.07771513366647	0.00208594211911503	0.0603895469338685	late	sup	NA	NA
Cluster-28352.0	NA	4.31333955810102	-4.7150631601562	1.10895893956899	-4.25179237203208	2.12066424189191E-05	0.0018362342861132	late	sup	NA	NA
Cluster-28388.0	NA	122.227021546578	-1.88691113972038	0.648895265869035	-2.907882425669	0.00363885119620884	0.0889528108287415	late	sup	NA	NA
Cluster-28776.0	NA	6.60370593445959	-4.0556157442758	1.24573882965872	-3.25559069663652	0.00113156748839952	0.0389844043506153	late	sup	NA	NA
Cluster-29607.0	NA	3.74404876776329	-3.90599038054712	1.29340803336195	-3.01992123119439	0.00252840432585975	0.0696408587322308	late	sup	NA	NA
Cluster-29634.0	LEA1_CICAR	11.094696238263	-4.31011719105117	1.2182082031955	-3.53807927064129	0.00040304903669747	0.0182175868011549	late	sup	https://www.uniprot.org/uniprot/O49816	tissue specificity:Highest expression is found in seeds. No expression detected in adult tissues.|developmental stage:Not expressed in the first stages of embryogenesis. Levels increase during late embryogenesis and decrease in germinating seedlings.|induction:Up-regulated in response to water stress.|similarity:Belongs to the LEA type 4 family.
Cluster-29636.0	BDG3_ARATH	4.0724948283371	-4.07066096565796	0.973946826938585	-4.17955154538909	2.92084512173678E-05	0.00233446890964	late	sup	https://www.uniprot.org/uniprot/O22977	function:Involved in cuticle development and morphogenesis.|subcellular location:Cell membrane|subcellular location:Lipid-anchor|subcellular location:Secreted|subcellular location:Cell wall
Cluster-29817.0	NA	6.08635750486931	-5.19149270720048	1.41769176706277	-3.66193331146757	0.0002503190295687	0.0126273812531241	late	sup	NA	NA
Cluster-29989.0	EF2_ARATH	4.96109511864643	-3.54662284606755	0.809527166967252	-4.38110416893646	1.18079398759944E-05	0.00115396712461269	late	sup	https://www.uniprot.org/uniprot/Q9SGT4	function:Catalyzes the GTP-dependent ribosomal translocation step during translation elongation. During this step; the ribosome changes from the pre-translocational (PRE) to the post-translocational (POST) state as the newly formed A-site-bound peptidyl-tRNA and P-site-bound deacylated tRNA move to the P and E sites; respectively. Catalyzes the coordinated movement of the two tRNA molecules; the …
Cluster-30434.0	PIN2_ARATH	21.6147532235487	-2.40290407720704	0.653260772554253	-3.678322927323	0.00023477259635053	0.0121127389954512	late	sup	https://www.uniprot.org/uniprot/Q9SYT2	function:Acts as a component of the auxin efflux carrier. Seems to be involved in the root-specific auxin transport; and mediates the root gravitropism. Its particular localization suggest a role in the translocation of auxin towards the elongation zone.|subunit:Interacts with FYPP1 AND FYPP3.|subcellular location:Cell membrane|subcellular location:Multi-pass membrane protein|tissue specificity:R…
Cluster-30951.0	NA	42.2564652184056	-1.12325952619996	0.328201130024131	-3.42247306131266	0.00062054246486856	0.025308242172596	late	sup	NA	NA
Cluster-31349.0	MSL7_ARATH	42.1917397567782	-1.85242455370975	0.407640442200931	-4.54426097594279	5.51283229451003E-06	0.00063840207556497	late	sup	https://www.uniprot.org/uniprot/F4IME1	function:Mechanosensitive channel that opens in response to stretch forces in the membrane lipid bilayer.|subcellular location:Membrane|subcellular location:Multi-pass membrane protein|developmental stage:Expressed during somatic embryogenesis.|similarity:Belongs to the MscS (TC 1.A.23) family.
Cluster-31680.0	NA	13.1213576170521	-4.06051863241074	1.20442080094539	-3.3713454875767	0.00074801985750242	0.028909464163888	late	sup	NA	NA
Cluster-32109.0	NA	166.624683589775	-1.61386912141267	0.426156141021585	-3.78703711166495	0.00015245433708236	0.00853152754078219	late	sup	NA	NA
Cluster-32193.0	NA	36.1527849438581	-3.5245597753391	0.87166598381712	-4.04347518519039	5.26647324375874E-05	0.00365736364824056	late	sup	NA	NA
Cluster-33077.0	C7A52_PANGI	4.25707187510837	-5.02517050931918	1.5913555038626	-3.15779252160934	0.00158968655577304	0.0495488746706077	late	sup	https://www.uniprot.org/uniprot/I7C6E8	function:Component of the oleanane-type triterpene saponins (e.g. ginsenosides or panaxosides) biosynthetic pathway (PubMed:29378087). Catalyzes the carboxylation of beta-amyrin at the C-28 position to form oleanolic acid during ginsenoside biosynthesis; a class of tetracyclic triterpenoid saponins.|catalytic activity:beta-amyrin + 3 O2 + 3 reduced [NADPH--hemoprotein reductase] = 4 H(+) + 4 H2O …
Cluster-33649.0	C76A2_SOLME	4.43724036292923	-4.54882534195934	1.30837524316428	-3.47669780953519	0.00050762961367413	0.0216202518682958	late	sup	https://www.uniprot.org/uniprot/P37122	cofactor:heme|similarity:Belongs to the cytochrome P450 family.
Cluster-34251.0	NA	22.9387648992533	-1.51843248789213	0.472257605002368	-3.21526317799481	0.00130324979501806	0.0432101525558234	late	sup	NA	NA
Cluster-34958.0	NA	20.5516031064065	-6.66065298892231	1.7332546025061	-3.84285896560823	0.00012160935818018	0.00700302166072106	late	sup	NA	NA
Cluster-36639.1	WRKY7_ARATH	58.4614142078821	-1.19671042483775	0.37503433352788	-3.19093565002573	0.00141812861937467	0.0455898896583165	late	sup	https://www.uniprot.org/uniprot/Q9STX0	function:Transcription factor. Interacts specifically with the W box (5'-(T)TGAC[CT]-3'); a frequently occurring elicitor-responsive cis-acting element (By similarity).|subcellular location:Nucleus|tissue specificity:In young; mature and senescent leaves.|induction:By salicylic acid and strongly during leaf senescence.|similarity:Belongs to the WRKY group II-d family.
Cluster-38783.0	POLC2_TOBAC	7.88632220529295	-2.30869880698188	0.808207163935594	-2.85656810531052	0.00428248119108058	0.0988960176077052	late	sup	https://www.uniprot.org/uniprot/Q8VWY7	allergen:Causes an allergic reaction in human.
Cluster-41094.2	ADS3_ARATH	33.3364965222263	-7.69228912368	2.1197920312774	-3.62879424499233	0.00028474807127539	0.0139215043167463	late	sup	https://www.uniprot.org/uniprot/Q9LVZ4	function:Fatty acid desaturase involved in the first desaturation step leading to the formation of hexadeca 7;10;13-trienoic acid (16:3(7Z;10Z;13Z)); the major functional components of thylakoid membranes (PubMed:15579662; PubMed:16666902; PubMed:15240892). Required for chloroplast biogenesis at low temperature (PubMed:16668849). Also indirectly involved in the production of the oxylipin dinor-ox…
Cluster-41197.0	NA	5.04010576473382	-3.48191785468968	1.17095688611433	-2.97356623115644	0.00294360872338305	0.0779124273145502	late	sup	NA	NA
Cluster-41668.1	NA	8.53792870052866	-2.1700170888273	0.67963085637378	-3.19293491235166	0.00140834687027646	0.0454596604210295	late	sup	NA	NA
Cluster-42564.8	NA	12.4672132035017	-3.11259920563594	0.703517858824228	-4.42433573873725	9.67394762917016E-06	0.00099985132988133	late	sup	NA	NA
Cluster-42920.0	LEA1_CICAR	15.1028699912358	-3.54472485897398	1.22553384771652	-2.89239245866501	0.00382320042587056	0.091554829821036	late	sup	https://www.uniprot.org/uniprot/O49816	tissue specificity:Highest expression is found in seeds. No expression detected in adult tissues.|developmental stage:Not expressed in the first stages of embryogenesis. Levels increase during late embryogenesis and decrease in germinating seedlings.|induction:Up-regulated in response to water stress.|similarity:Belongs to the LEA type 4 family.
Cluster-42946.0	NA	5.14177301313226	-3.92690171667547	1.15201153454589	-3.40873472089273	0.0006526491199292	0.0260813055105208	late	sup	NA	NA
Cluster-44509.1	C7A15_VITVI	4.33439992033528	-4.89342244650864	1.53453886791182	-3.18885532900679	0.00142837342881941	0.0458263790661676	late	sup	https://www.uniprot.org/uniprot/F1T282	function:Catalyzes the carboxylation of beta-amyrin at the C-28 position to form oleanolic acid. Catalyzes the carboxylation of alpha-amyrin and lupeol at the C-28 position to form ursolic acid and betulinic acid respectively. May be involved in saponin biosynthesis in fruit skin.|catalytic activity:beta-amyrin + 3 O2 + 3 reduced [NADPH--hemoprotein reductase] = 4 H(+) + 4 H2O + oleanolate + 3 ox…
Cluster-44687.0	CSPLC_POPTR	12.7614578640526	-2.74565449260064	0.674961514917056	-4.06786821458709	4.74451999620276E-05	0.003398275834752	late	sup	https://www.uniprot.org/uniprot/B9HTL5	subunit:Homodimer and heterodimers.|subcellular location:Cell membrane|subcellular location:Multi-pass membrane protein|similarity:Belongs to the Casparian strip membrane proteins (CASP) family.
Cluster-44984.0	RH20_ORYSJ	12.0500324253577	-4.29433106891366	1.31341370089058	-3.26959515193258	0.00107701507476568	0.0377744048844891	late	sup	https://www.uniprot.org/uniprot/A0A0P0UZY0	function:ATP-dependent RNA helicase involved nonsense-mediated mRNA decay and ribosome biogenesis through rRNA processing.|catalytic activity:ATP + H2O = ADP + H(+) + phosphate|subcellular location:Nucleus|domain:The Q motif is unique to and characteristic of the DEAD box family of RNA helicases and controls ATP binding and hydrolysis.|similarity:Belongs to the DEAD box helicase family. DDX5/DBP2…
Cluster-45080.0	AAE_RAUSE	25.6324666166783	-3.44118452589747	1.08187939163212	-3.18074690442722	0.00146895903551705	0.0465170361247067	late	sup	https://www.uniprot.org/uniprot/Q3MKY2	function:Deacetylates 17-O-acetylajmaline and 17-O-acetylnorajmaline; but is inactive toward other acetylated alkaloids.|catalytic activity:17-O-acetylajmaline + H2O = acetate + ajmaline + H(+)|catalytic activity:17-O-acetylnorajmaline + H2O = acetate + H(+) + norajmaline|biophysicochemical properties:0.7 mM for 17-O-acetylnorajmaline|biophysicochemical properties:0.12 mM for 17-O-acetylajmaline|…
Cluster-46257.0	NA	38.9774535098032	-5.84610650785897	1.09654245915447	-5.33140003750225	9.74584634679619E-08	2.36057789758659E-05	late	sup	NA	NA
Cluster-46730.0	RGP1_ARATH	11.1785755376446	-3.15202578733978	0.877538421269583	-3.59189490846403	0.00032828223995999	0.0156167848184868	late	sup	https://www.uniprot.org/uniprot/W8PVH6	function:UDP-L-arabinose mutase involved in the biosynthesis of cell wall non-cellulosic polysaccharides. Catalyzes the interconvertion of UDP-L-arabinopyranose (UDP-Arap) and UDP-L-arabinofuranose (UDP-Araf) in vitro. Preferentially catalyzes the formation of UDP-Arap from UDP-Araf. At thermodynamic equilibrium in vitro the ratio of the pyranose form over the furanose form is 95:5. Is not active…
Cluster-47011.0	NA	35.556621769632	-4.2744936441064	0.874375228711832	-4.88862619130207	1.01542098856572E-06	0.00015640440760772	late	sup	NA	NA
Cluster-49127.1	PDI22_ORYSJ	19.1136649871917	-1.15082421069388	0.399697128111874	-2.87924062934914	0.00398634047615839	0.0941821171321711	late	sup	https://www.uniprot.org/uniprot/A0A0P0V205	function:Acts as a protein-folding catalyst that interacts with nascent polypeptides to catalyze the formation; isomerization; and reduction or oxidation of disulfide bonds. May play a role in storage protein biogenesis (By similarity).|catalytic activity:Catalyzes the rearrangement of -S-S- bonds in proteins.|subcellular location:Secreted|similarity:Belongs to the protein disulfide isomerase fam…
Cluster-49142.0	RAD_ANTMA	4230.27811442411	-10.8142181110413	0.855503259793854	-12.6407678606007	1.25819175328419E-36	1.99612121658536E-32	late	sup	https://www.uniprot.org/uniprot/Q58FS3	function:Involved in the dorsovental asymmetry of flowers. Promotes dorsal identity.|subcellular location:Nucleus|tissue specificity:Specifically expressed in the dorsal region of developing flowers.|developmental stage:Early expressed at stage two (plastochrons 7 and 8); when the floral meristem comprised a loaf-shaped bulge of cells. Expression was in the dorsal region of the floral meristem. A…
Cluster-49883.0	RGP1_PEA	4.42909316918204	-4.17252121987317	1.4226801627374	-2.93285963293729	0.00335855697637161	0.0849162006106118	late	sup	https://www.uniprot.org/uniprot/O04300	function:Probable UDP-L-arabinose mutase involved in the biosynthesis of cell wall non-cellulosic polysaccharides (By similarity). Was initially shown to possess an autoglycosylating activity which is dependent on the presence of UDP-glucose and manganese (PubMed:9207152).|catalytic activity:UDP-beta-L-arabinofuranose = UDP-beta-L-arabinopyranose|cofactor:Mn(2+)|cofactor:Mg(2+)|activity regulatio…
Cluster-50283.0	NA	61.8125509903529	-1.07903471444543	0.341962527423875	-3.15541800025336	0.00160268310045555	0.0498560144877006	late	sup	NA	NA
Cluster-52182.2	NA	9.07321145872475	-1.99529932228138	0.569967504736679	-3.5007247004427	0.00046399489389229	0.0202232939329704	late	sup	NA	NA
Cluster-52592.0	COMT1_POPTM	11.8407209735322	-4.4355374245182	0.984135418792679	-4.50703972219559	6.57383305450295E-06	0.00072175682636463	late	sup	https://www.uniprot.org/uniprot/Q43094	function:Catalyzes the conversion of caffeic acid to ferulic acid and of 5-hydroxyferulic acid to sinapic acid. The resulting products may subsequently be converted to the corresponding alcohols that are incorporated into lignins.|catalytic activity:(E)-caffeate + S-adenosyl-L-methionine = (E)-ferulate + H(+) + S-adenosyl-L-homocysteine|pathway:Aromatic compound metabolism; phenylpropanoid biosyn…
Cluster-53273.0	NA	190.912189645229	-1.3117622347708	0.27011589512005	-4.85629412585216	1.19603007509763E-06	0.00018157911140118	late	sup	NA	NA
Cluster-53657.0	PER12_ARATH	5.29656755428854	-3.25209229946824	0.989984903435954	-3.28499180965402	0.00101985336236955	0.036196808935107	late	sup	https://www.uniprot.org/uniprot/Q43734	function:Removal of H(2)O(2); oxidation of toxic reductants; biosynthesis and degradation of lignin; suberization; auxin catabolism; response to environmental stresses such as wounding; pathogen attack and oxidative stress. These functions might be dependent on each isozyme/isoform in each plant tissue.|function:Exhibits a Ca(2+)-pectate binding affinity which could be interpreted in vivo as a sp…
Cluster-56526.0	NA	43.4671048105028	-2.32019976059356	0.383192587660922	-6.05491816727586	1.40489064876286E-09	5.64268104876526E-07	late	sup	NA	NA
Cluster-56526.1	NA	28.6081547207326	-9.30861568025128	1.16104875953856	-8.01742011588803	1.07989269776019E-15	1.80342080525952E-12	late	sup	NA	NA
Cluster-56526.2	NA	418.014203239517	-2.64667940870113	0.381479546914679	-6.93793266272564	3.97879271361985E-12	3.23710494367072E-09	late	sup	NA	NA
Cluster-56607.0	NA	6.71952170412079	-3.39721495277793	0.943534671190427	-3.60051946844918	0.00031758204691254	0.0152407340459519	late	sup	NA	NA
Cluster-57115.0	SWET5_ORYSJ	31.3775333136996	-2.31165258579303	0.725522712933997	-3.18618913589178	0.00144160319498917	0.0460645210241756	late	sup	https://www.uniprot.org/uniprot/A0A0P0WQZ4	function:Mediates both low-affinity uptake and efflux of sugar across the plasma membrane (By similarity). Can transport galactose. Prevents growth but promotes senescence (PubMed:25988582; PubMed:24709840). Involved in regulating the crosstalk between sugar and auxin. Regulates negatively the auxin signaling pathway and translocation (PubMed:24709840).|subunit:Forms homooligomers and/or heterool…
Cluster-57115.2	SWET5_ORYSJ	6.63788573175866	-4.04626765786709	1.1052661919362	-3.6608987838295	0.00025133203914314	0.0126583580984315	late	sup	https://www.uniprot.org/uniprot/A0A0P0WQZ4	function:Mediates both low-affinity uptake and efflux of sugar across the plasma membrane (By similarity). Can transport galactose. Prevents growth but promotes senescence (PubMed:25988582; PubMed:24709840). Involved in regulating the crosstalk between sugar and auxin. Regulates negatively the auxin signaling pathway and translocation (PubMed:24709840).|subunit:Forms homooligomers and/or heterool…
Cluster-57485.1	GASA6_ARATH	210.342943426522	-1.10678388957222	0.308817158346765	-3.58394557963465	0.00033844263019439	0.0160280368001018	late	sup	https://www.uniprot.org/uniprot/Q9CA50	function:Gibberellin-regulated protein that may function in hormonal controlled steps of development such as seed germination; flowering and seed maturation.|subcellular location:Secreted|PTM:Six disulfide bonds may be present.|similarity:Belongs to the GASA family.
